# Supplementary material for: Proteomic characterization of epithelial ovarian cancer delineates molecular signatures and therapeutic targets in distinct histological subtypes
Source: Nat Commun. 2023 Nov 28;14:7802. doi: 10.1038/s41467-023-43282-3 (PMC10684593; doi:10.1038/s41467-023-43282-3)
Supplement: Supplementary file 4 — Supplementary Data 1 [file 41467_2023_43282_MOESM4_ESM.xlsx]

## Sheet: Sheet1
Supplementary Data 1. Clinicopathological characteristics of EOC patients.
SampleID	Subtype	Age range	Stage	OS	OS.time(Months)	RFS	RFS.time(Months)
A1443852	CCC	50-60	IV	Dead	1.57	Relapse	1.43
F1903141	CCC	40-50	III	Dead	2.27	Relapse	1.23
F1600843	CCC	70-80	II	Dead	3.87	Relapse	2.07
F1612986	CCC	50-60	III	Dead	3.93	Relapse	1.67
F1614430	CCC	20-30	III	Dead	5.2	Relapse	3.53
F1710900	CCC	50-60	I	Dead	5.4	Relapse	3.5
F1901166	CCC	40-50	III	Dead	7.17	Relapse	3
A1403251	CCC	20-30	III	Dead	9.87	Relapse	3.87
F1714639	CCC	40-50	I	Dead	11.5	Relapse	3.2
A1418986	CCC	50-60	III	Dead	13.47	Relapse	5
F1600223	CCC	40-50	III	Dead	13.03	Relapse	7.97
A1409185	CCC	50-60	III	Dead	13.9	Relapse	11
F1501462	CCC	30-40	III	Dead	15.2	Relapse	7.27
A1326946	CCC	50-60	II	Dead	16.1	Relapse	10.53
F1707665	CCC	40-50	I	Dead	20.03	Relapse	4.6
F1609795	CCC	40-50	I	Dead	23.83	Relapse	14.7
F1901616	CCC	50-60	II	Alive	34.33	Non-relapse	34.33
F1901047	CCC	50-60	III	Dead	25.9	Relapse	10.97
F1612401	CCC	60-70	I	Dead	26.03	Relapse	20.3
A1421544	CCC	60-70	IV	Dead	26.2	Relapse	10.03
F1900560	CCC	40-50	III	Alive	35.53	Relapse	17.77
H0133995	CCC	50-60	I	Dead	29.13	Relapse	12.53
F1705503	CCC	40-50	I	Dead	29.97	Relapse	14.8
F1805609	CCC	50-60	I	Alive	43.57	Relapse	36.07
F1803948	CCC	40-50	I	Alive	44.77	Non-relapse	44.77
F1802729	CCC	30-40	I	Alive	45.63	Relapse	33.13
F1705378	CCC	50-60	I	Alive	48.63	Non-relapse	48.63
F1715253	CCC	40-50	I	Alive	49.07	Non-relapse	49.07
F1714697	CCC	30-40	I	Alive	49.47	Relapse	28
F1714450	CCC	60-70	I	Alive	49.6	Non-relapse	49.6
F1714124	CCC	40-50	I	Alive	49.8	Non-relapse	49.8
F1714029	CCC	60-70	I	Alive	49.93	Non-relapse	49.93
F1713654	CCC	40-50	I	Alive	50.17	Non-relapse	50.17
F1711860	CCC	70-80	III	Dead	51.6	Relapse	10.4
F1710700	CCC	50-60	I	Alive	52.33	Non-relapse	52.33
F1710555	CCC	40-50	I	Alive	52.5	Non-relapse	52.5
F1709507	CCC	40-50	I	Alive	53.17	Non-relapse	53.17
F1709093	CCC	40-50	I	Alive	53.43	Non-relapse	53.43
F1708475	CCC	50-60	I	Alive	53.87	Non-relapse	53.87
F1701855	CCC	70-80	II	Alive	58.37	Relapse	8.23
F1700954	CCC	40-50	I	Alive	59.3	Non-relapse	59.3
F1616868	CCC	40-50	I	Alive	60.6	Non-relapse	60.6
F1616535	CCC	30-40	I	Alive	60.8	Non-relapse	60.8
F1616197	CCC	40-50	I	Alive	61.03	Relapse	23
F1602741	CCC	60-70	I	Alive	61.03	Non-relapse	61.03
F1614975	CCC	60-70	II	Alive	61.8	Non-relapse	61.8
F1614438	CCC	60-70	II	Alive	62.13	Non-relapse	62.13
F1614143	CCC	50-60	I	Alive	62.37	Non-relapse	62.37
F1613530	CCC	40-50	II	Alive	62.7	Non-relapse	62.7
F1613316	CCC	40-50	III	Alive	63.07	Relapse	31.33
F1611419	CCC	40-50	I	Alive	64.27	Non-relapse	64.27
F1610994	CCC	40-50	I	Alive	64.53	Relapse	48.4
F1610833	CCC	60-70	III	Dead	56.23	Relapse	39.1
F1609921	CCC	40-50	I	Dead	58.83	Relapse	15.77
F1607198	CCC	50-60	I	Alive	67.17	Non-relapse	67.17
F1606680	CCC	40-50	I	Alive	67.47	Non-relapse	67.47
A1430877	CCC	50-60	I	Dead	59.67	Relapse	43.33
F1604210	CCC	50-60	I	Alive	69.07	Non-relapse	69.07
F1600609	CCC	60-70	II	Alive	69.1	Non-relapse	69.1
F1600514	CCC	50-60	I	Alive	69.5	Non-relapse	69.5
A1401754	CCC	50-60	I	Dead	61.77	Relapse	45.33
F1600266	CCC	50-60	I	Alive	71.77	Non-relapse	71.77
F1513704	CCC	50-60	I	Alive	74.43	Non-relapse	74.43
F1501887	CCC	60-70	I	Alive	76.17	Non-relapse	76.17
F1510912	CCC	50-60	I	Alive	76.57	Non-relapse	76.57
F1502149	CCC	30-40	III	Alive	82.4	Non-relapse	82.4
A1317108	CCC	50-60	I	Dead	73.37	Relapse	35.6
A1453715	CCC	30-40	I	Alive	83.87	Non-relapse	83.87
A1445472	CCC	50-60	I	Alive	86.3	Non-relapse	86.3
A1433986	CCC	40-50	I	Alive	88.9	Non-relapse	88.9
H0143631	CCC	50-60	I	Alive	90.6	Non-relapse	90.6
A1411733	CCC	20-30	I	Alive	93.23	Relapse	62.8
A1403855	CCC	50-60	I	Alive	95.23	Relapse	62.47
A1347638	CCC	50-60	I	Alive	97.03	Non-relapse	97.03
A1341377	CCC	40-50	I	Alive	98.07	Non-relapse	98.07
A1341531	CCC	50-60	I	Alive	98.2	Non-relapse	98.2
A1326349	CCC	40-50	I	Alive	101.73	Non-relapse	101.73
H0133146	CCC	40-50	I	Alive	102.8	Non-relapse	102.8
A1314638	CCC	40-50	I	Alive	104.27	Non-relapse	104.27
A1308113	CCC	60-70	I	Alive	105.57	Non-relapse	105.57
F1900102	EC	30-40	IV	Dead	4.4	Relapse	2.67
F1706273	EC	30-40	II	Dead	7.27	Relapse	3.63
A1430493	EC	50-60	IV	Dead	8.97	Relapse	4.97
A1327444	EC	40-50	III	Dead	10.43	Relapse	8.33
F1612747	EC	50-60	III	Dead	16.7	Relapse	12.67
A1516294	EC	40-50	III	Dead	19.03	Relapse	7.63
F1903625	EC	50-60	II	Alive	33	Non-relapse	33
F1901092	EC	40-50	II	Alive	35.1	Non-relapse	35.1
F1901046	EC	50-60	II	Alive	35.2	Relapse	24.03
F1705153	EC	60-70	II	Dead	29.3	Relapse	11.5
F1602521	EC	50-60	II	Dead	29.5	Relapse	24.23
F1502251	EC	40-50	III	Dead	30.17	Relapse	17.3
F1510092	EC	40-50	III	Dead	37.17	Relapse	16
F1715038	EC	50-60	III	Dead	39.2	Relapse	19.97
F1616344	EC	50-60	IV	Dead	40.37	Relapse	20.63
A1411478	EC	50-60	III	Dead	41.5	Relapse	31.07
A1711567	EC	50-60	III	Dead	42.43	Relapse	15.4
F1709374	EC	60-70	II	Alive	53.23	Relapse	49
F1703061	EC	50-60	II	Alive	53.43	Non-relapse	53.43
A1619189	EC	40-50	III	Dead	44.7	Relapse	14.5
F1708248	EC	50-60	I	Alive	54.07	Non-relapse	54.07
F1705376	EC	40-50	II	Alive	55.97	Non-relapse	55.97
F1704664	EC	40-50	IV	Alive	56.43	Relapse	3.77
F1703703	EC	30-40	I	Alive	57.1	Non-relapse	57.1
A1613547	EC	60-70	III	Dead	48.6	Relapse	18.47
F1703326	EC	40-50	II	Alive	57.97	Non-relapse	57.97
F1702136	EC	20-30	I	Alive	58.23	Non-relapse	58.23
F1700592	EC	40-50	III	Alive	58.37	Non-relapse	58.37
F1701644	EC	50-60	II	Alive	59.3	Relapse	43.93
F1700468	EC	50-60	III	Alive	59.63	Relapse	55.1
F1617202	EC	50-60	I	Alive	60.37	Non-relapse	60.37
F1616665	EC	50-60	I	Dead	54.67	Relapse	29.17
F1616552	EC	40-50	II	Alive	60.8	Non-relapse	60.8
F1615657	EC	50-60	II	Alive	61.33	Non-relapse	61.33
F1615604	EC	40-50	I	Alive	61.43	Non-relapse	61.43
F1615628	EC	40-50	I	Alive	61.43	Non-relapse	61.43
F1602238	EC	50-60	III	Alive	62.4	Non-relapse	62.4
A1616134	EC	50-60	IV	Alive	64.23	Relapse	29.93
F1610380	EC	40-50	II	Alive	65	Relapse	54
F1609910	EC	30-40	I	Alive	65.33	Non-relapse	65.33
F1601378	EC	40-50	II	Alive	65.87	Non-relapse	65.87
F1608950	EC	50-60	III	Alive	66.03	Non-relapse	66.03
F1609520	EC	50-60	II	Alive	66.07	Relapse	52.97
F1607755	EC	50-60	I	Alive	66.83	Non-relapse	66.83
F1607449	EC	50-60	II	Alive	67	Non-relapse	67
F1601040	EC	40-50	II	Alive	67.27	Non-relapse	67.27
F1605818	EC	50-60	I	Alive	68.1	Non-relapse	68.1
F1610476	EC	60-70	IV	Alive	68.97	Relapse	50.27
F1603698	EC	40-50	II	Alive	69.43	Non-relapse	69.43
F1603635	EC	50-60	I	Alive	69.43	Non-relapse	69.43
H0143206	EC	50-60	II	Dead	61.5	Relapse	57.87
F1502136	EC	50-60	II	Alive	74.87	Relapse	57.03
F1508455	EC	50-60	III	Dead	71.37	Relapse	8.77
F1507523	EC	50-60	III	Alive	78.67	Non-relapse	78.67
F1507645	EC	50-60	II	Alive	78.9	Non-relapse	78.9
F1502981	EC	40-50	II	Alive	81.6	Relapse	44.13
A1451003	EC	50-60	I	Alive	84.73	Non-relapse	84.73
A1448046	EC	60-70	III	Alive	85.87	Relapse	18.73
A1447094	EC	40-50	I	Alive	85.9	Non-relapse	85.9
A1446238	EC	50-60	I	Alive	86	Non-relapse	86
A1428551	EC	40-50	I	Alive	89.53	Relapse	27.33
A1427369	EC	40-50	II	Alive	90.27	Non-relapse	90.27
A1423664	EC	50-60	II	Dead	83.7	Relapse	17.53
A1424995	EC	40-50	III	Alive	90.43	Non-relapse	90.43
A1424339	EC	40-50	III	Alive	90.9	Relapse	46
A1422294	EC	40-50	III	Dead	87.63	Relapse	62.53
A1423239	EC	40-50	I	Alive	91.27	Non-relapse	91.27
A1419199	EC	40-50	I	Alive	91.6	Non-relapse	91.6
A1417276	EC	50-60	I	Alive	92	Non-relapse	92
A1416526	EC	50-60	II	Alive	92.5	Relapse	79
A1410035	EC	50-60	I	Alive	93.2	Non-relapse	93.2
A1409125	EC	50-60	III	Alive	93.57	Relapse	21.17
A1407205	EC	60-70	II	Alive	94.1	Non-relapse	94.1
A1353436	EC	50-60	I	Alive	95.7	Non-relapse	95.7
A1350427	EC	30-40	I	Alive	96.5	Non-relapse	96.5
A1341932	EC	70-80	I	Alive	98.3	Non-relapse	98.3
A1339191	EC	50-60	III	Dead	92.37	Relapse	90.7
H0133004	EC	70-80	II	Alive	102.9	Non-relapse	102.9
A1311560	EC	50-60	I	Alive	104.9	Non-relapse	104.9
F1707048	SC	50-60	IV	Dead	2	Relapse	0.83
A1334780	SC	50-60	II	Dead	3.63	Relapse	2.77
A1603756	SC	50-60	III	Dead	9.4	Relapse	4.63
A1322588	SC	50-60	III	Dead	11.5	Relapse	9.1
A1602667	SC	40-50	IV	Dead	11.67	Relapse	4.5
A1617987	SC	30-40	III	Dead	11.83	Relapse	10.17
A1335465	SC	50-60	III	Dead	13.63	Relapse	9.37
A1928585	SC	60-70	III	Alive	24.27	Relapse	14.8
A1926340	SC	60-70	IV	Dead	16.63	Relapse	5.37
A1350991	SC	50-60	III	Dead	89.53	Relapse	13.8
A1904705	SC	40-50	III	Dead	17.47	Relapse	8.97
A1719984	SC	70-80	II	Dead	17.63	Relapse	13.8
A1612661	SC	50-60	III	Dead	17.87	Relapse	8.37
A1402252	SC	60-70	III	Dead	18.03	Relapse	5.4
A1335078	SC	40-50	II	Dead	20.27	Relapse	18.73
F1601557	SC	60-70	I	Dead	20.27	Relapse	1.43
A1301979	SC	50-60	III	Dead	21.4	Relapse	20.3
F1611578	SC	40-50	III	Dead	22.03	Relapse	15
A1909519	SC	60-70	IV	Alive	31.83	Non-relapse	31.83
A1801103	SC	50-60	III	Dead	23.1	Relapse	15.37
F1504814	SC	60-70	III	Dead	23.27	Relapse	9.77
A1908370	SC	60-70	III	Alive	32.3	Non-relapse	32.3
A1906200	SC	40-50	III	Dead	23.67	Relapse	13.67
A1451897	SC	40-50	III	Dead	23.93	Relapse	14.4
H0134703	SC	50-60	III	Dead	25.5	Relapse	7.83
F1902590	SC	40-50	IV	Dead	29.03	Relapse	6.67
A1822238	SC	40-50	II	Alive	37.37	Relapse	27.77
A18222CF	SC	40-50	II	Alive	37.37	Relapse	27.77
A1818372	SC	70-80	III	Alive	41.13	Relapse	4.23
A1814768	SC	60-70	II	Dead	46.47	Relapse	19.17
A1818545	SC	40-50	III	Alive	41.27	Relapse	8.3
A1323267	SC	50-60	III	Dead	33.57	Relapse	10.33
A1815177	SC	50-60	III	Dead	42.13	Relapse	19.13
A1451860	SC	40-50	III	Dead	34.5	Relapse	16.57
A1815626	SC	50-60	IV	Alive	43.73	Relapse	40.73
A1410884	SC	60-70	III	Dead	35.03	Relapse	13.63
A1814742	SC	60-70	III	Dead	37.3	Relapse	6.67
A1605802	SC	70-80	III	Dead	37.3	Relapse	21.8
F1804331	SC	50-60	III	Dead	38.37	Relapse	8.2
A1805674	SC	50-60	III	Alive	47.47	Relapse	10.13
A1804464	SC	70-80	III	Alive	47.53	Relapse	39.97
A1820130	SC	50-60	III	Alive	48.13	Non-relapse	48.13
F1509409	SC	60-70	III	Dead	40.37	Relapse	10
H0136597	SC	50-60	II	Dead	41.43	Relapse	24.5
A1443668	SC	40-50	III	Dead	43.33	Relapse	33.57
A1716563	SC	60-70	IV	Dead	44.73	Relapse	21.4
A1350388	SC	50-60	III	Dead	45.27	Relapse	21.27
A1306454	SC	60-70	III	Dead	45.93	Relapse	28.37
A1711496	SC	40-50	III	Alive	56.2	Relapse	22.73
A1506963	SC	40-50	I	Dead	47.57	Relapse	45.63
A1317405	SC	50-60	IV	Dead	47.8	Relapse	14.03
F1710460	SC	40-50	II	Dead	48.3	Relapse	26.67
A1510810	SC	40-50	III	Dead	49.37	Relapse	26.33
A1708331	SC	60-70	I	Dead	57.17	Relapse	18.63
F1616296	SC	50-60	III	Alive	61	Relapse	21.67
A1702467	SC	40-50	III	Dead	53.13	Relapse	9.6
A1621709	SC	60-70	III	Alive	63.17	Relapse	54.63
A1621988	SC	50-60	II	Alive	63.63	Non-relapse	63.63
F1614215	SC	50-60	IV	Alive	64.17	Relapse	32
A1614396	SC	60-70	III	Dead	61.37	Relapse	12.17
A1618438	SC	50-60	III	Alive	65.6	Relapse	33.9
A1702009	SC	50-60	III	Alive	67.27	Relapse	12.43
A1439017	SC	40-50	IV	Dead	67.5	Relapse	21.9
A1511314	SC	60-70	III	Alive	79.43	Relapse	41.7
A1408991	SC	60-70	III	Dead	72.93	Relapse	19.1
F1502088	SC	50-60	II	Dead	82.7	Relapse	24.2
A1506281	SC	60-70	III	Dead	77.2	Relapse	30.47
A1443292	SC	60-70	IV	Alive	86.9	Relapse	14.57
A1500665	SC	60-70	III	Dead	84.53	Relapse	32.83
H0146080	SC	50-60	II	Alive	87.3	Relapse	55.03
A1403127	SC	40-50	III	Dead	79.6	Relapse	4.9
A1417653	SC	50-60	IV	Dead	84.8	Relapse	32.93
A1416908	SC	70-80	III	Alive	93.43	Relapse	36.4
A1417972	SC	60-70	IV	Dead	8.67	Relapse	7.5
A1403367	SC	40-50	III	Alive	97.8	Relapse	84.57
H0136170	SC	60-70	III	Alive	98.77	Relapse	43.8
A1329594	SC	70-80	IV	Dead	100.63	Relapse	14.67
A1322899	SC	50-60	IV	Dead	47.63	Relapse	25.1
A1321260	SC	60-70	III	Dead	3.93	Relapse	3.53
A1303640	SC	40-50	III	Dead	105.23	Relapse	58.37
SC: serous carcinoma; EC: endometrioid carcinoma; CCC: clear cell carcinoma; OS: overall survival; RFS: relapse-free survival.
All clinical samples, as well as the corresponding clinical information, were collected after approval by the Institutional Review Board of Shengjing Hospital of China Medical University (2020PS265K) with written and informed consent from the patients who were not compensated.
