# Supplementary material for: Proteomic characterization of epithelial ovarian cancer delineates molecular signatures and therapeutic targets in distinct histological subtypes
Source: Nat Commun. 2023 Nov 28;14:7802. doi: 10.1038/s41467-023-43282-3 (PMC10684593; doi:10.1038/s41467-023-43282-3)
Supplement: Supplementary file 5 — Supplementary Data 2 [file 41467_2023_43282_MOESM5_ESM.xlsx]

## Sheet: Sheet1
Supplementary Data 2. Summary of clinical information for CCC, EC, and SC patients.
Characteristics	Total population	Clear cell carcinoma	Endometrioid carcinoma	Serous carcinoma
No. of patients	239	80	79	80
Mean (SD) age at diagnosis (years)	53.26 ± 9.70	51.18 ± 10.15	51.15 ± 8.77	57.41 ± 8.83
FIGO Stage
I	81 (33.89)	55 (68.75)	23 (29.11)	3 (3.75)
II	47 (19.67)	8 (10.00)	28 (35.44)	11 (13.75)
III	88 (36.82)	15 (18.75)	22 (27.85)	51 (63.75)
IV	23 (9.62)	2 (2.50)	6 (7.60)	15 (18.75)
Vital status
Dead	105 (43.93)	27 (33.75)	22 (27.85)	56 (70.00)
Alive	134 (56.07)	53 (66.25)	57 (72.15)	24 (30.00)
Relapse status
Yes	151 (63.18)	37 (46.25)	38 (48.10)	76 (95.00)
No	88 (36.82)	43 (53.75)	41 (51.90)	4 (5.00)
Values are numbers (percentages) unless stated otherwise.
