# Supplementary material for: Proteomic characterization of epithelial ovarian cancer delineates molecular signatures and therapeutic targets in distinct histological subtypes
Source: Nat Commun. 2023 Nov 28;14:7802. doi: 10.1038/s41467-023-43282-3 (PMC10684593; doi:10.1038/s41467-023-43282-3)
Supplement: Supplementary file 6 — Supplementary Data 3 [file 41467_2023_43282_MOESM6_ESM.xlsx]

## Sheet: Sheet1
Supplementary Data 3. Dysregulated proteins in EOC.
Symbol	Protein	log2(FC)	P-value	adj.P-value(BH)	P-value(adjusting for age)	adj.P-value(adjusting for age and BH)	Regulation
KRT18	P05783;CON__H-INV:HIT000015463	4.41632	1.71271e-18	1.99199e-16	6.76503e-42	2.31416e-39	up-regulated
DSP	P15924	3.01049	9.8083e-19	1.99199e-16	1.17713e-48	1.04694e-45	up-regulated
P4HA2	O15460	2.89065	5.38483e-13	3.27136e-12	1.30061e-25	4.77999e-24	up-regulated
CAPS	Q13938	2.8471	2.20147e-13	1.50383e-12	6.2649e-15	5.36802e-14	up-regulated
AGR2	O95994	2.63913	1.46396e-07	3.37843e-07	1.65523e-06	4.09843e-06	up-regulated
HMGA1	P17096	2.6356	3.98924e-16	6.01361e-15	1.89921e-24	6.07612e-23	up-regulated
ABHD11	Q8NFV4	2.62	9.11944e-18	3.72056e-16	1.69237e-27	9.29135e-26	up-regulated
SHMT2	P34897	2.54343	7.17674e-19	1.99199e-16	7.20468e-37	1.23228e-34	up-regulated
RNF213	Q63HN8	2.54183	1.87721e-17	5.87958e-16	2.51083e-29	1.61821e-27	up-regulated
EPS8L2	Q9H6S3	2.46496	9.20336e-11	3.50729e-10	2.7535e-10	1.1842e-09	up-regulated
IDH2	P48735	2.35101	8.02291e-19	1.99199e-16	1.79376e-37	3.32368e-35	up-regulated
PDXDC1	Q6P996	2.26943	6.95398e-18	3.36134e-16	1.66471e-28	9.87064e-27	up-regulated
ISG15	P05161	2.1794	9.70858e-15	9.59424e-14	6.35973e-18	8.1976e-17	up-regulated
PSAT1	Q9Y617	2.17515	1.08515e-10	4.08963e-10	7.52478e-09	2.63901e-08	up-regulated
ABCD3	P28288	2.04108	2.08871e-15	2.45079e-14	1.73673e-19	2.67239e-18	up-regulated
EPPK1	P58107	2.03533	2.17655e-07	4.89339e-07	1.71621e-06	4.24472e-06	up-regulated
DSG2	Q14126	2.00899	5.37634e-12	2.60448e-11	1.2054e-14	9.81761e-14	up-regulated
EEF1A1;EEF1A1P5	P68104;Q5VTE0	1.99897	1.12909e-18	1.99199e-16	5.98505e-43	2.66155e-40	up-regulated
FASN	P49327	1.95982	4.31359e-17	1.07165e-15	1.15502e-21	2.3033e-20	up-regulated
ETHE1	O95571	1.94687	2.86951e-18	2.34529e-16	4.76456e-23	1.15152e-21	up-regulated
MYH14	Q7Z406	1.93388	1.88905e-15	2.25823e-14	2.57852e-21	4.96393e-20	up-regulated
MYOF	Q9NZM1	1.93058	7.74624e-16	1.07813e-14	3.30147e-21	6.2742e-20	up-regulated
SQRDL	Q9Y6N5	1.92701	1.2528e-12	7.00788e-12	1.89604e-11	9.89636e-11	up-regulated
MUC1	P15941	1.92244	1.05871e-10	3.99668e-10	3.51784e-08	1.12062e-07	up-regulated
ACAA1	P09110	1.90165	1.54747e-17	5.29353e-16	6.55959e-24	1.90657e-22	up-regulated
OCIAD2	Q56VL3	1.89778	1.39566e-12	7.67179e-12	5.37515e-11	2.59819e-10	up-regulated
SIAE	Q9HAT2	1.87947	1.57384e-13	1.11271e-12	2.07249e-12	1.25222e-11	up-regulated
TYMP	P19971	1.8782	1.01589e-10	3.84811e-10	5.6826e-12	3.24814e-11	up-regulated
MYO6	Q9UM54	1.8619	1.02958e-14	1.00849e-13	2.55836e-18	3.42682e-17	up-regulated
DDX21	Q9NR30	1.86128	3.85836e-18	2.68109e-16	4.28246e-28	2.47326e-26	up-regulated
TUBA1C	Q9BQE3	1.84469	3.75603e-17	9.76788e-16	3.14839e-32	3.11131e-30	up-regulated
GFPT1	Q06210	1.84265	8.84103e-17	1.78709e-15	3.89954e-24	1.16384e-22	up-regulated
LCN2	P80188	1.83742	1.70039e-05	3.05038e-05	0.00245187	0.00386463	up-regulated
ALDH18A1	P54886	1.83723	1.42083e-12	7.78134e-12	3.13245e-21	5.97854e-20	up-regulated
NUP210	Q8TEM1	1.83538	5.87985e-15	6.12358e-14	2.78688e-18	3.71056e-17	up-regulated
MCCC2	Q9HCC0	1.82679	2.06688e-17	6.12969e-16	1.22946e-22	2.77534e-21	up-regulated
MCM6	Q14566	1.82569	1.70008e-12	9.14176e-12	3.96097e-14	3.01101e-13	up-regulated
MCM2	P49736	1.81901	1.02141e-09	3.22838e-09	7.20156e-10	2.93541e-09	up-regulated
CDH1	P12830	1.81814	2.72525e-13	1.78749e-12	5.34474e-17	6.07879e-16	up-regulated
HIST1H1B	P16401	1.81456	7.30256e-17	1.5464e-15	4.66654e-26	1.85287e-24	up-regulated
LRBA	P50851	1.80301	6.29828e-14	5.00151e-13	3.40672e-17	3.9763e-16	up-regulated
EIF5B	O60841	1.78262	2.70951e-15	3.11351e-14	2.5058e-25	8.84387e-24	up-regulated
CTSC	P53634	1.7801	1.50576e-10	5.51119e-10	1.74622e-09	6.7001e-09	up-regulated
ASRGL1	Q7L266	1.77556	1.84109e-07	4.19432e-07	2.80576e-06	6.72988e-06	up-regulated
COG4	Q9H9E3	1.77112	3.96271e-17	1.00698e-15	3.70998e-25	1.27894e-23	up-regulated
CPT1A	P50416;Q92523	1.76343	1.83733e-16	3.21677e-15	2.26405e-20	4.01125e-19	up-regulated
PKP3	Q9Y446	1.74963	4.56682e-13	2.81673e-12	1.49086e-13	1.06418e-12	up-regulated
HSD17B4	P51659	1.74824	1.85723e-17	5.87958e-16	1.91317e-26	8.48191e-25	up-regulated
VWA8	A3KMH1	1.74529	1.01346e-09	3.2124e-09	2.69363e-10	1.16297e-09	up-regulated
GCN1L1	Q92616	1.74138	2.83757e-18	2.34529e-16	1.56027e-39	3.85475e-37	up-regulated
MCM4	P33991	1.7402	1.66046e-10	6.01798e-10	8.83179e-10	3.54788e-09	up-regulated
COPG1	Q9Y678	1.73423	1.12058e-18	1.99199e-16	1.04496e-53	1.16173e-50	up-regulated
CAPG	P40121	1.72733	7.96895e-13	4.62636e-12	1.8358e-16	1.91189e-15	up-regulated
HM13	Q8TCT9	1.72478	1.59676e-14	1.46408e-13	1.11552e-13	8.06621e-13	up-regulated
SLC25A6	P12236	1.70497	1.74307e-18	1.99199e-16	1.78362e-39	4.17461e-37	up-regulated
SLC25A13	Q9UJS0	1.70287	4.11998e-18	2.73504e-16	1.2315e-27	6.93228e-26	up-regulated
SEC23B	Q15437	1.68566	1.93861e-17	5.98679e-16	1.02435e-30	8.02503e-29	up-regulated
SLC25A3	Q00325	1.67278	1.59814e-18	1.99199e-16	2.29031e-36	3.51207e-34	up-regulated
GAA	P10253	1.66541	1.865e-14	1.66875e-13	4.10713e-14	3.10619e-13	up-regulated
PON2	Q15165	1.65149	4.7295e-15	5.0316e-14	3.22679e-20	5.60528e-19	up-regulated
TM9SF4	Q92544	1.65147	1.46121e-16	2.64146e-15	9.88132e-26	3.72392e-24	up-regulated
JUP	P14923	1.63999	5.62026e-17	1.30173e-15	6.188e-26	2.43433e-24	up-regulated
PKM	P14618	1.62363	5.60664e-18	3.19651e-16	3.6679e-27	1.87485e-25	up-regulated
HN1	Q9UK76	1.62341	8.26529e-13	4.77351e-12	2.97599e-13	2.04232e-12	up-regulated
COPA	P53621	1.62221	7.84493e-19	1.99199e-16	2.36913e-62	1.05355e-58	up-regulated
RRBP1	Q9P2E9	1.61364	3.9408e-18	2.69612e-16	3.28324e-39	7.30029e-37	up-regulated
ERO1L	Q96HE7	1.60809	3.2951e-14	2.7911e-13	8.60364e-12	4.78255e-11	up-regulated
AIFM1	O95831	1.60096	2.53321e-17	7.04075e-16	4.18052e-20	7.15029e-19	up-regulated
DARS2	Q6PI48	1.59314	2.2226e-12	1.16831e-11	1.83297e-13	1.29179e-12	up-regulated
ACOX3	O15254	1.58902	7.36187e-11	2.86926e-10	4.52552e-09	1.64824e-08	up-regulated
EML4	Q9HC35	1.58566	6.10234e-18	3.36134e-16	3.60537e-37	6.41323e-35	up-regulated
S100A8	P05109	1.58332	3.02564e-05	5.24374e-05	0.000807376	0.00136826	up-regulated
COX4I1	P13073	1.58048	7.33722e-19	1.99199e-16	4.97012e-46	3.68369e-43	up-regulated
TRAP1	Q12931	1.5759	6.16868e-18	3.36134e-16	3.1554e-26	1.33639e-24	up-regulated
IGFBP2	P18065	1.56942	1.62038e-10	5.8871e-10	6.88666e-09	2.42863e-08	up-regulated
QARS	P47897	1.56904	2.90063e-18	2.34529e-16	1.66727e-41	5.29596e-39	up-regulated
RPS11	P62280	1.56548	2.08839e-18	2.15979e-16	2.93359e-45	1.86367e-42	up-regulated
PFKP	Q01813	1.56201	1.16411e-15	1.52259e-14	1.7624e-17	2.12395e-16	up-regulated
GALE	Q14376	1.5585	6.89095e-13	4.07504e-12	2.66125e-14	2.07261e-13	up-regulated
VDAC1	P21796	1.55579	3.27975e-16	5.2103e-15	1.93051e-23	5.1101e-22	up-regulated
CTSB	P07858	1.55368	9.47612e-14	7.15455e-13	9.75233e-16	9.24704e-15	up-regulated
PLOD1	Q02809	1.5421	3.46547e-13	2.2206e-12	1.6838e-11	8.90352e-11	up-regulated
COPB1	P53618	1.53952	8.77259e-19	1.99199e-16	2.74805e-57	6.11029e-54	up-regulated
PNP	P00491	1.52772	6.16386e-09	1.71746e-08	5.95891e-10	2.46047e-09	up-regulated
DIAPH1	O60610	1.52621	4.45672e-15	4.77567e-14	2.24867e-23	5.88225e-22	up-regulated
ANXA3	P12429	1.52268	8.38612e-12	3.89281e-11	9.15854e-10	3.67581e-09	up-regulated
LDHA	P00338;Q6ZMR3;P07864	1.51454	1.09313e-15	1.4414e-14	4.26663e-17	4.89012e-16	up-regulated
ARFGEF1	Q9Y6D6	1.51164	2.49464e-11	1.05054e-10	9.77028e-11	4.52117e-10	up-regulated
PYCR2	Q96C36	1.51087	1.46937e-10	5.40917e-10	5.28408e-10	2.19405e-09	up-regulated
ST14	Q9Y5Y6	1.50823	5.06176e-11	2.0279e-10	5.94363e-09	2.12984e-08	up-regulated
SLC9A3R1	O14745	1.50402	5.90236e-14	4.73787e-13	8.13513e-15	6.83072e-14	up-regulated
S100A9	P06702	1.49637	0.000135899	0.000221371	0.000976782	0.0016336	up-regulated
IL4I1	Q96RQ9	1.4945	1.0418e-07	2.4552e-07	0.000556653	0.00096433	up-regulated
HSP90AB1	P08238	1.49239	6.41897e-17	1.39841e-15	2.4603e-25	8.75277e-24	up-regulated
ATP5S	Q99766	1.48855	1.44675e-13	1.03435e-12	6.16891e-17	6.85828e-16	up-regulated
SORD	Q00796	1.48436	1.57606e-15	1.93612e-14	8.94004e-13	5.69575e-12	up-regulated
CPT2	P23786	1.47973	1.91464e-13	1.32417e-12	2.09686e-15	1.92263e-14	up-regulated
LRPPRC	P42704	1.4796	9.31584e-18	3.73221e-16	5.59752e-29	3.36381e-27	up-regulated
DCTPP1	Q9H773	1.47676	3.66258e-13	2.34016e-12	2.18688e-13	1.5267e-12	up-regulated
TPD52	P55327	1.47407	5.90087e-13	3.55572e-12	1.17715e-15	1.11142e-14	up-regulated
NNMT	P40261	1.45557	1.20368e-05	2.19827e-05	0.00665518	0.00981612	up-regulated
COPB2	P35606	1.44989	9.17184e-19	1.99199e-16	8.72029e-57	1.29264e-53	up-regulated
IPO4	Q8TEX9	1.44972	1.37632e-10	5.09615e-10	3.12465e-12	1.84533e-11	up-regulated
MMP7	P09237	1.44539	3.23152e-08	8.20706e-08	0.000181797	0.000335735	up-regulated
SLC3A2	P08195	1.44436	3.84643e-09	1.10498e-08	6.21247e-07	1.64348e-06	up-regulated
DPP3	Q9NY33	1.43977	1.70827e-15	2.0756e-14	1.20955e-22	2.74433e-21	up-regulated
GMDS	O60547	1.42093	2.45662e-16	4.15383e-15	4.14429e-16	4.11376e-15	up-regulated
TM9SF2	Q99805	1.41248	2.03842e-16	3.51351e-15	1.361e-26	6.23954e-25	up-regulated
ATP2A2	P16615	1.41165	7.01714e-19	1.99199e-16	1.57029e-37	3.03612e-35	up-regulated
GPD2	P43304	1.40806	1.16897e-14	1.11808e-13	1.40624e-14	1.13908e-13	up-regulated
TMEM205	Q6UW68	1.38969	1.30264e-16	2.39396e-15	5.51298e-24	1.63442e-22	up-regulated
CD2AP	Q9Y5K6	1.38961	1.82913e-14	1.64327e-13	2.06541e-14	1.64604e-13	up-regulated
MX1	P20591	1.38929	1.89149e-05	3.37132e-05	0.00278667	0.00434665	up-regulated
GNPNAT1	Q96EK6	1.37962	1.64293e-11	7.1699e-11	7.89078e-10	3.19293e-09	up-regulated
GOLGA2	Q08379	1.37186	3.15901e-13	2.03891e-12	1.27051e-16	1.35167e-15	up-regulated
MCM7	P33993	1.37145	4.83011e-08	1.19264e-07	1.56578e-07	4.5185e-07	up-regulated
SPTBN2	O15020	1.3708	2.81793e-05	4.9008e-05	5.60576e-06	1.29299e-05	up-regulated
SLC25A5	P05141;Q9H0C2	1.36865	7.34297e-07	1.54466e-06	3.03531e-15	2.7159e-14	up-regulated
GLB1	P16278	1.36761	1.48614e-12	8.07931e-12	1.05276e-11	5.77976e-11	up-regulated
NNT	Q13423	1.36243	5.66514e-12	2.73599e-11	1.66049e-09	6.3988e-09	up-regulated
TACSTD2	P09758	1.36066	2.70499e-08	6.92921e-08	3.37824e-05	6.99397e-05	up-regulated
CPD	O75976	1.35842	4.57237e-09	1.29759e-08	1.66124e-05	3.58445e-05	up-regulated
AHCYL1	O43865	1.35801	1.55907e-13	1.10577e-12	4.84009e-17	5.53313e-16	up-regulated
MT-CO2	P00403	1.34573	5.70674e-18	3.21239e-16	2.96422e-29	1.8566e-27	up-regulated
GSTK1	Q9Y2Q3	1.34394	3.21301e-16	5.14105e-15	5.89241e-19	8.56325e-18	up-regulated
CLDN3	O15551;O14493;O95484	1.3414	5.53558e-13	3.35378e-12	7.42142e-13	4.76234e-12	up-regulated
MACF1	Q9UPN3;O15169	1.3372	3.96879e-11	1.61475e-10	1.34284e-15	1.25984e-14	up-regulated
PYCR1	P32322	1.33677	1.33963e-06	2.72896e-06	0.000167114	0.000310165	up-regulated
ASS1	P00966	1.33559	6.08617e-10	2.01079e-09	2.12082e-05	4.50396e-05	up-regulated
SFXN2	Q96NB2	1.33231	9.20397e-11	3.50729e-10	1.12014e-06	2.85459e-06	up-regulated
DDX39A	O00148	1.32986	7.15014e-16	1.00624e-14	6.15929e-17	6.85828e-16	up-regulated
RAB32	Q13637	1.31909	1.31616e-13	9.57931e-13	1.05948e-16	1.13805e-15	up-regulated
ARPC1B	O15143	1.31715	5.05026e-16	7.33938e-15	1.10249e-25	4.08566e-24	up-regulated
MCM5	P33992	1.31425	1.76833e-07	4.04099e-07	7.57276e-07	1.97862e-06	up-regulated
ACY1	Q03154	1.31408	4.72346e-10	1.58654e-09	1.92979e-08	6.39e-08	up-regulated
EML2	O95834	1.31185	2.3237e-12	1.21427e-11	4.71526e-12	2.73378e-11	up-regulated
HSPA9	P38646	1.30851	1.27281e-17	4.7224e-16	8.68327e-21	1.58256e-19	up-regulated
HDLBP	Q00341	1.30673	9.17083e-19	1.99199e-16	4.78174e-43	2.36271e-40	up-regulated
NOMO2;NOMO3	Q5JPE7;P69849	1.30657	1.21101e-18	1.99199e-16	4.4265e-43	2.36271e-40	up-regulated
IARS	P41252	1.29957	1.44717e-18	1.99199e-16	8.9792e-41	2.59839e-38	up-regulated
MIA2	Q96PC5;Q8IX95	1.29449	1.19209e-14	1.13288e-13	2.20543e-17	2.64354e-16	up-regulated
CIAPIN1	Q6FI81	1.29362	2.24284e-13	1.52512e-12	4.49018e-13	3.01629e-12	up-regulated
DDX58	O95786	1.2931	4.12489e-13	2.57632e-12	5.40023e-12	3.1067e-11	up-regulated
OPLAH	O14841	1.29272	4.53419e-08	1.12645e-07	1.06382e-07	3.15387e-07	up-regulated
CYCS	P99999;CON__P62894	1.2878	1.46875e-15	1.8347e-14	1.67408e-18	2.312e-17	up-regulated
COPG2	Q9UBF2	1.27435	6.12974e-12	2.94373e-11	1.59522e-16	1.67705e-15	up-regulated
MTCH2	Q9Y6C9	1.27349	7.00238e-14	5.49243e-13	5.785e-20	9.70788e-19	up-regulated
ACBD3	Q9H3P7	1.27206	5.2747e-17	1.24769e-15	1.72075e-30	1.29698e-28	up-regulated
CNDP2	Q96KP4	1.2707	1.37983e-13	9.91293e-13	4.11883e-12	2.40373e-11	up-regulated
SCAMP3	O14828	1.26424	1.95733e-14	1.74784e-13	7.85439e-20	1.29365e-18	up-regulated
PTGS1	P23219	1.26366	9.66332e-05	0.00015981	0.003862	0.00589372	up-regulated
SEC24C	P53992	1.25845	1.49805e-17	5.16419e-16	2.40616e-36	3.56674e-34	up-regulated
STAT1	P42224	1.25204	6.84946e-10	2.24462e-09	1.88186e-09	7.18953e-09	up-regulated
NCF1;NCF1B;NCF1C	P14598;A6NI72;A8MVU1	1.25151	0.00307368	0.00427948	0.0230737	0.0313788	up-regulated
SEC61G	P60059	1.25037	4.99945e-16	7.28936e-15	1.37337e-23	3.76999e-22	up-regulated
MARS	P56192	1.23718	1.4044e-17	5.01155e-16	7.74912e-31	6.50195e-29	up-regulated
PITRM1	Q5JRX3	1.23667	3.99603e-15	4.34482e-14	7.73895e-18	9.83289e-17	up-regulated
PNPT1	Q8TCS8	1.23599	1.11221e-10	4.16681e-10	1.59553e-12	9.80016e-12	up-regulated
DEFA3	P59666	1.23333	0.0038903	0.0053461	0.019667	0.0269935	up-regulated
CRABP1	P29762	1.23297	0.00251717	0.00353788	0.00993894	0.014253	up-regulated
TAP2	Q03519	1.23283	1.55493e-08	4.10373e-08	5.94948e-06	1.36729e-05	up-regulated
ABCF1	Q8NE71	1.23248	6.44647e-17	1.39841e-15	2.64901e-29	1.68288e-27	up-regulated
FXR1	P51114	1.23021	3.37452e-15	3.73296e-14	7.45945e-19	1.06321e-17	up-regulated
SEC61A1	P61619;Q9H9S3	1.22947	3.94823e-16	5.97216e-15	1.61783e-36	2.56947e-34	up-regulated
GLA	P06280	1.22873	1.39591e-11	6.19522e-11	4.31725e-10	1.81292e-09	up-regulated
USP9X	Q93008	1.22758	3.00441e-17	8.04855e-16	3.25115e-34	4.01607e-32	up-regulated
PDIA4	P13667	1.22418	8.58225e-16	1.17432e-14	1.33715e-17	1.65635e-16	up-regulated
PAPSS1	O43252	1.22179	3.08709e-12	1.57438e-11	6.43602e-10	2.64519e-09	up-regulated
TNFAIP2	Q03169	1.21938	3.50671e-07	7.67816e-07	3.21381e-05	6.66285e-05	up-regulated
ARMT1	Q9H993	1.2184	1.89268e-12	1.01041e-11	1.98845e-10	8.78989e-10	up-regulated
FAM49B	Q9NUQ9	1.2183	1.39636e-15	1.76912e-14	6.17345e-20	1.02821e-18	up-regulated
P4HA1	P13674	1.21626	3.46934e-11	1.42458e-10	1.0693e-10	4.90732e-10	up-regulated
MLLT4	P55196	1.21118	9.21496e-13	5.2876e-12	7.5493e-14	5.59529e-13	up-regulated
AP1B1	Q10567	1.21021	4.26775e-17	1.06622e-15	1.03783e-26	4.90981e-25	up-regulated
IFI30	P13284	1.20962	8.23119e-06	1.53605e-05	0.000406207	0.000717396	up-regulated
LRRC59	Q96AG4	1.20849	3.27467e-15	3.64974e-14	1.4244e-19	2.23827e-18	up-regulated
RARS	P54136	1.20782	2.77451e-18	2.34529e-16	7.16411e-39	1.51709e-36	up-regulated
SFXN1	Q9H9B4	1.20773	9.3351e-15	9.24631e-14	1.32699e-19	2.10755e-18	up-regulated
PEX11B	O96011	1.19965	3.20107e-14	2.73228e-13	7.04954e-18	9.03439e-17	up-regulated
TOMM40	O96008	1.19443	1.18798e-15	1.54472e-14	2.38074e-23	6.15533e-22	up-regulated
ACSL3	O95573	1.19439	1.11791e-15	1.46648e-14	2.78329e-20	4.87294e-19	up-regulated
SSR4	P51571	1.19429	1.91722e-17	5.96215e-16	1.04583e-29	7.15507e-28	up-regulated
EEF1G	P26641	1.19031	1.90587e-18	2.11885e-16	1.44777e-35	1.95098e-33	up-regulated
PUS7	Q96PZ0	1.18789	4.46507e-10	1.51112e-09	7.96331e-08	2.41396e-07	up-regulated
CCDC6	Q16204	1.18435	2.29145e-11	9.74196e-11	8.24063e-12	4.598e-11	up-regulated
GALNS	P34059	1.1834	5.10112e-12	2.48191e-11	2.26765e-09	8.57504e-09	up-regulated
ALDH5A1	P51649	1.18288	6.79635e-10	2.22886e-09	6.77877e-09	2.39818e-08	up-regulated
POTEE	Q6S8J3	1.18276	3.10876e-18	2.42538e-16	3.39182e-34	4.0766e-32	up-regulated
ACSL1	P33121	1.18259	1.80428e-07	4.11679e-07	1.84657e-05	3.96317e-05	up-regulated
CASK	O14936	1.18014	1.14628e-14	1.10097e-13	8.12791e-19	1.15479e-17	up-regulated
HK1	P19367	1.17712	1.22081e-17	4.6018e-16	5.85973e-22	1.22339e-20	up-regulated
BOLA2	Q9H3K6	1.17165	9.41579e-17	1.8611e-15	6.06922e-24	1.77565e-22	up-regulated
F11R	Q9Y624	1.17136	1.7606e-13	1.23298e-12	1.21683e-13	8.75605e-13	up-regulated
MCU	Q8NE86	1.16708	8.10052e-12	3.77204e-11	5.92863e-10	2.45024e-09	up-regulated
STXBP2	Q15833	1.16696	3.0336e-07	6.70497e-07	2.64828e-09	9.87995e-09	up-regulated
RBM47	A0AV96	1.16551	4.20978e-11	1.70655e-10	6.22733e-10	2.56416e-09	up-regulated
OSBP	P22059	1.16324	8.18286e-18	3.59047e-16	3.29353e-30	2.32482e-28	up-regulated
AP1G1	O43747	1.16245	1.9616e-12	1.04226e-11	6.39863e-15	5.47206e-14	up-regulated
DDX5	P17844	1.1616	1.56387e-18	1.99199e-16	2.01601e-33	2.29877e-31	up-regulated
HSPE1	P61604	1.16097	1.54358e-13	1.09741e-12	1.52782e-13	1.08882e-12	up-regulated
PSME3	P61289	1.15855	3.879e-17	9.91375e-16	1.73076e-23	4.66466e-22	up-regulated
NAMPT	P43490	1.15763	6.3476e-13	3.78896e-12	2.06024e-11	1.06658e-10	up-regulated
COLGALT1	Q8NBJ5	1.15523	1.15498e-13	8.57462e-13	1.49083e-15	1.3928e-14	up-regulated
TMEM68	Q96MH6	1.15521	1.87909e-13	1.30567e-12	2.64964e-13	1.82682e-12	up-regulated
MCM3	P25205	1.15076	4.7295e-08	1.17303e-07	2.94241e-07	8.10712e-07	up-regulated
ITCH	Q96J02;O00308	1.15004	6.4313e-10	2.11852e-09	3.37223e-08	1.0781e-07	up-regulated
ATAD3A	Q9NVI7	1.1477	3.6364e-16	5.61495e-15	3.23756e-19	4.79914e-18	up-regulated
PKP2	Q99959	1.1474	2.74166e-05	4.77201e-05	0.000394851	0.000698171	up-regulated
ATP13A1	Q9HD20	1.14685	3.76405e-15	4.11371e-14	8.63674e-25	2.86624e-23	up-regulated
TTI1	O43156	1.14648	3.9065e-13	2.45717e-12	3.84688e-11	1.91783e-10	up-regulated
CASP6	P55212	1.14503	5.06152e-11	2.0279e-10	2.11727e-09	8.0337e-09	up-regulated
PMPCA	Q10713	1.1445	5.84732e-13	3.52822e-12	5.93393e-18	7.69335e-17	up-regulated
SDF2L1	Q9HCN8	1.14113	3.6966e-13	2.3585e-12	3.98786e-10	1.67936e-09	up-regulated
EIF2S3;EIF2S3L	P41091;Q2VIR3	1.13339	1.17175e-18	1.99199e-16	9.34882e-41	2.59839e-38	up-regulated
AGPS	O00116	1.12933	1.27781e-08	3.40876e-08	2.23395e-12	1.34795e-11	up-regulated
CAD	P27708	1.12716	3.02383e-15	3.4043e-14	1.70006e-19	2.62506e-18	up-regulated
PHB2	Q99623	1.12536	6.29986e-18	3.36134e-16	1.20642e-22	2.74433e-21	up-regulated
SLIRP	Q9GZT3	1.12484	1.04976e-14	1.01943e-13	1.70845e-17	2.07495e-16	up-regulated
MTHFD1L	Q6UB35	1.1228	5.44001e-08	1.3373e-07	2.55879e-07	7.12074e-07	up-regulated
SRPRB	Q9Y5M8	1.11866	7.02026e-15	7.19478e-14	1.34924e-30	1.03449e-28	up-regulated
SYNGR2	O43760	1.11838	2.54118e-14	2.23333e-13	3.24614e-13	2.20391e-12	up-regulated
EPCAM	P16422	1.11363	1.25275e-12	7.00788e-12	1.02887e-09	4.10717e-09	up-regulated
CSE1L	P55060	1.1128	1.84986e-15	2.21734e-14	2.29254e-18	3.09877e-17	up-regulated
TUFM	P49411	1.11231	2.13369e-17	6.24695e-16	8.18648e-21	1.49816e-19	up-regulated
COPZ1	P61923	1.11219	4.51196e-16	6.7106e-15	2.20428e-27	1.18101e-25	up-regulated
VAMP8	Q9BV40	1.11177	3.96464e-10	1.35627e-09	2.13453e-11	1.10119e-10	up-regulated
RPL29	P47914	1.10534	1.40961e-15	1.77643e-14	6.35246e-22	1.32007e-20	up-regulated
HYOU1	Q9Y4L1	1.10466	3.94778e-16	5.97216e-15	2.20056e-17	2.64354e-16	up-regulated
PLEC	Q15149	1.10356	5.04743e-12	2.46118e-11	2.24331e-12	1.34993e-11	up-regulated
HSPA8	P11142	1.10311	4.83146e-17	1.17145e-15	4.31525e-27	2.18067e-25	up-regulated
VWA5A	O00534	1.09797	9.29583e-07	1.93171e-06	6.12578e-05	0.000121831	up-regulated
VCAN	P13611	1.09692	0.00285734	0.00399955	0.0108867	0.0155071	up-regulated
CTNND1	O60716	1.09619	4.46492e-16	6.66292e-15	2.10462e-23	5.53803e-22	up-regulated
TMEM165	Q9HC07	1.09483	9.12685e-14	6.92613e-13	5.73074e-12	3.27145e-11	up-regulated
MYO1F	O00160	1.09336	7.02198e-07	1.47994e-06	1.28489e-05	2.81336e-05	up-regulated
PPA1	Q15181	1.09311	2.53041e-13	1.68454e-12	6.28984e-14	4.69311e-13	up-regulated
CERS2	Q96G23	1.09089	4.94934e-16	7.24004e-15	4.63638e-13	3.10512e-12	up-regulated
HSPD1	P10809	1.08743	1.23902e-14	1.16984e-13	3.56732e-14	2.73987e-13	up-regulated
EPRS	P07814	1.08728	7.58332e-18	3.47737e-16	1.02105e-34	1.29732e-32	up-regulated
IGF2BP3	O00425	1.08496	9.79124e-06	1.81122e-05	0.0029972	0.00464571	up-regulated
KIF5B	P33176	1.08286	3.85773e-18	2.68109e-16	9.11683e-35	1.19243e-32	up-regulated
CD9	P21926	1.08275	1.25281e-12	7.00788e-12	6.14805e-11	2.93352e-10	up-regulated
GAPDH	P04406;O14556	1.0791	1.48667e-15	1.85188e-14	2.80696e-18	3.72614e-17	up-regulated
ERBB2	P04626;Q02779	1.0764	6.71329e-07	1.41959e-06	3.58167e-05	7.37734e-05	up-regulated
ARCN1	P48444	1.0752	1.7085e-18	1.99199e-16	5.51774e-42	2.04478e-39	up-regulated
TARS2	Q9BW92	1.075	1.41493e-08	3.76104e-08	1.73733e-07	4.9909e-07	up-regulated
SCAMP2	O15127	1.07262	3.83805e-11	1.5659e-10	6.88617e-16	6.67163e-15	up-regulated
PDIA3	P30101	1.07211	1.5076e-15	1.87271e-14	4.04174e-15	3.56619e-14	up-regulated
AK2	P54819	1.07174	2.79766e-14	2.4211e-13	8.75124e-15	7.31518e-14	up-regulated
CLTC	Q00610;P53675	1.06978	1.19592e-18	1.99199e-16	4.37749e-42	1.7697e-39	up-regulated
GFM1	Q96RP9	1.06809	1.54299e-10	5.64282e-10	3.87921e-10	1.63826e-09	up-regulated
SPTLC2	O15270	1.0646	6.63083e-12	3.14715e-11	3.86216e-11	1.9233e-10	up-regulated
ATP6V0D1	P61421	1.06113	2.28569e-15	2.66085e-14	1.91347e-18	2.6263e-17	up-regulated
MDN1	Q9NU22	1.06101	6.28077e-10	2.072e-09	2.05082e-08	6.76559e-08	up-regulated
LEPREL4	Q92791	1.0581	1.60358e-13	1.13192e-12	6.92509e-13	4.46965e-12	up-regulated
OGFOD3	Q6PK18	1.05752	4.05301e-13	2.53499e-12	1.71334e-10	7.65751e-10	up-regulated
HSPH1	Q92598	1.0562	9.70036e-16	1.28769e-14	1.81624e-16	1.89597e-15	up-regulated
FAM3C	Q92520	1.05535	4.64903e-10	1.56391e-09	1.75159e-10	7.79711e-10	up-regulated
NPC2	P61916	1.05386	1.7458e-08	4.57221e-08	2.0572e-07	5.82328e-07	up-regulated
KIAA1217	Q5T5P2	1.05334	4.0504e-07	8.80788e-07	3.13319e-06	7.46293e-06	up-regulated
METTL13	Q8N6R0	1.05323	6.891e-13	4.07504e-12	3.6497e-12	2.14685e-11	up-regulated
RCC1	P18754	1.04995	2.56245e-12	1.32811e-11	3.80341e-12	2.23431e-11	up-regulated
PTPN6	P29350	1.04657	9.90031e-10	3.14926e-09	2.12613e-08	7.00363e-08	up-regulated
DDX46	Q7L014	1.04649	7.83254e-18	3.55422e-16	1.26994e-36	2.09163e-34	up-regulated
UBE4B	O95155	1.04124	2.24242e-12	1.17318e-11	1.60856e-11	8.52595e-11	up-regulated
TM9SF1	O15321	1.04059	1.65705e-11	7.2244e-11	1.51988e-08	5.12428e-08	up-regulated
COPE	O14579	1.03604	2.97295e-17	8.01255e-16	2.37905e-30	1.70639e-28	up-regulated
MVP	Q14764	1.03248	2.79971e-12	1.43814e-11	2.90702e-09	1.07729e-08	up-regulated
TBRG4	Q969Z0	1.03209	3.60244e-10	1.24186e-09	2.2089e-08	7.24942e-08	up-regulated
COX7A2	P14406	1.0313	1.66444e-13	1.17117e-12	2.20446e-15	2.00886e-14	up-regulated
CORO7	P57737	1.03109	1.13901e-09	3.56471e-09	1.2904e-09	5.06926e-09	up-regulated
TOMM20	Q15388	1.03062	9.15689e-10	2.92954e-09	2.12196e-14	1.68808e-13	up-regulated
LETM1	O95202;Q2VYF4	1.03027	4.20466e-12	2.08685e-11	3.53273e-11	1.76915e-10	up-regulated
LPCAT1	Q8NF37	1.0291	1.36514e-10	5.05896e-10	9.0562e-08	2.72483e-07	up-regulated
PC	P11498	1.02831	3.16085e-05	5.46299e-05	0.000705235	0.00120808	up-regulated
NOP2	P46087	1.02827	4.5199e-14	3.73605e-13	4.38569e-15	3.83166e-14	up-regulated
EPS8L1	Q8TE68	1.02752	8.59677e-08	2.05537e-07	0.000100543	0.000193055	up-regulated
SLC1A5	Q15758	1.02581	5.56955e-07	1.19191e-06	0.00015771	0.000293569	up-regulated
ME2	P23368	1.02392	1.74238e-14	1.5685e-13	9.48297e-16	9.01085e-15	up-regulated
SGPL1	O95470	1.02077	3.24621e-10	1.12869e-09	1.82237e-12	1.1132e-11	up-regulated
WARS	P23381	1.02037	1.7445e-07	3.98901e-07	2.05454e-05	4.37155e-05	up-regulated
B2M	P61769	1.0195	5.3921e-07	1.15727e-06	2.03127e-06	4.96322e-06	up-regulated
LMAN2	Q12907	1.01739	2.79174e-15	3.19149e-14	1.37434e-13	9.84171e-13	up-regulated
AGRN	O00468	1.01673	1.51772e-06	3.06936e-06	8.56876e-05	0.000166471	up-regulated
DHX30	Q7L2E3	1.01592	5.95844e-14	4.76602e-13	8.53889e-18	1.07876e-16	up-regulated
ENO1	P06733	1.01398	2.50542e-13	1.67163e-12	1.75609e-13	1.24352e-12	up-regulated
EZR	P15311	1.01291	1.52077e-11	6.68984e-11	1.54499e-09	5.98482e-09	up-regulated
HN1L	Q9H910	1.01205	5.54812e-11	2.21476e-10	1.69574e-07	4.87773e-07	up-regulated
HSP90B1	P14625	1.01	3.85621e-15	4.20308e-14	3.9309e-16	3.93709e-15	up-regulated
PMPCB	O75439	1.00827	3.835e-13	2.42608e-12	6.39321e-16	6.21287e-15	up-regulated
CTPS1	P17812	1.00791	1.67123e-11	7.2791e-11	2.43623e-09	9.16575e-09	up-regulated
S100A11	P31949	1.00773	1.37175e-11	6.0941e-11	1.60147e-10	7.18641e-10	up-regulated
CISD1	Q9NZ45	1.00701	8.14847e-14	6.24763e-13	1.04267e-14	8.57072e-14	up-regulated
ABHD12	Q8N2K0	1.00314	9.99676e-13	5.69214e-12	2.01827e-12	1.22445e-11	up-regulated
CNOT1	A5YKK6	1.00143	3.59867e-16	5.57606e-15	1.794e-26	8.14072e-25	up-regulated
ALDOC	P09972	-1.00154	1.71447e-12	9.20802e-12	3.96176e-16	3.95848e-15	down-regulated
STAT5A	P42229	-1.00225	4.34745e-08	1.08309e-07	1.15821e-05	2.5523e-05	down-regulated
MPP7	Q5T2T1	-1.00237	9.0209e-08	2.14753e-07	2.6663e-06	6.41268e-06	down-regulated
NCKIPSD	Q9NZQ3	-1.00256	1.57386e-13	1.11271e-12	3.48366e-11	1.74852e-10	down-regulated
JMJD6	Q6NYC1	-1.00271	1.45965e-09	4.50144e-09	1.70761e-08	5.69912e-08	down-regulated
AMACR	Q9UHK6	-1.00369	0.000254798	0.000403234	0.00173915	0.00281135	down-regulated
GIGYF2	Q6Y7W6	-1.00434	8.73706e-10	2.80534e-09	1.8354e-11	9.62502e-11	down-regulated
HOOK3	Q86VS8	-1.00514	1.38311e-12	7.62168e-12	2.7753e-11	1.40888e-10	down-regulated
ZNF512	Q96ME7	-1.00547	6.41805e-07	1.36169e-06	9.62238e-06	2.14705e-05	down-regulated
STMN1	P16949;Q9H169;REV__P36956;Q9NZ72	-1.00548	9.81911e-09	2.66416e-08	4.56076e-07	1.22556e-06	down-regulated
ICT1	Q14197	-1.00572	6.54206e-09	1.81262e-08	2.08199e-07	5.88969e-07	down-regulated
TMED1	Q13445	-1.0059	4.95421e-10	1.65899e-09	7.2544e-08	2.20659e-07	down-regulated
HSBP1	O75506	-1.00593	7.15106e-09	1.97031e-08	2.11583e-05	4.4955e-05	down-regulated
C16orf13	Q96S19	-1.00761	7.146e-13	4.19238e-12	8.41781e-09	2.9314e-08	down-regulated
HDAC6	Q9UBN7	-1.00918	3.71954e-10	1.27827e-09	1.13359e-08	3.86288e-08	down-regulated
GPX4	P36969	-1.01203	3.14235e-12	1.59703e-11	3.59793e-10	1.52672e-09	down-regulated
PLBD2	Q8NHP8	-1.01221	3.96459e-10	1.35627e-09	5.53297e-08	1.71704e-07	down-regulated
C9orf64	Q5T6V5	-1.01259	8.68672e-11	3.33879e-10	5.243e-08	1.63619e-07	down-regulated
PRKAR2A	P13861	-1.01426	3.30888e-18	2.537e-16	4.32379e-26	1.74799e-24	down-regulated
FAF1	Q9UNN5	-1.01512	3.23141e-08	8.20706e-08	1.902e-08	6.30268e-08	down-regulated
RNH1	P13489	-1.01625	1.64995e-17	5.60103e-16	3.21973e-24	9.94314e-23	down-regulated
MLF2	Q15773	-1.01827	1.16211e-07	2.71853e-07	1.83106e-05	3.93179e-05	down-regulated
PAX8	Q06710	-1.01873	2.88414e-08	7.37114e-08	2.27964e-05	4.81594e-05	down-regulated
ABCC3	O15438	-1.01876	9.41783e-05	0.000155982	0.00771854	0.0112946	down-regulated
CHMP3	Q9Y3E7	-1.01906	1.54481e-13	1.09741e-12	5.10331e-11	2.47756e-10	down-regulated
PEF1	Q9UBV8	-1.01942	1.68626e-17	5.63443e-16	2.75515e-25	9.64736e-24	down-regulated
RAB43	Q86YS6	-1.0205	1.62614e-09	4.96324e-09	2.28013e-07	6.38443e-07	down-regulated
AP1G2	O75843	-1.02145	2.72425e-08	6.97451e-08	1.99017e-06	4.87083e-06	down-regulated
HTRA2	O43464	-1.02245	3.62656e-14	3.05442e-13	9.68995e-12	5.3596e-11	down-regulated
PHYKPL	Q8IUZ5	-1.02271	6.75686e-07	1.42813e-06	2.6224e-05	5.49308e-05	down-regulated
NEK9	Q8TD19	-1.02373	2.26393e-13	1.53471e-12	2.40286e-10	1.0476e-09	down-regulated
DUS3L	Q96G46	-1.02377	1.08517e-10	4.08963e-10	1.69948e-07	4.88531e-07	down-regulated
NUDCD3	Q8IVD9	-1.02488	2.90781e-13	1.89883e-12	3.33336e-11	1.67497e-10	down-regulated
STAT6	P42226	-1.02506	3.94823e-16	5.97216e-15	8.96415e-16	8.53609e-15	down-regulated
RAD23A	P54725	-1.02549	1.32118e-10	4.90016e-10	2.54786e-09	9.53732e-09	down-regulated
MAN2C1	Q9NTJ4	-1.02668	5.27818e-10	1.76094e-09	1.03362e-06	2.64929e-06	down-regulated
CDR2L	Q86X02	-1.02695	4.22584e-10	1.43892e-09	1.75129e-08	5.83498e-08	down-regulated
RBCK1	Q9BYM8	-1.02722	1.38768e-10	5.12967e-10	6.42683e-08	1.97649e-07	down-regulated
HLA-DQA1	P01909	-1.02791	1.40355e-05	2.54447e-05	0.000136976	0.000257127	down-regulated
OSBPL2	Q9H1P3	-1.02946	5.75212e-08	1.4071e-07	5.97678e-06	1.37216e-05	down-regulated
VPS53	Q5VIR6	-1.03006	3.71949e-10	1.27827e-09	3.39738e-08	1.08535e-07	down-regulated
EVL	Q9UI08	-1.03039	0.00049332	0.000754918	0.00173979	0.00281135	down-regulated
PPP1R13L	Q8WUF5	-1.03071	2.06817e-06	4.12798e-06	0.000155138	0.000289022	down-regulated
CKMT2	P17540	-1.03118	0.000227788	0.000362423	0.00475545	0.00715409	down-regulated
ZFPL1	O95159	-1.03181	7.10967e-12	3.34568e-11	5.57778e-14	4.17582e-13	down-regulated
SLC12A9	Q9BXP2	-1.03296	4.29363e-10	1.45977e-09	6.42931e-09	2.28182e-08	down-regulated
LBR	Q14739	-1.03303	2.40554e-07	5.3702e-07	1.16821e-05	2.57179e-05	down-regulated
PHYHD1	Q5SRE7	-1.03348	1.05613e-07	2.48761e-07	1.30731e-06	3.28825e-06	down-regulated
ORC5	O43913	-1.03359	3.40256e-12	1.71369e-11	7.70541e-10	3.12361e-09	down-regulated
HMBS	P08397	-1.03428	1.674e-10	6.05733e-10	7.44232e-09	2.61628e-08	down-regulated
GLIPR2	Q9H4G4	-1.03449	3.84357e-06	7.47697e-06	8.51803e-05	0.000165558	down-regulated
TMA7	Q9Y2S6	-1.0357	1.05374e-09	3.32576e-09	1.30942e-09	5.13039e-09	down-regulated
TTC19	Q6DKK2	-1.03677	1.13904e-09	3.56471e-09	2.71478e-07	7.51358e-07	down-regulated
MARCKS	P29966	-1.03738	1.95547e-09	5.90796e-09	1.23204e-07	3.61167e-07	down-regulated
STK4	Q13043	-1.0376	1.52462e-07	3.51295e-07	7.03959e-06	1.60457e-05	down-regulated
STK38	Q15208	-1.03806	6.904e-10	2.25752e-09	1.34343e-07	3.92266e-07	down-regulated
AKR1B1	P15121	-1.03817	8.90409e-11	3.41055e-10	1.82834e-07	5.23545e-07	down-regulated
SCRN2	Q96FV2	-1.03943	4.39368e-12	2.17097e-11	5.04731e-10	2.10163e-09	down-regulated
EPDR1	Q9UM22	-1.04094	9.97831e-10	3.1718e-09	7.71911e-08	2.34153e-07	down-regulated
NPNT	Q6UXI9	-1.04151	1.82309e-08	4.76337e-08	3.22165e-07	8.81641e-07	down-regulated
STAT5B	P51692	-1.04172	2.39072e-11	1.01068e-10	3.16298e-10	1.35118e-09	down-regulated
AUH	Q13825	-1.04233	5.98331e-09	1.67139e-08	7.97907e-06	1.80025e-05	down-regulated
C5	P01031;CON__Q1A7A4	-1.04382	1.57155e-05	2.83748e-05	8.42105e-05	0.00016396	down-regulated
WDR70	Q9NW82	-1.04397	2.65056e-13	1.75155e-12	1.304e-09	5.11815e-09	down-regulated
NCOR1	O75376	-1.04475	1.04898e-08	2.83588e-08	5.01841e-10	2.09155e-09	down-regulated
DDX52	Q9Y2R4	-1.0452	7.02192e-07	1.47994e-06	3.23002e-06	7.68534e-06	down-regulated
EPN1	Q9Y6I3	-1.04794	4.8983e-17	1.17745e-15	5.18595e-20	8.76878e-19	down-regulated
AAAS	Q9NRG9	-1.04813	2.44977e-10	8.68058e-10	4.04643e-17	4.64974e-16	down-regulated
DDX41	Q9UJV9	-1.05041	4.36202e-13	2.71299e-12	7.22612e-12	4.08836e-11	down-regulated
ISYNA1	Q9NPH2	-1.05058	3.21903e-10	1.12099e-09	1.29416e-07	3.78627e-07	down-regulated
GPRC5A	Q8NFJ5	-1.05098	1.83931e-05	3.28358e-05	0.00910986	0.0131659	down-regulated
FHIT	P49789	-1.05115	4.85491e-09	1.37427e-08	1.87493e-06	4.60653e-06	down-regulated
LMAN2L	Q9H0V9	-1.05155	8.20645e-10	2.65412e-09	2.71516e-07	7.51358e-07	down-regulated
IGHV3-49	A0A0A0MS15	-1.05186	0.000153331	0.000248856	0.000884383	0.00148634	down-regulated
PPIE	Q9UNP9	-1.05314	6.4033e-12	3.05859e-11	2.57851e-11	1.31801e-10	down-regulated
LANCL1	O43813	-1.05364	1.35819e-16	2.48554e-15	8.80167e-22	1.77914e-20	down-regulated
WDR46	O15213	-1.05413	4.82957e-07	1.04157e-06	5.04697e-08	1.57944e-07	down-regulated
OSBPL3	Q9H4L5	-1.05567	1.14636e-07	2.68595e-07	3.03625e-06	7.25145e-06	down-regulated
BLVRB	P30043	-1.05921	4.32768e-10	1.46802e-09	8.71389e-10	3.50368e-09	down-regulated
CAPN7	Q9Y6W3	-1.05975	1.02144e-09	3.22838e-09	5.07982e-07	1.35757e-06	down-regulated
MPG	P29372	-1.06008	4.20447e-13	2.61867e-12	1.26695e-11	6.87929e-11	down-regulated
SYNE3	Q6ZMZ3	-1.06073	3.13675e-09	9.14097e-09	1.98551e-07	5.62751e-07	down-regulated
RRP8	O43159	-1.06097	3.37106e-13	2.16322e-12	3.99221e-12	2.33597e-11	down-regulated
CRK	P46108	-1.06107	4.22229e-17	1.06082e-15	8.50914e-22	1.72786e-20	down-regulated
RALA	P11233	-1.06167	4.84703e-17	1.17145e-15	1.46106e-18	2.02409e-17	down-regulated
MTR	Q99707	-1.06258	2.92483e-10	1.02658e-09	1.21515e-07	3.56536e-07	down-regulated
IVNS1ABP	Q9Y6Y0	-1.06287	2.4055e-07	5.3702e-07	1.10976e-05	2.45161e-05	down-regulated
CD5L	O43866	-1.06425	0.00199499	0.0028326	0.00260927	0.00409421	down-regulated
CWF19L1	Q69YN2	-1.06426	6.71951e-11	2.64674e-10	1.21545e-07	3.56536e-07	down-regulated
MAPK13	O15264	-1.06493	2.32676e-07	5.21526e-07	1.92415e-06	4.71703e-06	down-regulated
FAM98C	Q17RN3	-1.06566	2.65531e-12	1.36671e-11	6.12103e-09	2.18636e-08	down-regulated
TAB1	Q15750	-1.06616	5.31603e-14	4.31394e-13	1.81612e-14	1.46045e-13	down-regulated
FSTL1	Q12841	-1.06654	1.69838e-07	3.88712e-07	6.30539e-06	1.44462e-05	down-regulated
MTFR1L	Q9H019	-1.06665	3.116e-15	3.4992e-14	1.21704e-16	1.30101e-15	down-regulated
RBM27	Q9P2N5	-1.06851	1.23103e-09	3.83631e-09	3.03933e-08	9.77289e-08	down-regulated
RNF31	Q96EP0	-1.06873	4.02858e-10	1.37597e-09	7.12639e-08	2.17211e-07	down-regulated
LHPP	Q9H008	-1.06901	1.26987e-11	5.69839e-11	3.13016e-09	1.15709e-08	down-regulated
FAM129A	Q9BZQ8;REV__Q9UHV5	-1.06939	5.30981e-09	1.48882e-08	1.1866e-07	3.48995e-07	down-regulated
CDCP1	Q9H5V8	-1.07025	7.58712e-09	2.08271e-08	3.43805e-07	9.36827e-07	down-regulated
PHLDB1	Q86UU1	-1.07058	1.04182e-07	2.4552e-07	1.36149e-05	2.96647e-05	down-regulated
INTS5	Q6P9B9	-1.07241	1.96899e-13	1.35754e-12	1.94801e-11	1.01352e-10	down-regulated
PTPRA	P18433	-1.07345	1.9854e-10	7.09734e-10	2.70688e-09	1.00732e-08	down-regulated
DNAJC2	Q99543	-1.0735	6.44522e-09	1.79035e-08	4.39621e-07	1.18413e-06	down-regulated
STOM	P27105	-1.07486	5.5696e-07	1.19191e-06	7.35715e-06	1.6701e-05	down-regulated
IMPACT	Q9P2X3	-1.07535	3.46927e-11	1.42458e-10	4.05074e-08	1.28211e-07	down-regulated
EFR3A	Q14156;Q9Y2G0	-1.07637	1.44611e-08	3.83018e-08	1.24821e-06	3.15028e-06	down-regulated
SMARCD1	Q96GM5	-1.07648	4.28047e-11	1.73363e-10	1.88731e-08	6.25867e-08	down-regulated
ITGAV	P06756	-1.0785	2.20287e-12	1.15931e-11	1.0084e-10	4.65666e-10	down-regulated
LBP	P18428	-1.07864	0.00237604	0.00334693	0.00391113	0.00595847	down-regulated
SBDS	Q9Y3A5	-1.07994	1.70447e-17	5.63443e-16	2.07032e-18	2.8155e-17	down-regulated
CHKB	Q9Y259	-1.08088	1.98777e-08	5.17845e-08	7.01243e-07	1.83761e-06	down-regulated
ST13;ST13P5;ST13P4	P50502;Q8NFI4;Q8IZP2	-1.08089	8.63639e-18	3.59047e-16	1.35543e-27	7.53451e-26	down-regulated
PLXDC2	Q6UX71	-1.08141	9.77953e-07	2.02843e-06	1.33454e-05	2.91059e-05	down-regulated
ELMO3	Q96BJ8	-1.08179	5.98347e-09	1.67139e-08	4.13961e-06	9.67421e-06	down-regulated
DDB2	Q92466	-1.08268	2.13587e-08	5.53202e-08	3.3963e-06	8.05511e-06	down-regulated
GNAS	Q5JWF2;P63092	-1.08396	4.65266e-16	6.85331e-15	4.64038e-16	4.57555e-15	down-regulated
HDDC3	Q8N4P3	-1.08402	1.53495e-07	3.53491e-07	0.000137315	0.000257654	down-regulated
PRPS2	P11908	-1.08417	3.71067e-11	1.51946e-10	5.51325e-12	3.16762e-11	down-regulated
DNPEP	Q9ULA0	-1.08466	3.76853e-14	3.15606e-13	1.05768e-14	8.67805e-14	down-regulated
EHD1	Q9H4M9	-1.0855	1.35481e-13	9.78115e-13	1.0049e-14	8.30631e-14	down-regulated
MAPK9	P45984	-1.08689	3.32592e-11	1.37202e-10	7.74793e-11	3.63834e-10	down-regulated
SPP1	P10451	-1.08803	0.000214786	0.000342963	0.0195691	0.0268675	down-regulated
RAB35	Q15286	-1.08877	2.1308e-15	2.49359e-14	1.09707e-19	1.76764e-18	down-regulated
ERCC3	P19447	-1.08954	9.31553e-16	1.24403e-14	3.49661e-17	4.07053e-16	down-regulated
NMD3	Q96D46	-1.09078	1.80107e-10	6.48006e-10	1.66213e-10	7.43613e-10	down-regulated
POF1B	Q8WVV4	-1.09143	0.000293138	0.000460794	0.00383466	0.00585402	down-regulated
COL4A1	P02462	-1.09157	2.57047e-07	5.72403e-07	1.21955e-05	2.67688e-05	down-regulated
PURB	Q96QR8;Q9UJV8	-1.09229	2.67518e-13	1.76507e-12	1.8337e-11	9.62502e-11	down-regulated
SKP1	P63208	-1.09279	5.59285e-18	3.19651e-16	7.33378e-23	1.74403e-21	down-regulated
CLSTN1	O94985	-1.0943	1.13794e-06	2.33958e-06	0.000357229	0.000635438	down-regulated
C11orf73	Q53FT3	-1.09455	2.58557e-12	1.33854e-11	1.24272e-09	4.90798e-09	down-regulated
CA2	P00918	-1.09494	0.000932708	0.00138074	0.00193466	0.00309811	down-regulated
CRELD1	Q96HD1	-1.09557	1.83614e-11	7.9198e-11	6.91662e-09	2.43726e-08	down-regulated
PWP1	Q13610	-1.09572	2.55417e-13	1.69276e-12	1.67991e-11	8.89351e-11	down-regulated
SMC2	O95347	-1.09661	2.30987e-06	4.5857e-06	5.70919e-05	0.000114158	down-regulated
SLC30A1	Q9Y6M5	-1.09923	3.38266e-11	1.39413e-10	9.51944e-08	2.84879e-07	down-regulated
PPHLN1	Q8NEY8	-1.09983	1.66996e-12	9.01286e-12	6.81062e-10	2.78884e-09	down-regulated
LRRC57	Q8N9N7	-1.10222	4.78672e-14	3.92018e-13	3.72135e-13	2.51502e-12	down-regulated
LXN	Q9BS40	-1.10283	8.89739e-08	2.12154e-07	2.49614e-06	6.02623e-06	down-regulated
MAPKAPK2	P49137	-1.10316	2.40795e-12	1.25388e-11	1.48408e-11	7.9133e-11	down-regulated
TLDC1	Q6P9B6	-1.10321	2.13554e-10	7.59741e-10	4.77733e-11	2.33203e-10	down-regulated
HMGB2	P26583	-1.10379	2.14073e-13	1.46685e-12	1.16931e-13	8.42774e-13	down-regulated
NUCKS1	Q9H1E3	-1.10518	7.54718e-11	2.93128e-10	8.37927e-09	2.92027e-08	down-regulated
VWA1	Q6PCB0	-1.10564	9.65633e-07	2.00475e-06	6.60132e-06	1.50931e-05	down-regulated
AKAP8L	Q9ULX6	-1.10566	8.10868e-09	2.2204e-08	1.55642e-07	4.49735e-07	down-regulated
HMHA1	Q92619	-1.10802	8.37595e-06	1.5611e-05	3.9856e-05	8.1452e-05	down-regulated
IGLV3-19	P01714	-1.1081	8.72281e-06	1.62099e-05	0.00012096	0.000229289	down-regulated
FGD4	Q96M96	-1.11058	2.11123e-09	6.33511e-09	1.39003e-06	3.4786e-06	down-regulated
MSI2	Q96DH6	-1.11105	2.99304e-14	2.56951e-13	2.74063e-17	3.24138e-16	down-regulated
CRYZL1	O95825	-1.11128	2.37908e-15	2.76235e-14	6.00071e-17	6.70481e-16	down-regulated
RRAGC	Q9HB90;Q9NQL2	-1.11141	2.97224e-10	1.04157e-09	6.17007e-08	1.90016e-07	down-regulated
CUL7	Q14999	-1.11437	2.74251e-10	9.67164e-10	6.0161e-08	1.85789e-07	down-regulated
RPA3	P35244	-1.11738	7.16344e-17	1.5242e-15	4.37887e-22	9.49894e-21	down-regulated
NOL3	O60936	-1.11896	1.37082e-12	7.56331e-12	1.23616e-12	7.67768e-12	down-regulated
LRRC20	Q8TCA0	-1.11963	1.40827e-12	7.73156e-12	1.23893e-10	5.6508e-10	down-regulated
OAS1	P00973	-1.11982	4.081e-06	7.90771e-06	0.000454387	0.000796475	down-regulated
ALDH3A1	P30838	-1.12161	5.69233e-06	1.08086e-05	0.00214131	0.00340694	down-regulated
SLC35E1	Q96K37	-1.12179	3.49418e-12	1.7538e-11	7.07279e-11	3.34603e-10	down-regulated
CYP20A1	Q6UW02	-1.12221	6.95387e-13	4.10676e-12	7.18106e-11	3.38645e-10	down-regulated
TRMT6	Q9UJA5	-1.12247	1.60724e-10	5.84893e-10	1.7421e-07	5.00136e-07	down-regulated
CDC23	Q9UJX2	-1.12297	3.08716e-12	1.57438e-11	5.88399e-11	2.81962e-10	down-regulated
CMBL	Q96DG6	-1.12306	5.19254e-09	1.46063e-08	2.46742e-06	5.96014e-06	down-regulated
CAMSAP3	Q9P1Y5	-1.12311	3.02022e-09	8.84194e-09	2.58485e-08	8.39651e-08	down-regulated
TGFBRAP1	Q8WUH2	-1.12344	1.92198e-10	6.87614e-10	5.40935e-08	1.68337e-07	down-regulated
ENOPH1	Q9UHY7	-1.12509	8.93494e-17	1.7979e-15	1.2694e-16	1.35167e-15	down-regulated
LEMD3	Q9Y2U8	-1.12534	4.40215e-13	2.73045e-12	4.16161e-11	2.05174e-10	down-regulated
PDF	Q9HBH1	-1.12808	7.18456e-08	1.73169e-07	7.82019e-06	1.76889e-05	down-regulated
ARHGAP18	Q8N392	-1.12836	2.43774e-07	5.43663e-07	2.4307e-05	5.10596e-05	down-regulated
NUMB	P49757	-1.12869	1.73325e-08	4.54467e-08	8.90471e-14	6.55617e-13	down-regulated
PROSC	O94903	-1.12935	8.24576e-16	1.13185e-14	1.71016e-11	9.02146e-11	down-regulated
ERAP2	Q6P179	-1.13377	3.09398e-06	6.07729e-06	5.79832e-05	0.000115732	down-regulated
PHGDH	O43175	-1.13403	1.02524e-05	1.89102e-05	0.000994515	0.00166263	down-regulated
LRCH4	O75427	-1.13493	4.57799e-11	1.8441e-10	2.68697e-10	1.16122e-09	down-regulated
KLKB1	P03952	-1.13501	1.19001e-05	2.17597e-05	4.87144e-05	9.81127e-05	down-regulated
PYGM	P11217	-1.13503	1.17072e-08	3.13626e-08	9.83534e-08	2.93345e-07	down-regulated
ACTR1B	P42025	-1.13552	3.79775e-17	9.81896e-16	1.43406e-19	2.24552e-18	down-regulated
LEMD2	Q8NC56	-1.136	2.04685e-15	2.41441e-14	5.56751e-17	6.26803e-16	down-regulated
TRIM21	P19474	-1.13636	2.73625e-09	8.05321e-09	1.08308e-06	2.77127e-06	down-regulated
SPNS1	Q9H2V7	-1.13676	4.03603e-15	4.37761e-14	4.77782e-16	4.70065e-15	down-regulated
FAM114A1	Q8IWE2	-1.13812	2.21987e-14	1.96654e-13	1.98153e-14	1.58202e-13	down-regulated
USP4	Q13107	-1.13942	2.49462e-11	1.05054e-10	4.81125e-14	3.62638e-13	down-regulated
CCDC51	Q96ER9	-1.14124	3.77573e-08	9.4863e-08	1.36753e-07	3.99044e-07	down-regulated
GABPA	Q06546	-1.14351	2.22766e-18	2.20142e-16	1.0141e-22	2.33663e-21	down-regulated
CCBL2	Q6YP21	-1.145	1.14796e-09	3.58747e-09	4.83858e-07	1.29621e-06	down-regulated
A1BG	P04217;CON__Q2KJF1	-1.1476	3.39324e-07	7.45182e-07	1.04777e-06	2.68246e-06	down-regulated
TRIP10	Q15642	-1.14831	3.1423e-12	1.59703e-11	2.67677e-09	9.96951e-09	down-regulated
EPS8	Q12929	-1.15025	6.79696e-08	1.6463e-07	1.88533e-06	4.62952e-06	down-regulated
ITPR1	Q14643	-1.15075	3.3719e-08	8.54894e-08	8.17539e-08	2.47488e-07	down-regulated
GIMAP4	Q9NUV9;Q6P9H5	-1.15176	0.000117949	0.000192983	0.000614146	0.0010598	down-regulated
CAMK2G	Q13555	-1.15242	6.33966e-11	2.50377e-10	1.91656e-10	8.48054e-10	down-regulated
THBS2	P35442	-1.15248	0.00114268	0.00167596	0.0232159	0.0315626	down-regulated
SH3KBP1	Q96B97	-1.15337	4.74699e-09	1.34458e-08	5.3188e-08	1.65751e-07	down-regulated
SUN2	Q9UH99	-1.15363	4.05221e-13	2.53499e-12	1.03331e-12	6.51792e-12	down-regulated
QDPR	P09417	-1.15376	1.24957e-15	1.61068e-14	6.46542e-17	7.17e-16	down-regulated
DBI	P07108	-1.15456	4.42079e-16	6.64164e-15	1.19755e-17	1.49174e-16	down-regulated
SPIN1	Q9Y657;Q5JUX0	-1.15495	1.14514e-11	5.1858e-11	2.45339e-10	1.0665e-09	down-regulated
PSMG4	Q5JS54	-1.15697	1.3223e-12	7.33237e-12	8.83929e-11	4.12469e-10	down-regulated
SCO1	O75880	-1.15878	1.02361e-11	4.6735e-11	2.6998e-11	1.37212e-10	down-regulated
SEPT8	Q92599	-1.162	5.53882e-16	7.91997e-15	2.62897e-15	2.38107e-14	down-regulated
NFKB1	P19838	-1.16246	1.09555e-15	1.4414e-14	3.85764e-14	2.93748e-13	down-regulated
ENTPD5	O75356	-1.16299	1.32299e-06	2.6963e-06	0.000110443	0.000210609	down-regulated
NISCH	Q9Y2I1	-1.16299	5.75241e-08	1.4071e-07	1.35233e-06	3.38807e-06	down-regulated
SEP15	O60613	-1.16381	7.00294e-14	5.49243e-13	2.89487e-15	2.60071e-14	down-regulated
SYNPO	Q8N3V7	-1.16407	1.87847e-07	4.27729e-07	3.2209e-07	8.81641e-07	down-regulated
STAB1	Q9NY15	-1.1647	5.82706e-07	1.24283e-06	7.69678e-06	1.74275e-05	down-regulated
MEAF6	Q9HAF1	-1.16512	9.21946e-18	3.72717e-16	2.08137e-21	4.05959e-20	down-regulated
FOXK1	P85037	-1.16633	1.88372e-11	8.10928e-11	9.21066e-09	3.17518e-08	down-regulated
DNAJB2	P25686	-1.1664	7.36143e-11	2.86926e-10	3.5114e-08	1.12017e-07	down-regulated
ECI2	O75521	-1.16677	7.18059e-11	2.80598e-10	2.64463e-07	7.33209e-07	down-regulated
RELN	P78509	-1.16847	2.50068e-08	6.42064e-08	0.000840996	0.00142094	down-regulated
HIST2H2BE;HIST1H2BB;HIST1H2BO;HIST1H2BJ	Q16778;P33778;P23527;P06899;A0A2R8Y619	-1.16896	5.9225e-11	2.35365e-10	1.87108e-08	6.20948e-08	down-regulated
DHX38	Q92620	-1.16947	2.77122e-14	2.40718e-13	8.38844e-13	5.352e-12	down-regulated
NUBP2	Q9Y5Y2	-1.17026	1.86501e-14	1.66875e-13	9.60583e-13	6.08506e-12	down-regulated
INPP1	P49441	-1.17063	1.31046e-10	4.86853e-10	1.90068e-07	5.42511e-07	down-regulated
SHPK	Q9UHJ6	-1.17128	1.09558e-09	3.44314e-09	1.92287e-07	5.48143e-07	down-regulated
TAX1BP3	O14907	-1.17214	1.06124e-13	7.91833e-13	6.99165e-10	2.85532e-09	down-regulated
FYTTD1	Q96QD9	-1.17275	5.19538e-10	1.73713e-09	5.57685e-11	2.68983e-10	down-regulated
TPSB2;TPSAB1	P20231;Q15661;Q9BZJ3	-1.17388	3.60118e-05	6.19281e-05	0.000154869	0.000288644	down-regulated
CIRH1A	Q969X6	-1.17487	3.90327e-11	1.591e-10	3.00709e-08	9.67623e-08	down-regulated
WDR37	Q9Y2I8	-1.17523	4.35009e-14	3.60239e-13	1.42623e-09	5.54411e-09	down-regulated
RDX	P35241	-1.17526	9.4164e-17	1.8611e-15	4.37213e-23	1.06245e-21	down-regulated
TBC1D13	Q9NVG8	-1.17603	1.16566e-12	6.56165e-12	9.0713e-11	4.22852e-10	down-regulated
ITPR2	Q14571	-1.17725	4.00822e-06	7.77346e-06	0.00064254	0.00110665	down-regulated
PCYT2	Q99447	-1.17796	1.04142e-10	3.93476e-10	6.03162e-09	2.15789e-08	down-regulated
ADD3	Q9UEY8	-1.17841	1.69597e-13	1.19147e-12	2.46991e-13	1.70819e-12	down-regulated
EPM2AIP1	Q7L775	-1.17957	1.99964e-11	8.55862e-11	7.04317e-07	1.84458e-06	down-regulated
TPPP3	Q9BW30;P59282	-1.18063	0.000853078	0.00126835	0.0165086	0.0229131	down-regulated
POLB	P06746	-1.18152	5.99077e-10	1.98074e-09	2.81607e-07	7.78312e-07	down-regulated
PUM2	Q8TB72	-1.18361	1.29276e-13	9.42493e-13	1.8477e-10	8.20851e-10	down-regulated
ANXA6	P08133	-1.18412	4.8797e-12	2.38749e-11	1.27153e-10	5.78763e-10	down-regulated
NEDD4L	Q96PU5	-1.1874	1.09613e-08	2.95067e-08	5.44352e-08	1.69282e-07	down-regulated
GYG1	P46976	-1.18846	4.36836e-15	4.69229e-14	5.5322e-17	6.25997e-16	down-regulated
LYAR	Q9NX58	-1.18899	6.78913e-09	1.87407e-08	1.05162e-07	3.11979e-07	down-regulated
DCK	P27707	-1.19062	6.54168e-09	1.81262e-08	1.15512e-07	3.40186e-07	down-regulated
MACROD1	Q9BQ69	-1.19135	4.08054e-08	1.01888e-07	8.58022e-06	1.9232e-05	down-regulated
ENGASE	Q8NFI3	-1.19233	9.38393e-13	5.3638e-12	2.65083e-11	1.35031e-10	down-regulated
MGST1	P10620	-1.19247	0.000190845	0.000305724	0.00141429	0.00231738	down-regulated
IGLV3-25	P01717	-1.19576	4.30259e-05	7.3506e-05	0.00023194	0.000423067	down-regulated
PHYH	O14832	-1.19601	2.28072e-07	5.11725e-07	8.65127e-05	0.000167927	down-regulated
HMCN1	Q96RW7	-1.19754	1.31353e-07	3.05505e-07	2.11307e-05	4.49179e-05	down-regulated
IGHV5-51	A0A0C4DH38	-1.20085	0.000309042	0.000483742	0.00192616	0.00308709	down-regulated
CD109	Q6YHK3	-1.20226	0.000765856	0.00114441	0.0188186	0.025901	down-regulated
VWF	P04275	-1.20293	2.03583e-07	4.59793e-07	2.2789e-06	5.53483e-06	down-regulated
UPP1	Q16831	-1.20458	8.29109e-07	1.73182e-06	8.48169e-05	0.000164924	down-regulated
NOL11	Q9H8H0	-1.20528	4.3058e-09	1.22664e-08	1.475e-07	4.27874e-07	down-regulated
ITGB1	P05556	-1.20611	1.83713e-16	3.21677e-15	5.90146e-21	1.09807e-19	down-regulated
AZGP1	P25311	-1.20695	1.83904e-09	5.57477e-09	2.35572e-09	8.88539e-09	down-regulated
C8B	P07358	-1.20718	2.17653e-07	4.89339e-07	3.78496e-06	8.92456e-06	down-regulated
COL18A1	P39060	-1.20815	1.11224e-08	2.99221e-08	1.93323e-07	5.50389e-07	down-regulated
TFB2M	Q9H5Q4	-1.20849	1.87648e-08	4.90001e-08	9.20846e-07	2.37667e-06	down-regulated
RARS2	Q5T160	-1.21028	4.48361e-13	2.7731e-12	5.9772e-10	2.46573e-09	down-regulated
MAN2A2	P49641	-1.21106	2.22067e-07	4.99005e-07	4.6477e-05	9.40325e-05	down-regulated
CPM	P14384	-1.21245	1.60925e-07	3.7022e-07	4.85035e-06	1.12693e-05	down-regulated
ZC3H14	Q6PJT7	-1.21399	1.08014e-08	2.91121e-08	3.71915e-14	2.84666e-13	down-regulated
ABHD14B	Q96IU4	-1.2144	1.56579e-14	1.43869e-13	9.38015e-14	6.87208e-13	down-regulated
TUBG1;TUBG2	P23258;Q9NRH3	-1.21519	5.68071e-17	1.30892e-15	2.9226e-22	6.43406e-21	down-regulated
GLOD4	Q9HC38	-1.21545	6.23509e-18	3.36134e-16	8.49423e-31	6.99516e-29	down-regulated
PDXP	Q96GD0	-1.21642	3.83519e-13	2.42608e-12	4.93314e-12	2.85275e-11	down-regulated
HRG	P04196	-1.21714	5.32022e-10	1.77354e-09	1.19736e-09	4.74993e-09	down-regulated
ELMO2	Q96JJ3	-1.21831	8.91216e-12	4.11124e-11	9.78912e-14	7.13643e-13	down-regulated
MUC5AC	P98088	-1.22042	6.47453e-08	1.57083e-07	0.00421938	0.00639304	down-regulated
NDUFAF4	Q9P032	-1.22112	1.48239e-11	6.53338e-11	1.3802e-09	5.38401e-09	down-regulated
EXOC6B	Q9Y2D4	-1.22113	5.65227e-15	5.91427e-14	9.74892e-17	1.05227e-15	down-regulated
SAMD4B	Q5PRF9	-1.22272	1.12436e-12	6.35325e-12	3.22198e-10	1.37506e-09	down-regulated
DCTN6	O00399	-1.22281	5.76443e-15	6.01747e-14	2.33554e-14	1.83826e-13	down-regulated
GGPS1	O95749	-1.22339	1.9617e-12	1.04226e-11	1.20731e-09	4.77659e-09	down-regulated
RAB31	Q13636	-1.22394	8.75918e-11	3.36083e-10	7.99072e-09	2.79142e-08	down-regulated
GPD1L	Q8N335	-1.22494	1.74276e-09	5.30463e-09	2.54127e-07	7.07641e-07	down-regulated
RBBP5	Q15291	-1.22727	9.74992e-14	7.3488e-13	3.29401e-19	4.8666e-18	down-regulated
GRAMD4	Q6IC98	-1.22822	2.65533e-12	1.36671e-11	5.56725e-12	3.19452e-11	down-regulated
STARD10	Q9Y365	-1.22963	1.64773e-08	4.33578e-08	1.19618e-05	2.63207e-05	down-regulated
ADA	P00813	-1.23054	2.1146e-05	3.74946e-05	0.00261009	0.00409421	down-regulated
IGHV6-1	A0A0B4J1U7	-1.23204	5.75255e-07	1.22811e-06	5.83126e-06	1.34152e-05	down-regulated
DAB2	P98082	-1.23275	7.06294e-11	2.76487e-10	2.72236e-08	8.79183e-08	down-regulated
WDR92	Q96MX6	-1.23331	1.64401e-14	1.50121e-13	1.25975e-11	6.84856e-11	down-regulated
FERMT2	Q96AC1	-1.23333	1.13056e-10	4.23199e-10	4.46481e-08	1.40916e-07	down-regulated
CELSR2	Q9HCU4	-1.23342	1.32237e-12	7.33237e-12	1.40876e-08	4.76046e-08	down-regulated
PLXNB1	O43157	-1.23496	2.37152e-13	1.60033e-12	1.56967e-09	6.07221e-09	down-regulated
COMMD10	Q9Y6G5	-1.23786	2.78134e-16	4.598e-15	5.90052e-17	6.60948e-16	down-regulated
MTA1	Q13330	-1.23864	1.76208e-12	9.44131e-12	1.81846e-10	8.08669e-10	down-regulated
C11orf68	Q9H3H3	-1.24006	1.26405e-14	1.18842e-13	9.75132e-15	8.09032e-14	down-regulated
ITIH4	Q14624	-1.24026	4.32779e-10	1.46802e-09	1.95724e-09	7.46471e-09	down-regulated
CLIC6	Q96NY7	-1.24184	7.857e-06	1.46745e-05	8.1735e-06	1.84038e-05	down-regulated
SERPINB8	P50452	-1.24189	5.98076e-11	2.37468e-10	4.90769e-09	1.78014e-08	down-regulated
APOH	P02749	-1.2419	9.12744e-11	3.48437e-10	1.88308e-10	8.349e-10	down-regulated
DOCK5	Q9H7D0	-1.24223	3.93636e-11	1.60302e-10	8.81817e-09	3.04696e-08	down-regulated
STRN4	Q9NRL3	-1.24356	7.90088e-15	7.96717e-14	7.83997e-13	5.01646e-12	down-regulated
ZADH2	Q8N4Q0	-1.24484	6.83997e-09	1.88693e-08	3.45975e-07	9.41585e-07	down-regulated
TLN2	Q9Y4G6	-1.24511	2.62882e-08	6.74191e-08	1.82559e-06	4.49524e-06	down-regulated
COMMD8	Q9NX08	-1.2453	2.24149e-14	1.98169e-13	1.31232e-12	8.1113e-12	down-regulated
KIF4A	O95239	-1.2462	2.38582e-09	7.09208e-09	2.28933e-06	5.55409e-06	down-regulated
FTO	Q9C0B1	-1.24688	3.44414e-08	8.69737e-08	8.31026e-10	3.35351e-09	down-regulated
WTAP	Q15007	-1.24846	2.24019e-15	2.61473e-14	6.13571e-15	5.26747e-14	down-regulated
RAB11FIP5	Q9BXF6	-1.24866	3.55633e-12	1.78298e-11	2.58484e-09	9.66761e-09	down-regulated
DOCK8	Q8NF50	-1.24961	3.99405e-09	1.14443e-08	1.5176e-06	3.7766e-06	down-regulated
CD97	P48960	-1.24972	8.08234e-07	1.68981e-06	1.31807e-06	3.31344e-06	down-regulated
DPYSL3	Q14195	-1.24973	6.6254e-07	1.40196e-06	1.56109e-05	3.37983e-05	down-regulated
LMNA	P02545	-1.25006	4.90774e-13	3.00616e-12	5.61325e-13	3.7146e-12	down-regulated
SVIL	O95425	-1.25119	1.71471e-11	7.43932e-11	3.92107e-11	1.94609e-10	down-regulated
RAB8B	Q92930	-1.25528	1.43331e-13	1.0264e-12	2.62519e-13	1.81277e-12	down-regulated
MFAP2	P55001	-1.25623	7.41212e-06	1.38844e-05	0.000285332	0.000513922	down-regulated
TRIP13	Q15645	-1.25736	3.99526e-08	9.98702e-08	6.37557e-06	1.45844e-05	down-regulated
SAA4	P35542	-1.25958	6.95101e-06	1.30537e-05	1.16454e-05	2.56499e-05	down-regulated
GOLPH3L	Q9H4A5	-1.26031	8.73691e-10	2.80534e-09	2.64609e-10	1.14578e-09	down-regulated
PM20D2	Q8IYS1	-1.2629	1.21637e-11	5.48599e-11	1.62534e-09	6.2742e-09	down-regulated
ENO2	P09104	-1.26409	1.62036e-10	5.8871e-10	6.52875e-09	2.31342e-08	down-regulated
GLO1	Q04760	-1.26482	1.06766e-16	2.06485e-15	2.87948e-24	8.95458e-23	down-regulated
SPATA20	Q8TB22	-1.26504	5.99795e-08	1.46073e-07	1.10054e-05	2.43298e-05	down-regulated
CSPG4	Q6UVK1	-1.2664	2.80952e-10	9.89226e-10	4.58664e-09	1.66777e-08	down-regulated
BIN1	O00499	-1.26678	2.25294e-11	9.59657e-11	4.36149e-10	1.82804e-09	down-regulated
DHRS11	Q6UWP2	-1.26742	1.677e-09	5.11147e-09	2.19391e-06	5.33716e-06	down-regulated
NRCAM	Q92823	-1.2678	5.33693e-13	3.24669e-12	5.21526e-12	3.00808e-11	down-regulated
CRIP1	P50238	-1.26808	0.000276658	0.000436431	0.00190516	0.00305637	down-regulated
PEA15	Q15121	-1.26862	2.47308e-12	1.28334e-11	1.20055e-10	5.48699e-10	down-regulated
FBXO2	Q9UK22	-1.26922	3.28372e-05	5.66876e-05	0.00160885	0.00261211	down-regulated
CHMP6	Q96FZ7	-1.2696	2.00613e-13	1.381e-12	1.11264e-11	6.086e-11	down-regulated
UNC13D	Q70J99	-1.2739	0.000175427	0.000282756	0.00186411	0.00299484	down-regulated
KNG1	P01042	-1.27462	1.87562e-10	6.72109e-10	2.65925e-10	1.15036e-09	down-regulated
WDR75	Q8IWA0	-1.27463	1.78344e-09	5.41731e-09	3.61483e-08	1.14905e-07	down-regulated
ACSS3	Q9H6R3	-1.27548	2.59501e-05	4.53794e-05	0.000736497	0.00125631	down-regulated
CIRBP	Q14011	-1.27562	1.77696e-13	1.23858e-12	1.10587e-11	6.05639e-11	down-regulated
ANKRD13A	Q8IZ07	-1.27839	7.36182e-12	3.45702e-11	6.07346e-11	2.90104e-10	down-regulated
COL1A1	P02452;CON__Q862S4	-1.27848	4.96405e-08	1.22436e-07	3.93807e-06	9.24637e-06	down-regulated
PRUNE2	Q8WUY3	-1.28066	4.24185e-12	2.10296e-11	7.27724e-12	4.10163e-11	down-regulated
ANXA9	O76027	-1.28169	2.13826e-05	3.78688e-05	0.000880727	0.00148243	down-regulated
BAG3	O95817	-1.28198	1.75768e-10	6.33935e-10	1.03195e-08	3.53007e-08	down-regulated
PIN1	Q13526	-1.28332	2.12121e-13	1.45572e-12	3.66693e-14	2.81153e-13	down-regulated
SUN1	O94901	-1.28433	1.47288e-12	8.01702e-12	5.81139e-13	3.83431e-12	down-regulated
FOLR1	P15328	-1.2852	2.53849e-05	4.44436e-05	0.00182099	0.00293191	down-regulated
KIRREL	Q96J84	-1.28704	1.22697e-11	5.5282e-11	6.03873e-09	2.1587e-08	down-regulated
IL16	Q14005	-1.28748	0.000102247	0.000168529	0.000713732	0.00122076	down-regulated
PSPH	P78330	-1.28908	5.39048e-09	1.50955e-08	4.11606e-06	9.63376e-06	down-regulated
PPM1F	P49593	-1.29168	5.16562e-14	4.19955e-13	7.68568e-15	6.48543e-14	down-regulated
PAK4	O96013;Q9P286	-1.29349	2.65568e-10	9.38775e-10	1.11624e-07	3.29828e-07	down-regulated
CAST	P20810	-1.29458	1.52921e-15	1.89426e-14	5.43799e-15	4.70481e-14	down-regulated
SPAG7	O75391	-1.29483	9.30671e-12	4.27551e-11	3.67462e-17	4.25334e-16	down-regulated
SCLY	Q96I15	-1.29695	8.6156e-11	3.31434e-10	1.63695e-07	4.7147e-07	down-regulated
LACTB	P83111	-1.29777	2.99729e-09	8.78058e-09	6.72622e-07	1.77096e-06	down-regulated
VAT1	Q99536	-1.29876	4.50005e-15	4.8105e-14	3.68234e-17	4.25334e-16	down-regulated
ANO10	Q9NW15	-1.30231	3.03124e-11	1.25628e-10	7.13171e-08	2.17224e-07	down-regulated
AKR1C3	P42330;P17516	-1.30331	1.21944e-06	2.49671e-06	0.000290026	0.000521741	down-regulated
ARMCX1	Q9P291	-1.30418	1.44673e-12	7.89406e-12	3.69063e-11	1.84407e-10	down-regulated
GMPR	P36959	-1.30803	8.82439e-06	1.6385e-05	0.000358649	0.00063771	down-regulated
ATP6V1B1	P15313	-1.30889	0.00100131	0.00147689	0.0142335	0.0199421	down-regulated
CTH	P32929	-1.30971	5.46995e-05	9.25603e-05	0.00588685	0.00873209	down-regulated
NEXN	Q0ZGT2	-1.31045	2.37078e-11	1.00408e-10	7.49354e-12	4.2182e-11	down-regulated
NT5C3A	Q9H0P0	-1.31136	1.57676e-09	4.82578e-09	1.0052e-08	3.44651e-08	down-regulated
CREB1	P16220	-1.31164	4.59724e-17	1.1295e-15	4.0387e-20	6.9344e-19	down-regulated
CMAS	Q8NFW8	-1.31207	4.44257e-13	2.75155e-12	2.62137e-12	1.56473e-11	down-regulated
NUDT16	Q96DE0	-1.31424	6.72559e-17	1.44499e-15	2.64372e-20	4.66533e-19	down-regulated
HEBP1	Q9NRV9	-1.31454	1.55555e-16	2.78933e-15	1.90559e-18	2.62358e-17	down-regulated
DMD	P11532	-1.31819	2.43005e-08	6.25388e-08	9.71623e-07	2.50337e-06	down-regulated
ENTPD1	P49961	-1.31867	3.66047e-10	1.25992e-09	7.6346e-10	3.09772e-09	down-regulated
NT5DC3	Q86UY8	-1.31945	2.53746e-11	1.06554e-10	5.82468e-07	1.54641e-06	down-regulated
TRIM33	Q9UPN9	-1.31986	1.98572e-09	5.98677e-09	2.07014e-11	1.07046e-10	down-regulated
GPRC5C	Q9NQ84	-1.32012	2.62375e-05	4.58641e-05	0.000519996	0.000903643	down-regulated
ZNF384	Q8TF68;O43309	-1.32308	4.57812e-11	1.8441e-10	3.51712e-08	1.12062e-07	down-regulated
MRPL17	Q9NRX2	-1.32433	6.53382e-10	2.1491e-09	5.58818e-10	2.31384e-09	down-regulated
CALML5	Q9NZT1	-1.325	1.42524e-08	3.77953e-08	5.98944e-05	0.000119226	down-regulated
ABT1	Q9ULW3	-1.32548	8.60156e-10	2.77383e-09	2.29324e-08	7.49854e-08	down-regulated
TMEM43	Q9BTV4	-1.32595	1.06795e-16	2.06485e-15	1.81357e-22	4.05274e-21	down-regulated
NACC1	Q96RE7;Q96BF6	-1.32676	5.81704e-12	2.79965e-11	1.32236e-10	6.00053e-10	down-regulated
LPP	Q93052	-1.32731	1.79371e-13	1.2483e-12	2.86421e-15	2.57837e-14	down-regulated
PEBP1	P30086	-1.32768	1.99819e-17	6.09877e-16	6.65248e-24	1.92101e-22	down-regulated
RASA1	P20936	-1.32783	3.30771e-15	3.67735e-14	1.76744e-12	1.08262e-11	down-regulated
KIAA1522	Q9P206	-1.33075	3.5453e-10	1.22409e-09	1.4043e-08	4.74898e-08	down-regulated
NT5C	Q8TCD5	-1.33186	3.33988e-13	2.14638e-12	1.01945e-11	5.61772e-11	down-regulated
ENSA	O43768	-1.33231	9.22082e-17	1.83879e-15	2.8069e-22	6.24114e-21	down-regulated
YAP1	P46937	-1.33286	6.58407e-13	3.91959e-12	3.89712e-11	1.93637e-10	down-regulated
ACADL	P28330	-1.33359	2.07911e-09	6.25138e-09	2.49882e-09	9.37744e-09	down-regulated
ABCC4	O15439	-1.33367	2.5359e-09	7.50309e-09	2.22428e-07	6.25245e-07	down-regulated
C7orf50	Q9BRJ6	-1.33478	1.28815e-15	1.64143e-14	7.25913e-16	7.01769e-15	down-regulated
ALOX5AP	P20292	-1.33583	2.73632e-09	8.05321e-09	6.44941e-07	1.7011e-06	down-regulated
INTS10	Q9NVR2	-1.33654	7.82391e-15	7.90749e-14	5.71936e-17	6.42272e-16	down-regulated
GBP4	Q96PP9	-1.33768	5.28879e-07	1.13674e-06	3.951e-05	8.0782e-05	down-regulated
C19orf25	Q9UFG5	-1.33798	1.1136e-16	2.14381e-15	5.56664e-17	6.26803e-16	down-regulated
NAT1	P18440	-1.33853	4.05468e-09	1.15956e-08	8.56611e-07	2.21861e-06	down-regulated
HIST1H1E	P10412	-1.33995	2.33322e-10	8.27418e-10	1.4893e-07	4.3146e-07	down-regulated
IGSF8	Q969P0	-1.34033	7.23794e-10	2.36149e-09	4.56107e-07	1.22556e-06	down-regulated
LMNB2	Q03252	-1.34175	2.72355e-16	4.51927e-15	1.09609e-21	2.19564e-20	down-regulated
ITGB3	P05106	-1.34224	1.37204e-05	2.49143e-05	0.000135238	0.000254186	down-regulated
IRF2BPL	Q9H1B7	-1.34243	3.77408e-11	1.54259e-10	8.43324e-10	3.39698e-09	down-regulated
MGMT	P16455	-1.34274	1.21059e-13	8.91304e-13	9.01232e-13	5.73359e-12	down-regulated
FASTKD5	Q7L8L6	-1.34283	9.38363e-13	5.3638e-12	7.22393e-11	3.40305e-10	down-regulated
SELH	Q8IZQ5	-1.34331	3.79979e-13	2.41741e-12	2.29263e-10	1.00348e-09	down-regulated
INSR	P06213	-1.34566	1.10313e-10	4.13991e-10	3.24891e-08	1.04242e-07	down-regulated
THEMIS2	Q5TEJ8	-1.34632	1.91672e-07	4.35332e-07	1.20813e-05	2.65442e-05	down-regulated
HBZ	P02008	-1.34675	1.91675e-07	4.35332e-07	2.48068e-08	8.08174e-08	down-regulated
CRKL	P46109	-1.34702	1.24932e-16	2.33433e-15	2.80287e-25	9.7378e-24	down-regulated
ACAT2	Q9BWD1	-1.34832	1.08119e-14	1.04523e-13	1.81573e-13	1.28167e-12	down-regulated
DYSF	O75923	-1.34984	3.12653e-05	5.40789e-05	0.00160836	0.00261211	down-regulated
SAP18	O00422	-1.351	1.20013e-15	1.55597e-14	2.17944e-21	4.23229e-20	down-regulated
MBLAC2	Q68D91	-1.35102	8.40445e-11	3.24151e-10	1.54029e-10	6.93989e-10	down-regulated
DOCK2	Q92608	-1.35531	8.32748e-06	1.55272e-05	0.000226781	0.000414673	down-regulated
NEMF	O60524	-1.35955	1.72804e-13	1.21208e-12	1.59037e-16	1.67592e-15	down-regulated
HMGN2	P05204;Q15651	-1.36077	6.80565e-14	5.36609e-13	1.73828e-15	1.60376e-14	down-regulated
CELSR1	Q9NYQ6	-1.36134	3.04317e-09	8.89751e-09	3.07887e-06	7.34536e-06	down-regulated
RRP1B	Q14684	-1.36155	4.64917e-10	1.56391e-09	8.52789e-09	2.96732e-08	down-regulated
UBQLN2	Q9UHD9	-1.36347	1.87745e-17	5.87958e-16	7.79078e-23	1.8331e-21	down-regulated
AAMDC	Q9H7C9	-1.36489	8.57051e-13	4.93693e-12	9.47331e-11	4.40207e-10	down-regulated
PRKACA	P17612	-1.3665	6.95261e-18	3.36134e-16	1.02862e-30	8.02503e-29	down-regulated
TMX4	Q9H1E5	-1.3669	7.00275e-14	5.49243e-13	2.24251e-12	1.34993e-11	down-regulated
ADH5	P11766	-1.36704	2.15795e-17	6.27215e-16	2.48559e-29	1.61821e-27	down-regulated
CLPTM1	O96005	-1.36721	3.21585e-11	1.32908e-10	2.01491e-08	6.65205e-08	down-regulated
MYO1C	O00159	-1.36839	3.72707e-15	4.09241e-14	4.78887e-20	8.15943e-19	down-regulated
HACL1	Q9UJ83	-1.37094	3.11309e-09	9.07798e-09	2.34006e-08	7.6404e-08	down-regulated
C9	P02748;CON__Q3MHN2;REV__Q4AC99	-1.37098	1.08016e-08	2.91121e-08	1.28386e-07	3.7586e-07	down-regulated
TXN2	Q99757	-1.37379	4.19912e-15	4.5324e-14	5.14651e-16	5.05221e-15	down-regulated
BDH2	Q9BUT1	-1.37421	8.68299e-12	4.01803e-11	2.99851e-09	1.11027e-08	down-regulated
MPP1	Q00013	-1.37467	2.16207e-07	4.86821e-07	1.12294e-06	2.86009e-06	down-regulated
TMEM87A	Q8NBN3	-1.37507	1.04992e-14	1.01943e-13	3.10235e-17	3.64015e-16	down-regulated
ACYP1	P07311	-1.37696	1.35489e-13	9.78115e-13	5.81712e-11	2.7936e-10	down-regulated
RANBP9	Q96S59	-1.37713	1.34229e-13	9.72177e-13	4.9016e-15	4.25731e-14	down-regulated
MST1	P26927	-1.37729	3.39576e-08	8.59473e-08	6.12584e-08	1.88915e-07	down-regulated
SH3D19	Q5HYK7	-1.37763	1.25274e-05	2.28317e-05	2.00288e-10	8.84488e-10	down-regulated
MEIS1;MEIS2	O00470;O14770;A6NDR6;Q99687	-1.37773	3.51353e-09	1.01525e-08	5.21529e-07	1.39126e-06	down-regulated
PRPS1	P60891	-1.37924	4.50042e-17	1.11185e-15	4.72129e-22	1.01428e-20	down-regulated
NRP1	O14786	-1.3818	1.04903e-08	2.83588e-08	1.75922e-07	5.04725e-07	down-regulated
ABCB1	P08183	-1.38749	8.71587e-08	2.08049e-07	2.31527e-06	5.61397e-06	down-regulated
MARCKSL1	P49006	-1.38892	3.51693e-10	1.2171e-09	8.64478e-09	2.99849e-08	down-regulated
PDDC1	Q8NB37	-1.38943	1.67133e-18	1.99199e-16	6.24046e-26	2.43433e-24	down-regulated
NCCRP1	Q6ZVX7	-1.3902	1.91273e-05	3.40645e-05	0.00536265	0.00799454	down-regulated
AACS	Q86V21	-1.39116	3.22705e-12	1.63634e-11	1.53091e-10	6.90464e-10	down-regulated
GTPBP1	O00178	-1.39218	4.76242e-08	1.17866e-07	1.10361e-12	6.91977e-12	down-regulated
SLC30A9	Q6PML9	-1.39408	1.26244e-15	1.62257e-14	2.95822e-16	2.99663e-15	down-regulated
CFDP1	Q9UEE9	-1.39484	9.41087e-16	1.253e-14	2.83502e-14	2.20408e-13	down-regulated
NEK7	Q8TDX7	-1.39564	2.37601e-17	6.73001e-16	1.63617e-19	2.53521e-18	down-regulated
LGALSL	Q3ZCW2	-1.39815	4.42662e-11	1.78956e-10	1.42498e-09	5.54409e-09	down-regulated
CPSF2	Q9P2I0	-1.40118	1.03976e-14	1.01399e-13	1.10798e-15	1.04834e-14	down-regulated
FYCO1	Q9BQS8	-1.40515	2.53723e-11	1.06554e-10	1.01792e-10	4.69575e-10	down-regulated
ECE1	P42892	-1.40654	2.17746e-11	9.29289e-11	5.64592e-09	2.0297e-08	down-regulated
TUBB1	Q9H4B7	-1.40809	9.12817e-11	3.48437e-10	2.4439e-08	7.96777e-08	down-regulated
AK7	Q96M32	-1.40812	1.78334e-09	5.41731e-09	7.42561e-10	3.01843e-09	down-regulated
STK38L	Q9Y2H1	-1.40965	3.33999e-13	2.14638e-12	5.33168e-12	3.07124e-11	down-regulated
KYNU	Q16719	-1.41097	3.26188e-07	7.17388e-07	0.000125522	0.000237127	down-regulated
D2HGDH	Q8N465	-1.41108	1.9065e-10	6.82624e-10	2.45486e-07	6.84007e-07	down-regulated
SLC12A7	Q9Y666	-1.41251	1.55484e-08	4.10373e-08	7.62259e-09	2.67121e-08	down-regulated
RBPJ	Q06330;Q9UBG7	-1.41333	1.18803e-13	8.76186e-13	6.15209e-12	3.49851e-11	down-regulated
YY1	P25490	-1.41635	1.28817e-15	1.64143e-14	1.11249e-13	8.05738e-13	down-regulated
PDCD4	Q53EL6	-1.41775	1.27556e-12	7.10831e-12	5.61616e-10	2.32326e-09	down-regulated
APOD	P05090	-1.41941	1.83959e-06	3.68996e-06	7.06537e-06	1.60797e-05	down-regulated
CDK5	Q00535	-1.41948	7.01765e-13	4.13344e-12	2.30815e-11	1.18526e-10	down-regulated
DHCR7	Q9UBM7	-1.42017	1.29877e-12	7.22856e-12	4.5477e-13	3.05032e-12	down-regulated
MYO1G	B0I1T2	-1.42068	3.09399e-06	6.07729e-06	7.8295e-05	0.000152844	down-regulated
DUSP3	P51452	-1.42688	1.26003e-09	3.91569e-09	2.0646e-08	6.80599e-08	down-regulated
TSC22D4	Q9Y3Q8	-1.42814	1.30276e-16	2.39396e-15	2.21995e-15	2.01883e-14	down-regulated
ILK	Q13418	-1.42888	2.50787e-16	4.22443e-15	1.22433e-23	3.40287e-22	down-regulated
PDLIM3	Q53GG5	-1.43003	3.07531e-06	6.0486e-06	1.30616e-05	2.8571e-05	down-regulated
NUTF2	P61970	-1.43036	1.74697e-18	1.99199e-16	1.13097e-31	1.0478e-29	down-regulated
LAMA1	P25391	-1.43046	2.15011e-05	3.80183e-05	0.0067997	0.010016	down-regulated
LYPLAL1	Q5VWZ2	-1.43357	9.03761e-05	0.00015002	0.000475627	0.000830434	down-regulated
RRAS2	P62070	-1.43896	1.33714e-11	5.9584e-11	2.27888e-08	7.46258e-08	down-regulated
EPB41L2	O43491	-1.44063	3.34033e-15	3.70435e-14	6.5314e-15	5.5642e-14	down-regulated
ORM2	P19652	-1.44117	2.84209e-09	8.34794e-09	1.00872e-09	4.03034e-09	down-regulated
F12	P00748	-1.4431	5.94295e-10	1.96652e-09	1.53585e-08	5.17027e-08	down-regulated
IAH1	Q2TAA2	-1.44381	1.81788e-17	5.85807e-16	6.59165e-13	4.28554e-12	down-regulated
APOBEC3C	Q9NRW3	-1.44436	6.3927e-11	2.52248e-10	1.26263e-13	9.05631e-13	down-regulated
MMP8	P22894	-1.44685	2.79085e-06	5.50618e-06	0.000566983	0.000981843	down-regulated
GNPAT	O15228	-1.45068	2.21993e-14	1.96654e-13	2.30193e-12	1.37961e-11	down-regulated
COL7A1	Q02388	-1.45074	1.75076e-06	3.51973e-06	0.000694545	0.00119023	down-regulated
PADI2	Q9Y2J8	-1.45299	2.99388e-07	6.62048e-07	9.43413e-05	0.000181775	down-regulated
GIMAP1	Q8WWP7	-1.45588	6.13571e-07	1.30553e-06	8.43939e-06	1.89258e-05	down-regulated
GBP5	Q96PP8	-1.45593	6.67196e-06	1.25403e-05	0.000389204	0.000689283	down-regulated
CILP	O75339	-1.45598	2.07954e-05	3.69023e-05	0.00228186	0.00361248	down-regulated
CYP1B1	Q16678	-1.4584	0.000484216	0.000742013	0.00276512	0.00431607	down-regulated
CLIC5	Q9NZA1	-1.45889	1.42529e-08	3.77953e-08	1.86998e-06	4.5969e-06	down-regulated
DCP1A	Q9NPI6	-1.45989	7.1368e-14	5.56796e-13	8.29223e-14	6.1298e-13	down-regulated
ST6GALNAC1	Q9NSC7	-1.46246	1.60924e-07	3.7022e-07	1.40999e-07	4.10356e-07	down-regulated
PFKM	P08237	-1.46421	2.85272e-14	2.46331e-13	5.31311e-11	2.57099e-10	down-regulated
PTPRE	P23469	-1.4648	1.1215e-09	3.51715e-09	1.4324e-07	4.16331e-07	down-regulated
NCALD	P61601	-1.46852	1.64693e-10	5.97382e-10	5.89731e-08	1.82247e-07	down-regulated
CBX5	P45973	-1.46919	3.08361e-16	4.98648e-15	1.45381e-17	1.79586e-16	down-regulated
CNPY4	Q8N129	-1.46944	6.9526e-15	7.157e-14	8.59913e-12	4.78255e-11	down-regulated
C4B	P0C0L5	-1.47037	9.22851e-10	2.94822e-09	1.78349e-08	5.9365e-08	down-regulated
C8G	P07360	-1.47101	1.60059e-08	4.21923e-08	1.31991e-07	3.85907e-07	down-regulated
INPP5D	Q92835	-1.47111	5.03332e-10	1.68421e-09	4.31953e-08	1.36427e-07	down-regulated
WDR81	Q562E7	-1.47137	1.64034e-12	8.87419e-12	1.06474e-10	4.89145e-10	down-regulated
TMPO	P42167	-1.47151	1.08422e-17	4.26684e-16	3.57583e-24	1.08175e-22	down-regulated
METTL16	Q86W50	-1.47208	1.18589e-16	2.25369e-15	1.36627e-19	2.16221e-18	down-regulated
CLU	P10909	-1.47598	2.57329e-09	7.60709e-09	3.27341e-08	1.04877e-07	down-regulated
PTDSS1	P48651	-1.4789	4.67259e-12	2.29602e-11	4.39035e-12	2.55548e-11	down-regulated
COL4A2	P08572	-1.47926	5.19285e-09	1.46063e-08	8.11122e-08	2.45712e-07	down-regulated
RFTN1	Q14699;Q52LD8	-1.48093	1.29283e-13	9.42493e-13	1.2967e-10	5.89612e-10	down-regulated
BTD	P43251	-1.48376	3.46929e-11	1.42458e-10	9.60199e-10	3.84685e-09	down-regulated
GC	P02774;CON__ENSEMBL:ENSBTAP00000018229	-1.4842	1.54714e-11	6.78516e-11	1.02933e-11	5.66516e-11	down-regulated
ANKRD44	Q8N8A2	-1.4843	3.42006e-08	8.6464e-08	6.32507e-06	1.44825e-05	down-regulated
EGFR	P00533	-1.48432	1.05048e-11	4.78146e-11	1.55425e-06	3.86348e-06	down-regulated
SERPINB6	P35237	-1.48565	6.95269e-18	3.36134e-16	2.29124e-21	4.43006e-20	down-regulated
ARID2	Q68CP9	-1.48896	8.07889e-10	2.61857e-09	2.04853e-11	1.06175e-10	down-regulated
DCAKD	Q8WVC6	-1.49025	2.50726e-13	1.67163e-12	7.35909e-13	4.72917e-12	down-regulated
PPP1R12C	Q9BZL4	-1.49262	1.14478e-12	6.4523e-12	1.48326e-11	7.9133e-11	down-regulated
C1orf123	Q9NWV4	-1.49276	2.27721e-18	2.20147e-16	7.74609e-26	2.99538e-24	down-regulated
UBAC1	Q9BSL1	-1.4978	1.3677e-13	9.84166e-13	3.74833e-14	2.86406e-13	down-regulated
ALPP	P05187	-1.49793	5.28868e-07	1.13674e-06	0.00311288	0.00480993	down-regulated
SEPT10	Q9P0V9	-1.505	2.78871e-17	7.60823e-16	2.89456e-22	6.40402e-21	down-regulated
SMARCA1	P28370	-1.50552	1.32718e-14	1.23991e-13	1.89206e-11	9.8872e-11	down-regulated
STXBP1	P61764	-1.50763	1.02722e-12	5.84151e-12	6.37141e-13	4.16059e-12	down-regulated
SMARCB1	Q12824	-1.50773	1.44674e-12	7.89406e-12	1.00093e-11	5.52251e-11	down-regulated
KIF21A	Q7Z4S6	-1.51038	1.0871e-09	3.4189e-09	6.55905e-08	2.01298e-07	down-regulated
COPS7A	Q9UBW8	-1.51057	8.63908e-18	3.59047e-16	3.51648e-19	5.17807e-18	down-regulated
NCK2	O43639	-1.51084	2.93501e-15	3.33813e-14	2.17657e-15	1.99161e-14	down-regulated
CDK6	Q00534	-1.51712	1.34877e-11	5.998e-11	4.82252e-09	1.7521e-08	down-regulated
AKR1B10	O60218	-1.52311	2.42888e-05	4.2642e-05	0.00509619	0.00762286	down-regulated
CCZ1;CCZ1B	P86791;P86790	-1.52759	9.44748e-10	3.01384e-09	1.70927e-11	9.02146e-11	down-regulated
CDK4	P11802	-1.52876	9.99765e-15	9.83619e-14	5.12929e-13	3.40956e-12	down-regulated
MMP2	P08253	-1.53336	2.80061e-12	1.43814e-11	2.45018e-10	1.06614e-09	down-regulated
DMTN	Q08495	-1.54187	4.24176e-09	1.20917e-08	2.5928e-08	8.41621e-08	down-regulated
FAM114A2	Q9NRY5	-1.54239	1.34207e-13	9.72177e-13	2.99024e-12	1.77065e-11	down-regulated
GNA11	P29992	-1.54244	7.15029e-16	1.00624e-14	1.35611e-23	3.74573e-22	down-regulated
H2AFV;H2AFZ	Q71UI9;P0C0S5	-1.54252	1.41907e-17	5.01155e-16	1.66205e-23	4.50678e-22	down-regulated
NCF2	P19878	-1.54689	3.32669e-06	6.51423e-06	0.000468328	0.000818654	down-regulated
ALCAM	Q13740	-1.54791	5.46267e-07	1.17185e-06	1.78568e-05	3.84547e-05	down-regulated
CTSS	P25774	-1.55248	1.47084e-09	4.5269e-09	1.75756e-09	6.73784e-09	down-regulated
CXorf38	Q8TB03	-1.55655	2.16111e-13	1.47853e-12	7.57591e-16	7.30804e-15	down-regulated
AMPD3	Q01432	-1.5578	6.94661e-11	2.73135e-10	1.14657e-09	4.55658e-09	down-regulated
PACSIN3	Q9UKS6	-1.55941	1.12427e-14	1.08452e-13	9.19731e-12	5.09345e-11	down-regulated
CRYAB	P02511	-1.56044	0.000853065	0.00126835	0.00388677	0.00592542	down-regulated
GPC1	P35052	-1.56313	2.75866e-11	1.15407e-10	2.31567e-09	8.74174e-09	down-regulated
BTN3A3	O00478;O00481;Q6AZZ1	-1.56376	1.33429e-12	7.3893e-12	2.08075e-09	7.90864e-09	down-regulated
ENOSF1	Q7L5Y1	-1.56443	3.0432e-09	8.89751e-09	1.00546e-07	2.98883e-07	down-regulated
SRSF4	Q08170	-1.56531	1.70906e-14	1.55106e-13	3.15056e-11	1.5903e-10	down-regulated
SERPINF2	P08697	-1.56928	1.95556e-09	5.90796e-09	6.79944e-09	2.40358e-08	down-regulated
IGLV3-21	P80748	-1.57064	5.78987e-07	1.23549e-06	5.67065e-07	1.50912e-06	down-regulated
GNAI1	P63096	-1.57184	5.10414e-11	2.04303e-10	1.95724e-09	7.46471e-09	down-regulated
ERLIN1	O75477	-1.57682	7.77149e-14	5.99996e-13	2.99616e-11	1.51408e-10	down-regulated
FCGBP	Q9Y6R7	-1.5808	1.13079e-07	2.65223e-07	0.000426582	0.000750697	down-regulated
NENF	Q9UMX5	-1.58191	3.76496e-15	4.11371e-14	7.61078e-13	4.87682e-12	down-regulated
COL6A3	P12111	-1.58198	5.46676e-13	3.3166e-12	1.5122e-11	8.05359e-11	down-regulated
SERPINF1	P36955	-1.58351	5.74144e-13	3.47377e-12	1.98996e-12	1.20893e-11	down-regulated
CREG1	O75629	-1.58738	1.67404e-10	6.05733e-10	1.0241e-08	3.50589e-08	down-regulated
LRP1	Q07954	-1.58858	9.22132e-16	1.23889e-14	1.33872e-15	1.25862e-14	down-regulated
CCDC50	Q8IVM0	-1.5933	7.99772e-16	1.10797e-14	2.17524e-13	1.52095e-12	down-regulated
MAP1A	P78559	-1.5953	8.87475e-10	2.84133e-09	6.82193e-08	2.08933e-07	down-regulated
MARC2	Q969Z3	-1.59591	6.18989e-14	4.93305e-13	5.11674e-13	3.40631e-12	down-regulated
PRKG1	Q13976	-1.5963	6.63118e-12	3.14715e-11	1.15563e-11	6.31337e-11	down-regulated
MSR1	P21757	-1.60238	1.69608e-08	4.45509e-08	2.28128e-07	6.38443e-07	down-regulated
LGALS1	P09382	-1.60242	1.21525e-15	1.571e-14	1.40138e-15	1.31199e-14	down-regulated
ABCB6	Q9NP58	-1.60473	2.65535e-12	1.36671e-11	1.49706e-10	6.75879e-10	down-regulated
ENPP1	P22413	-1.60501	3.54026e-09	1.02164e-08	1.95352e-07	5.55453e-07	down-regulated
APOA2	P02652	-1.60683	1.60107e-11	7.00179e-11	1.54167e-11	8.18114e-11	down-regulated
PITPNM1	O00562	-1.60874	6.06534e-13	3.64002e-12	1.57267e-10	7.06432e-10	down-regulated
SNTB2	Q13425	-1.60996	3.47686e-15	3.83663e-14	2.69675e-15	2.43749e-14	down-regulated
SEMA3C	Q99985	-1.61128	2.70019e-13	1.77635e-12	3.53115e-09	1.29777e-08	down-regulated
ME1	P48163	-1.61618	3.40272e-12	1.71369e-11	4.19406e-11	2.06545e-10	down-regulated
CROCC2	H7BZ55	-1.61702	3.61898e-08	9.1182e-08	0.000949788	0.00159025	down-regulated
HABP2	Q14520	-1.61803	3.18587e-08	8.10038e-08	2.01192e-06	4.92135e-06	down-regulated
METTL7A	Q9H8H3	-1.61897	4.47171e-12	2.20462e-11	1.06226e-08	3.62817e-08	down-regulated
S100A10	P60903	-1.62223	3.41839e-16	5.39063e-15	7.21969e-15	6.1038e-14	down-regulated
LIPA	P38571	-1.62344	1.01349e-09	3.2124e-09	3.76635e-08	1.1938e-07	down-regulated
PDLIM2	Q96JY6	-1.62479	2.88114e-11	1.19966e-10	1.35422e-09	5.29659e-09	down-regulated
OCRL	Q01968	-1.62546	3.14725e-15	3.52539e-14	4.06566e-14	3.08007e-13	down-regulated
LLGL1	Q15334	-1.6297	2.0153e-14	1.796e-13	5.6554e-12	3.24054e-11	down-regulated
SSC5D	A1L4H1	-1.63101	4.40237e-13	2.73045e-12	1.22443e-13	8.79654e-13	down-regulated
ZSCAN18	Q8TBC5	-1.63376	1.56017e-15	1.9219e-14	1.92155e-16	1.98724e-15	down-regulated
TTR	P02766	-1.63753	1.23747e-11	5.56441e-11	9.09518e-13	5.77804e-12	down-regulated
COL1A2	P08123	-1.63885	8.22477e-14	6.29528e-13	9.91322e-11	4.58254e-10	down-regulated
TBC1D4	O60343	-1.64031	2.8545e-13	1.86676e-12	9.55602e-11	4.43288e-10	down-regulated
MINK1	Q8N4C8	-1.64403	3.08094e-14	2.6348e-13	6.43226e-13	4.19418e-12	down-regulated
THYN1	Q9P016	-1.64687	3.57331e-18	2.68109e-16	3.10158e-22	6.79445e-21	down-regulated
FMNL2	Q96PY5	-1.64878	3.52608e-16	5.5213e-15	2.23953e-13	1.55856e-12	down-regulated
QKI	Q96PU8	-1.65105	2.3815e-16	4.04219e-15	5.28983e-17	6.03176e-16	down-regulated
CPB2	Q96IY4;CON__Q2KIG3	-1.65631	7.85995e-08	1.8863e-07	2.28379e-06	5.54369e-06	down-regulated
XPC	Q01831	-1.65705	7.55066e-17	1.59136e-15	2.65504e-17	3.14852e-16	down-regulated
ADCK3	Q8NI60	-1.65868	2.19348e-09	6.54222e-09	6.45179e-08	1.98205e-07	down-regulated
AFM	P43652;CON__REFSEQ:XP_585019	-1.65961	1.47096e-09	4.5269e-09	8.66924e-09	3.0025e-08	down-regulated
SLC25A15	Q9Y619	-1.66322	4.13011e-06	7.99591e-06	0.00026559	0.000480505	down-regulated
ABAT	P80404	-1.6676	4.64496e-07	1.00419e-06	6.42917e-05	0.000127295	down-regulated
MPP5	Q8N3R9	-1.66782	2.28529e-14	2.01641e-13	1.12354e-13	8.11102e-13	down-regulated
FCN3	O75636	-1.67186	6.07327e-09	1.69541e-08	1.95768e-07	5.55927e-07	down-regulated
SH3BGRL	O75368	-1.67521	6.3125e-17	1.38307e-15	1.13561e-19	1.82313e-18	down-regulated
SERPINC1	P01008	-1.67907	3.38067e-16	5.35013e-15	2.04302e-19	3.10079e-18	down-regulated
NRM	Q8IXM6	-1.68304	1.41983e-17	5.01155e-16	5.22426e-22	1.11159e-20	down-regulated
PAWR	Q96IZ0	-1.68311	1.77855e-15	2.1551e-14	2.72768e-18	3.64263e-17	down-regulated
NFYC	Q13952	-1.68468	1.45078e-17	5.08e-16	2.24272e-20	3.98934e-19	down-regulated
TBCEL	Q5QJ74	-1.68625	1.57194e-16	2.8074e-15	9.27259e-17	1.0082e-15	down-regulated
EFEMP2	O95967	-1.68691	2.37854e-08	6.12825e-08	4.2528e-06	9.92245e-06	down-regulated
PALLD	Q8WX93	-1.69119	2.62884e-08	6.74191e-08	6.88489e-07	1.80632e-06	down-regulated
MYO1D	O94832	-1.69332	2.71865e-14	2.37055e-13	6.5817e-12	3.73803e-11	down-regulated
SEPT5	Q99719	-1.69778	3.90643e-13	2.45717e-12	3.49982e-11	1.75464e-10	down-regulated
TGM3	Q08188	-1.69839	5.67865e-07	1.2135e-06	4.34778e-05	8.86094e-05	down-regulated
PCIF1	Q9H4Z3	-1.70295	2.65592e-15	3.06776e-14	2.2748e-17	2.71936e-16	down-regulated
EFHD1	Q9BUP0	-1.70368	3.87068e-13	2.44155e-12	1.78301e-12	1.09066e-11	down-regulated
DDAH2	O95865	-1.71085	9.61472e-17	1.89189e-15	1.90997e-19	2.91877e-18	down-regulated
CYB5A	P00167	-1.71848	2.96424e-15	3.35419e-14	3.04159e-18	4.02557e-17	down-regulated
PTPRJ	Q12913	-1.71873	2.86396e-09	8.40109e-09	4.48858e-07	1.20754e-06	down-regulated
PLIN2	Q99541	-1.7189	4.41056e-06	8.49081e-06	1.40798e-05	3.06026e-05	down-regulated
AGT	P01019	-1.71891	1.27549e-12	7.10831e-12	3.00925e-13	2.05563e-12	down-regulated
PON1	P27169	-1.72005	1.13907e-09	3.56471e-09	6.57891e-08	2.01768e-07	down-regulated
MINA	Q8IUF8	-1.72318	2.77147e-14	2.40718e-13	1.9951e-11	1.03647e-10	down-regulated
SPARCL1	Q14515	-1.72472	7.24083e-11	2.82704e-10	6.14155e-08	1.89269e-07	down-regulated
CSRP1	P21291	-1.73112	1.18667e-12	6.67145e-12	7.08986e-13	4.56937e-12	down-regulated
COL5A1	P20908	-1.73131	5.85125e-09	1.63651e-08	2.16974e-08	7.1367e-08	down-regulated
PALM	O75781	-1.73316	1.13518e-14	1.09267e-13	1.97406e-13	1.38465e-12	down-regulated
GOLGA4	Q13439	-1.73405	9.02964e-17	1.80877e-15	2.49756e-23	6.38313e-22	down-regulated
CD55	P08174	-1.73752	3.83525e-13	2.42608e-12	3.8988e-10	1.64497e-09	down-regulated
PDLIM7	Q9NR12	-1.74265	6.18378e-12	2.96328e-11	1.38123e-11	7.42725e-11	down-regulated
H1F0	P07305	-1.74348	5.06659e-14	4.12827e-13	1.24813e-12	7.73041e-12	down-regulated
RAB23	Q9ULC3	-1.7446	7.30347e-15	7.4492e-14	2.31163e-14	1.82266e-13	down-regulated
NQO2	P16083	-1.74774	6.90404e-10	2.25752e-09	2.64472e-10	1.14578e-09	down-regulated
SLMAP	Q14BN4	-1.75089	4.7964e-08	1.18498e-07	1.6438e-06	4.07241e-06	down-regulated
PURA	Q00577	-1.75552	1.25299e-18	1.99199e-16	4.89427e-27	2.36574e-25	down-regulated
HOOK1	Q9UJC3	-1.75592	5.94335e-10	1.96652e-09	7.52325e-12	4.22957e-11	down-regulated
VTN	P04004;CON__Q3ZBS7	-1.75607	1.04083e-10	3.93476e-10	2.94983e-10	1.26255e-09	down-regulated
SMAP	O00193	-1.75615	1.28921e-16	2.38885e-15	2.01869e-18	2.75372e-17	down-regulated
GNG12	Q9UBI6	-1.75923	1.38928e-17	5.01155e-16	4.56216e-22	9.84851e-21	down-regulated
SNX18	Q96RF0	-1.76058	3.83865e-17	9.86734e-16	4.84589e-20	8.22507e-19	down-regulated
CRTC3	Q6UUV7	-1.76096	1.72315e-17	5.63443e-16	3.97726e-22	8.67003e-21	down-regulated
FBXO7	Q9Y3I1	-1.76242	7.59625e-15	7.69488e-14	9.94524e-19	1.39957e-17	down-regulated
SOD1	P00441	-1.76642	2.83706e-18	2.34529e-16	2.25111e-26	9.71913e-25	down-regulated
NUDT4	Q9NZJ9	-1.77004	2.63183e-12	1.3609e-11	7.93454e-11	3.71811e-10	down-regulated
C7	P10643;CON__Q29RQ1	-1.7712	2.95523e-11	1.22821e-10	8.16408e-09	2.8475e-08	down-regulated
BAG2	O95816	-1.77165	5.38828e-17	1.25454e-15	2.93348e-16	2.97835e-15	down-regulated
ERI3	O43414	-1.77334	3.5628e-16	5.55922e-15	1.35368e-16	1.43671e-15	down-regulated
HECTD1	Q9ULT8	-1.77566	6.891e-13	4.07504e-12	7.61136e-16	7.32635e-15	down-regulated
COL6A1	P12109	-1.77936	5.9844e-15	6.2179e-14	1.88953e-14	1.51401e-13	down-regulated
ALAD	P13716	-1.78295	5.26271e-16	7.59846e-15	4.94914e-21	9.24741e-20	down-regulated
DDX24	Q9GZR7	-1.78489	3.85029e-12	1.92385e-11	4.50228e-16	4.44925e-15	down-regulated
ITGA2B	P08514	-1.78932	5.83319e-08	1.4245e-07	1.5978e-05	3.45762e-05	down-regulated
HMOX1	P09601	-1.79751	5.71316e-10	1.89459e-09	1.32516e-09	5.18748e-09	down-regulated
DPYSL2	Q16555	-1.79883	2.18119e-17	6.29855e-16	5.71495e-18	7.43111e-17	down-regulated
HDGFRP2	Q7Z4V5	-1.79933	6.06812e-19	1.99199e-16	8.84245e-31	7.14952e-29	down-regulated
NAAA	Q02083	-1.79949	6.01022e-13	3.6167e-12	1.61302e-08	5.41365e-08	down-regulated
COL2A1	P02458	-1.80362	2.07709e-07	4.68398e-07	3.58869e-06	8.49783e-06	down-regulated
CAP2	P40123	-1.80387	1.1956e-11	5.4033e-11	1.28689e-09	5.05995e-09	down-regulated
CTNNA2	P26232	-1.80928	3.46103e-10	1.19963e-09	4.97454e-07	1.33183e-06	down-regulated
ARPP19	P56211	-1.81193	5.92601e-17	1.33106e-15	5.42952e-22	1.13892e-20	down-regulated
TSSC4	Q9Y5U2	-1.81227	1.62178e-16	2.88483e-15	8.06192e-18	1.02141e-16	down-regulated
OLFM4	Q6UX06	-1.8131	8.08212e-07	1.68981e-06	0.000589003	0.00101799	down-regulated
GNAQ	P50148	-1.81405	1.65314e-18	1.99199e-16	9.76638e-33	9.87071e-31	down-regulated
CORO2B	Q9UQ03	-1.81594	1.95559e-09	5.90796e-09	3.93643e-06	9.24637e-06	down-regulated
CLEC3B	P05452;CON__Q2KIS7	-1.81678	4.07599e-15	4.4102e-14	2.58559e-14	2.02076e-13	down-regulated
SIGLEC1	Q9BZZ2	-1.81729	8.26536e-13	4.77351e-12	5.99742e-11	2.8678e-10	down-regulated
CARKD	Q8IW45	-1.82149	8.30206e-17	1.70135e-15	7.98739e-21	1.46777e-19	down-regulated
CPS1	P31327	-1.82561	5.1437e-08	1.26656e-07	0.000153438	0.000286456	down-regulated
FCGRT	P55899	-1.82723	2.64427e-17	7.30378e-16	6.42467e-15	5.48378e-14	down-regulated
CALD1	Q05682	-1.8274	2.87965e-14	2.4774e-13	1.23571e-12	7.67768e-12	down-regulated
RAP1A	P62834	-1.82742	3.65279e-18	2.68109e-16	2.80092e-24	8.77162e-23	down-regulated
C1orf198	Q9H425	-1.83098	2.70028e-13	1.77635e-12	6.14761e-13	4.03221e-12	down-regulated
AKR1C1	Q04828	-1.83311	1.95938e-08	5.10747e-08	3.52593e-05	7.27601e-05	down-regulated
HBA1	P69905	-1.83318	3.52758e-09	1.01865e-08	6.21198e-09	2.21529e-08	down-regulated
BANF1	O75531	-1.84395	1.27432e-17	4.7224e-16	2.7183e-20	4.77797e-19	down-regulated
EHD3	Q9NZN3	-1.84692	5.59664e-16	7.977e-15	1.20551e-16	1.29179e-15	down-regulated
MRC2	Q9UBG0	-1.8487	8.6486e-13	4.97546e-12	6.99224e-10	2.85532e-09	down-regulated
CPQ	Q9Y646	-1.85095	5.59611e-15	5.86932e-14	2.88311e-12	1.71178e-11	down-regulated
CLIC3	O95833	-1.85156	2.82079e-09	8.29086e-09	2.17157e-06	5.2857e-06	down-regulated
IGHD	P0DOX3;P01880	-1.85598	1.19667e-08	3.20192e-08	3.38553e-07	9.23082e-07	down-regulated
DHCR24	Q15392	-1.85723	8.73711e-10	2.80534e-09	7.61667e-07	1.98892e-06	down-regulated
AEBP1	Q8IUX7	-1.86362	2.85682e-11	1.19072e-10	1.17791e-09	4.67695e-09	down-regulated
HBB	P68871	-1.86458	7.87933e-10	2.55762e-09	9.27426e-10	3.7189e-09	down-regulated
HMGN5	P82970	-1.86646	5.17007e-15	5.44817e-14	3.36301e-20	5.81919e-19	down-regulated
ENG	P17813	-1.8668	7.47861e-13	4.36449e-12	7.14857e-11	3.3747e-10	down-regulated
FKBP5	Q13451	-1.87219	4.35515e-12	2.15672e-11	1.04029e-09	4.14904e-09	down-regulated
SETD6	Q8TBK2	-1.87252	2.61404e-09	7.70366e-09	2.40282e-11	1.22961e-10	down-regulated
TPM1	P09493	-1.87478	3.37263e-12	1.70239e-11	2.88834e-12	1.71259e-11	down-regulated
ARRB1	P49407	-1.8818	1.90809e-15	2.27487e-14	1.40873e-11	7.55684e-11	down-regulated
SMARCA2	P51531	-1.88197	5.86331e-17	1.33106e-15	1.49233e-12	9.20443e-12	down-regulated
CLEC11A	Q9Y240	-1.88336	6.68891e-12	3.16796e-11	5.0746e-11	2.47171e-10	down-regulated
GPC4	O75487	-1.8852	1.07807e-11	4.90204e-11	2.27362e-07	6.37101e-07	down-regulated
GPX3	P22352	-1.89567	2.0311e-08	5.28204e-08	7.87237e-07	2.04847e-06	down-regulated
TBC1D17	Q9HA65	-1.9006	1.93533e-16	3.36189e-15	7.71713e-20	1.27576e-18	down-regulated
RSU1	Q15404	-1.9006	2.61397e-16	4.35368e-15	1.92641e-26	8.48191e-25	down-regulated
APOA4	P06727	-1.90081	3.37255e-12	1.70239e-11	3.39108e-12	2.00002e-11	down-regulated
MUC2	Q02817	-1.90444	1.9857e-09	5.98677e-09	3.23832e-06	7.70096e-06	down-regulated
PGLYRP2	Q96PD5	-1.90618	6.34803e-12	3.03872e-11	3.22002e-11	1.62352e-10	down-regulated
TG	P01266	-1.9062	3.15616e-07	6.95857e-07	0.00042028	0.000740486	down-regulated
IGKV4-1	P06312	-1.91128	1.44841e-09	4.46986e-09	1.12312e-08	3.83013e-08	down-regulated
PTPRS	Q13332	-1.91389	2.79839e-14	2.4211e-13	4.97037e-13	3.3188e-12	down-regulated
TERF2IP	Q9NYB0	-1.91908	3.17881e-15	3.5518e-14	6.04382e-18	7.81305e-17	down-regulated
EPHX2	P34913	-1.92392	7.8233e-12	3.65443e-11	1.53757e-12	9.45722e-12	down-regulated
HNMT	P50135	-1.92754	7.02166e-15	7.19478e-14	1.03327e-12	6.51792e-12	down-regulated
STK39	Q9UEW8	-1.92955	4.73407e-11	1.90347e-10	5.29786e-09	1.91541e-08	down-regulated
FBLN2	P98095	-1.9347	9.41459e-07	1.95547e-06	3.20515e-05	6.65283e-05	down-regulated
CALB2	P22676	-1.9357	2.34471e-12	1.22382e-11	6.18596e-13	4.05139e-12	down-regulated
DPYD	Q12882	-1.93923	6.67867e-14	5.2847e-13	7.48829e-11	3.52013e-10	down-regulated
HBG1	P69891	-1.94702	3.7939e-07	8.28657e-07	2.03482e-05	4.3379e-05	down-regulated
MYLK	Q15746	-1.95399	5.23975e-13	3.19202e-12	1.17372e-14	9.5947e-14	down-regulated
AK1	P00568	-1.95516	7.50276e-18	3.47737e-16	2.45884e-27	1.29271e-25	down-regulated
TEAD1	P28347;Q15561;Q15562	-1.95612	1.4824e-17	5.15019e-16	2.29339e-23	5.96416e-22	down-regulated
OPTN	Q96CV9	-1.95669	7.60143e-16	1.06636e-14	1.31131e-11	7.11145e-11	down-regulated
C6	P13671	-1.95817	3.0896e-09	9.01537e-09	6.99881e-08	2.13909e-07	down-regulated
COL15A1	P39059	-1.96132	1.26409e-12	7.06206e-12	7.93225e-12	4.43149e-11	down-regulated
ANK2	Q01484	-1.96573	9.80469e-15	9.66773e-14	1.48281e-17	1.82156e-16	down-regulated
AASS	Q9UDR5	-1.96984	1.13723e-16	2.17051e-15	2.91776e-20	5.08835e-19	down-regulated
C8A	P07357	-1.97375	1.89989e-11	8.17101e-11	5.5212e-09	1.9913e-08	down-regulated
SERPINA5	P05154	-1.97477	8.01564e-10	2.59997e-09	2.83282e-07	7.81971e-07	down-regulated
SELENBP1	Q13228	-1.97658	9.21481e-13	5.2876e-12	7.92405e-09	2.7703e-08	down-regulated
CD59	P13987	-1.98151	4.80159e-18	3.05038e-16	2.42972e-28	1.42171e-26	down-regulated
SERPINA10	Q9UK55	-1.98349	8.91196e-12	4.11124e-11	3.54054e-10	1.5038e-09	down-regulated
RGN	Q15493	-1.98438	2.76435e-15	3.16831e-14	4.18676e-15	3.67955e-14	down-regulated
ITGA1	P56199	-1.98446	1.84274e-12	9.8612e-12	9.14158e-11	4.25682e-10	down-regulated
SERPIND1	P05546	-1.99637	3.98843e-12	1.98618e-11	5.78155e-11	2.77997e-10	down-regulated
PRKCB	P05771	-2.01165	3.26375e-14	2.76983e-13	1.02865e-12	6.50695e-12	down-regulated
OSBPL1A	Q9BXW6	-2.01469	1.45408e-15	1.8215e-14	4.09345e-13	2.7623e-12	down-regulated
CDH13	P55290	-2.01852	3.1149e-12	1.58671e-11	8.71775e-16	8.31928e-15	down-regulated
CBX1	P83916	-2.0204	2.89874e-16	4.73933e-15	2.34349e-16	2.41238e-15	down-regulated
GAMT	Q14353	-2.02239	3.69347e-18	2.68109e-16	3.8666e-26	1.60699e-24	down-regulated
HMGN1	P05114	-2.02674	6.81726e-15	7.03396e-14	2.33708e-13	1.62391e-12	down-regulated
MMP10	P09238;P08254	-2.02705	1.35101e-09	4.18381e-09	1.12424e-05	2.47991e-05	down-regulated
HTRA1	Q92743	-2.0277	4.16792e-12	2.07092e-11	2.05764e-12	1.24664e-11	down-regulated
SI	P14410	-2.03157	1.22759e-14	1.16151e-13	3.57795e-11	1.78978e-10	down-regulated
FOLR2	P14207	-2.03191	2.416e-13	1.6205e-12	1.52758e-11	8.1258e-11	down-regulated
SERPINA6	P08185	-2.036	1.09412e-10	4.11289e-10	1.53691e-09	5.9587e-09	down-regulated
GPT	P24298	-2.03836	2.37849e-08	6.12825e-08	1.69353e-05	3.65058e-05	down-regulated
ENPP3	O14638	-2.03895	1.48132e-10	5.44867e-10	1.31978e-05	2.88265e-05	down-regulated
COL6A2	P12110	-2.04635	4.28163e-15	4.61027e-14	2.76574e-15	2.49478e-14	down-regulated
ABLIM1	O14639	-2.05743	2.53396e-16	4.23682e-15	2.1506e-18	2.91577e-17	down-regulated
FN3KRP	Q9HA64	-2.05845	6.65805e-18	3.36134e-16	2.33523e-30	1.70242e-28	down-regulated
CSRP2	Q16527	-2.0603	4.43274e-12	2.18784e-11	7.76379e-11	3.64194e-10	down-regulated
APOE	P02649;CON__Q03247	-2.06439	1.10199e-13	8.1949e-13	1.61626e-15	1.50367e-14	down-regulated
SERPINA4	P29622	-2.07557	2.58066e-11	1.08266e-10	9.73859e-09	3.34919e-08	down-regulated
IGFBP5	P24593	-2.0774	2.46119e-13	1.64833e-12	1.12593e-12	7.04222e-12	down-regulated
CKB	P12277	-2.08548	7.9688e-08	1.91139e-07	1.94646e-06	4.76909e-06	down-regulated
RRAS	P10301	-2.09105	4.654e-16	6.85331e-15	7.04524e-22	1.45047e-20	down-regulated
TKTL1	P51854	-2.09916	3.03109e-11	1.25628e-10	1.81583e-06	4.47369e-06	down-regulated
CALB1	P05937	-2.10467	1.28074e-13	9.38296e-13	5.26739e-10	2.19122e-09	down-regulated
MFAP5	Q13361	-2.11383	1.32247e-07	3.07264e-07	2.40201e-06	5.81477e-06	down-regulated
SUSD2	Q9UGT4	-2.11846	9.99494e-11	3.79245e-10	7.91667e-10	3.20049e-09	down-regulated
LAMA2	P24043	-2.1223	1.11221e-10	4.16681e-10	2.96674e-08	9.56021e-08	down-regulated
CETN2	P41208;Q12798	-2.12241	5.2399e-18	3.19207e-16	1.96359e-26	8.56088e-25	down-regulated
CDC42EP4	Q9H3Q1	-2.12403	2.13523e-17	6.24695e-16	6.61235e-19	9.54712e-18	down-regulated
APOC3	P02656	-2.12449	3.88444e-12	1.93873e-11	2.06566e-13	1.44661e-12	down-regulated
CFHR1	Q03591	-2.12806	7.54738e-11	2.93128e-10	3.50596e-10	1.49054e-09	down-regulated
FBN1	P35555	-2.13305	1.68741e-10	6.10072e-10	1.30629e-09	5.12264e-09	down-regulated
LAMA4	Q16363	-2.135	9.59659e-10	3.05483e-09	5.49047e-08	1.70504e-07	down-regulated
NID1	P14543	-2.13615	2.70953e-15	3.11351e-14	1.08454e-18	1.51665e-17	down-regulated
BPGM	P07738	-2.13841	5.27847e-10	1.76094e-09	1.66621e-09	6.41527e-09	down-regulated
DAG1	Q14118	-2.1403	1.66832e-17	5.62048e-16	3.70228e-20	6.38142e-19	down-regulated
C1S	P09871	-2.14411	1.28966e-09	3.99937e-09	2.01017e-07	5.69379e-07	down-regulated
GSTT2B;GSTT2	P0CG30;P0CG29	-2.14567	1.63879e-16	2.90347e-15	5.28315e-18	6.91005e-17	down-regulated
ITGA7	Q13683	-2.14898	2.65076e-13	1.75155e-12	6.09202e-15	5.25024e-14	down-regulated
PLIN4	Q96Q06	-2.15107	6.74264e-10	2.21301e-09	6.86561e-08	2.10126e-07	down-regulated
FLNC	Q14315	-2.15204	2.04574e-08	5.31104e-08	3.36797e-07	9.18856e-07	down-regulated
SPATS2	Q86XZ4	-2.16326	9.12888e-16	1.23019e-14	3.73858e-19	5.4689e-18	down-regulated
CELF2	O95319	-2.16875	2.04555e-17	6.12969e-16	1.14729e-17	1.43718e-16	down-regulated
DFNA5	O60443	-2.16992	2.96202e-13	1.92294e-12	1.20582e-09	4.77499e-09	down-regulated
BST2	Q10589	-2.17041	1.03975e-14	1.01399e-13	3.41725e-12	2.01278e-11	down-regulated
NES	P48681	-2.18932	5.10108e-12	2.48191e-11	1.4182e-10	6.41581e-10	down-regulated
CPN2	P22792	-2.18947	8.46009e-12	3.91911e-11	2.61221e-10	1.13332e-09	down-regulated
CAPN5	O15484	-2.19041	6.61865e-15	6.86088e-14	1.22407e-12	7.62397e-12	down-regulated
CAPN6	Q9Y6Q1	-2.19333	1.75919e-11	7.61004e-11	5.12279e-07	1.36823e-06	down-regulated
NCAM1	P13591	-2.19353	5.23988e-13	3.19202e-12	2.60174e-16	2.65975e-15	down-regulated
COL3A1	P02461	-2.1968	1.47206e-12	8.01702e-12	3.46106e-13	2.34624e-12	down-regulated
AMY2B;AMY2A	P0DUB6;P0DTE8;P0DTE7;P19961;P04746	-2.19766	1.57674e-09	4.82578e-09	4.88895e-06	1.13531e-05	down-regulated
PRPH	P41219	-2.19863	5.91964e-12	2.84591e-11	4.43463e-13	2.98348e-12	down-regulated
S100A7	P31151	-2.19946	2.97216e-10	1.04157e-09	9.19026e-07	2.37335e-06	down-regulated
ZAP70	P43403	-2.19959	2.47318e-12	1.28334e-11	4.09852e-09	1.4964e-08	down-regulated
GNG2	P59768	-2.20394	8.24643e-16	1.13185e-14	7.25744e-17	8.0084e-16	down-regulated
APOC1	P02654	-2.20621	1.23046e-12	6.90888e-12	5.1177e-11	2.48184e-10	down-regulated
CES1	P23141;Q9UKY3	-2.21697	1.50412e-07	3.4675e-07	2.02791e-05	4.32523e-05	down-regulated
UBXN6	Q9BZV1	-2.22685	1.51307e-18	1.99199e-16	1.12215e-24	3.6425e-23	down-regulated
ANGPTL2	Q9UKU9;O95841	-2.23254	6.68925e-12	3.16796e-11	1.09964e-13	7.97735e-13	down-regulated
FABP3	P05413	-2.23387	7.82692e-13	4.54984e-12	1.94125e-12	1.18095e-11	down-regulated
GNPDA2	Q8TDQ7	-2.23851	7.42209e-18	3.47737e-16	6.75986e-22	1.39819e-20	down-regulated
LAMB2	P55268	-2.24249	9.04039e-14	6.88401e-13	3.75162e-16	3.76602e-15	down-regulated
ITGA5	P08648	-2.24308	1.35847e-12	7.51384e-12	7.05823e-11	3.3427e-10	down-regulated
ITIH5	Q86UX2	-2.24468	3.99653e-10	1.36607e-09	1.62204e-08	5.43983e-08	down-regulated
PLCD1	P51178	-2.25018	3.63978e-17	9.57756e-16	1.14831e-18	1.60079e-17	down-regulated
PARVA	Q9NVD7	-2.2509	5.41394e-18	3.19651e-16	2.47088e-27	1.29271e-25	down-regulated
ISLR	O14498	-2.25221	8.4604e-12	3.91911e-11	1.4407e-09	5.59546e-09	down-regulated
PPP1R14A	Q96A00	-2.25482	2.06971e-12	1.09441e-11	2.25872e-12	1.35737e-11	down-regulated
EFEMP1	Q12805	-2.2566	7.58704e-09	2.08271e-08	1.72649e-06	4.26776e-06	down-regulated
ACTA2	P62736	-2.27441	1.42606e-11	6.31014e-11	8.18852e-13	5.23194e-12	down-regulated
CD81	P60033	-2.2752	7.75805e-16	1.07813e-14	3.32383e-18	4.38607e-17	down-regulated
KDELC2	Q7Z4H8	-2.27919	1.47982e-18	1.99199e-16	1.60468e-29	1.08122e-27	down-regulated
H1FX	Q92522	-2.28326	1.36908e-18	1.99199e-16	3.75029e-29	2.31632e-27	down-regulated
PTGIS	Q16647	-2.28425	3.8839e-08	9.74702e-08	1.02943e-06	2.64374e-06	down-regulated
HMGN4	O00479	-2.28985	3.02221e-14	2.58955e-13	1.6936e-13	1.20503e-12	down-regulated
CNRIP1	Q96F85	-2.29318	1.28924e-16	2.38885e-15	8.85651e-23	2.07289e-21	down-regulated
AMBP	P02760	-2.30091	3.34257e-17	8.90084e-16	1.08998e-23	3.06781e-22	down-regulated
CAMK1	Q14012	-2.32247	5.23996e-18	3.19207e-16	5.36366e-22	1.13044e-20	down-regulated
CHGA	P10645	-2.32342	2.85698e-11	1.19072e-10	1.68957e-06	4.18114e-06	down-regulated
PSIP1	O75475	-2.33384	2.03956e-18	2.15951e-16	4.01706e-26	1.65406e-24	down-regulated
WFS1	O76024	-2.35835	3.1482e-16	5.07248e-15	2.75808e-16	2.81312e-15	down-regulated
SPATA18	Q8TC71	-2.35975	4.13975e-11	1.6797e-10	1.83955e-08	6.11397e-08	down-regulated
MAP1B	P46821	-2.36069	2.19611e-11	9.36345e-11	6.7466e-11	3.21222e-10	down-regulated
ZBTB20	Q9HC78	-2.36998	5.33207e-17	1.24798e-15	1.82914e-20	3.26675e-19	down-regulated
CASP14	P31944	-2.37206	5.32178e-11	2.12632e-10	8.44126e-07	2.18882e-06	down-regulated
ALDH1L1	O75891	-2.37278	4.46428e-11	1.80315e-10	3.65051e-09	1.34053e-08	down-regulated
GSTM3	P21266	-2.38079	1.27641e-14	1.19502e-13	8.4889e-16	8.11831e-15	down-regulated
VIL1	P09327	-2.38343	1.23751e-11	5.56441e-11	2.94598e-07	8.11195e-07	down-regulated
EPB41L3	Q9Y2J2	-2.38392	7.01725e-13	4.13344e-12	1.34515e-11	7.25441e-11	down-regulated
RARRES2	Q99969	-2.38413	5.65383e-16	8.03277e-15	2.38772e-14	1.876e-13	down-regulated
SBSPON	Q8IVN8	-2.38796	5.85038e-10	1.93865e-09	6.4094e-09	2.27656e-08	down-regulated
PTMS	P20962	-2.40726	2.59907e-18	2.34529e-16	1.98539e-29	1.31776e-27	down-regulated
TCEAL3;TCEAL5	Q969E4;Q5H9L2	-2.4425	1.40145e-16	2.55419e-15	2.51731e-18	3.38202e-17	down-regulated
BASP1	P80723	-2.44287	1.18805e-13	8.76186e-13	3.09992e-12	1.83316e-11	down-regulated
GP2	P55259	-2.44717	1.67002e-12	9.01286e-12	3.02412e-09	1.11882e-08	down-regulated
RBP4	P02753	-2.44801	1.25903e-11	5.65547e-11	5.00294e-09	1.81173e-08	down-regulated
SRPX2	O60687	-2.45544	2.42965e-12	1.2637e-11	1.53259e-11	8.14268e-11	down-regulated
ALDH1A1	P00352	-2.46435	5.82949e-16	8.25597e-15	5.44318e-17	6.17495e-16	down-regulated
CENPV	Q7Z7K6	-2.46658	5.37201e-16	7.73118e-15	3.16732e-15	2.82266e-14	down-regulated
MAPRE2	Q15555	-2.47092	2.17915e-18	2.20142e-16	5.17632e-22	1.10669e-20	down-regulated
RBPMS	Q93062	-2.47287	4.69601e-17	1.14743e-15	1.21399e-15	1.14378e-14	down-regulated
EPB41	P11171	-2.47715	9.80275e-12	4.49874e-11	4.28066e-11	2.10344e-10	down-regulated
COL12A1	Q99715	-2.48233	2.50576e-17	7.04075e-16	2.62925e-23	6.64333e-22	down-regulated
MAOB	P27338	-2.48445	3.46311e-12	1.74017e-11	5.78249e-11	2.77997e-10	down-regulated
EPB42	P16452	-2.49496	1.74581e-08	4.57221e-08	1.09833e-07	3.25185e-07	down-regulated
SEMA3B	Q13214	-2.49708	3.05697e-11	1.26577e-10	2.29104e-08	7.49688e-08	down-regulated
FHL2	Q14192	-2.49728	2.86899e-16	4.72533e-15	2.52837e-14	1.97952e-13	down-regulated
IGFALS	P35858	-2.49768	1.33719e-11	5.9584e-11	2.32183e-10	1.01426e-09	down-regulated
GSTT1	P30711	-2.50217	3.78968e-16	5.83139e-15	4.30382e-15	3.7687e-14	down-regulated
LTBP1	Q14766	-2.51365	2.01778e-10	7.20727e-10	2.52396e-09	9.4638e-09	down-regulated
MYOC	Q99972	-2.51992	2.3909e-11	1.01068e-10	5.17879e-07	1.38236e-06	down-regulated
TMOD1	P28289;Q9NZQ9	-2.52972	1.41996e-17	5.01155e-16	2.8373e-17	3.34681e-16	down-regulated
HBD	P02042	-2.53438	8.3327e-11	3.21663e-10	2.8985e-11	1.46807e-10	down-regulated
COL5A2	P05997	-2.55276	3.12996e-13	2.02357e-12	1.4956e-15	1.39433e-14	down-regulated
FAP	Q12884	-2.5674	2.69244e-11	1.12743e-10	6.77088e-13	4.38284e-12	down-regulated
EMILIN1	Q9Y6C2	-2.57979	4.74883e-16	6.96966e-15	9.0693e-15	7.55266e-14	down-regulated
CNTN1	Q12860	-2.582	6.72617e-17	1.44499e-15	1.14984e-20	2.07017e-19	down-regulated
HSPA12B	Q96MM6	-2.58454	8.76471e-16	1.1956e-14	9.66436e-20	1.56852e-18	down-regulated
CYP11A1	P05108	-2.58596	1.25789e-10	4.70069e-10	4.11237e-10	1.72852e-09	down-regulated
ANXA10	Q9UJ72	-2.59091	5.79115e-14	4.65729e-13	2.04247e-10	9.00184e-10	down-regulated
CYB5R2	Q6BCY4	-2.59358	2.53428e-16	4.23682e-15	7.86798e-17	8.61796e-16	down-regulated
SYNPO2	Q9UMS6	-2.60025	3.91877e-12	1.95367e-11	4.41289e-10	1.84611e-09	down-regulated
VPS13D	Q5THJ4	-2.6067	6.64446e-13	3.95026e-12	1.62699e-15	1.51049e-14	down-regulated
NR2F2	P24468	-2.61652	2.40644e-18	2.27691e-16	1.00309e-25	3.74854e-24	down-regulated
MFGE8	Q08431	-2.65929	6.03094e-11	2.39247e-10	1.41722e-10	6.41581e-10	down-regulated
ALOX15	P16050	-2.66401	2.03305e-12	1.07631e-11	8.76214e-08	2.63992e-07	down-regulated
MXRA7	P84157	-2.68848	5.42728e-16	7.78552e-15	1.74342e-17	2.10679e-16	down-regulated
CBR3	O75828	-2.68854	3.48852e-17	9.23419e-16	9.28323e-19	1.31473e-17	down-regulated
GPD1	P21695	-2.701	2.96195e-13	1.92294e-12	3.2539e-10	1.38603e-09	down-regulated
CDH11	P55287	-2.71631	1.23647e-16	2.32008e-15	1.04818e-22	2.40272e-21	down-regulated
CFD	P00746	-2.71692	1.39356e-14	1.29648e-13	2.32613e-15	2.11108e-14	down-regulated
MYH11	P35749	-2.71802	7.91783e-14	6.0918e-13	1.24332e-19	1.98173e-18	down-regulated
TAGLN	Q01995	-2.72335	4.96637e-12	2.42697e-11	4.50594e-12	2.61591e-11	down-regulated
SMTN	P53814	-2.73554	6.33966e-11	2.50377e-10	1.13182e-09	4.50199e-09	down-regulated
MCAM	P43121	-2.74057	2.24293e-13	1.52512e-12	2.90976e-14	2.2543e-13	down-regulated
ZNF22	P17026	-2.7537	8.45473e-18	3.59047e-16	5.33396e-29	3.24933e-27	down-regulated
GGT5	P36269	-2.7567	2.38579e-09	7.09208e-09	8.54912e-09	2.97015e-08	down-regulated
CFL2	Q9Y281	-2.77056	1.72315e-17	5.63443e-16	3.56069e-23	8.70021e-22	down-regulated
LOXL1	Q08397	-2.78233	9.1286e-16	1.23019e-14	4.75783e-18	6.24131e-17	down-regulated
KANK2	Q63ZY3	-2.78293	8.12898e-17	1.68923e-15	2.55232e-23	6.48581e-22	down-regulated
SOD3	P08294	-2.803	6.80675e-12	3.21675e-11	1.33774e-11	7.22837e-11	down-regulated
ZAK	Q9NYL2	-2.80933	7.34219e-18	3.47737e-16	1.91444e-24	6.0811e-23	down-regulated
CMA1	P23946	-2.81364	8.2064e-10	2.65412e-09	4.05321e-11	2.00496e-10	down-regulated
HBG2	P69892	-2.82121	9.33579e-08	2.21775e-07	8.60749e-07	2.22673e-06	down-regulated
NFIC	P08651	-2.82747	4.59651e-18	2.96242e-16	3.55759e-24	1.08175e-22	down-regulated
BGN	P21810	-2.83597	2.26113e-16	3.85259e-15	9.68454e-19	1.36721e-17	down-regulated
HSPA12A	O43301	-2.84743	8.21453e-17	1.69907e-15	3.66799e-21	6.91966e-20	down-regulated
MECP2	P51608	-2.86634	6.00058e-19	1.99199e-16	4.81061e-33	5.34819e-31	down-regulated
APOC2	P02655	-2.89938	7.34452e-13	4.29186e-12	4.65631e-14	3.51555e-13	down-regulated
SLC4A1	P02730	-2.90108	3.40893e-09	9.89523e-09	2.21719e-08	7.27128e-08	down-regulated
GATM	P50440	-2.91651	7.67876e-16	1.07382e-14	8.38467e-22	1.7104e-20	down-regulated
FKBP7	Q9Y680	-2.94516	8.73379e-18	3.59622e-16	6.62139e-23	1.58308e-21	down-regulated
CDKN1B	P46527	-2.94651	4.12071e-18	2.73504e-16	1.35527e-21	2.69057e-20	down-regulated
ANG	P03950	-2.96508	4.78638e-14	3.92018e-13	2.85518e-14	2.21588e-13	down-regulated
SELM	Q8WWX9	-2.97061	1.22108e-17	4.6018e-16	3.19059e-17	3.73383e-16	down-regulated
LMCD1	Q9NZU5	-2.99999	3.54669e-15	3.90399e-14	7.24774e-12	4.09051e-11	down-regulated
DMBT1	Q9UGM3	-3.00544	3.13069e-13	2.02357e-12	5.4911e-09	1.98205e-08	down-regulated
RBP1	P09455	-3.018	2.12483e-16	3.64832e-15	1.25727e-14	1.02214e-13	down-regulated
SYNM	O15061	-3.0291	5.01252e-12	2.44684e-11	6.68903e-13	4.33617e-12	down-regulated
PLIN1	O60240	-3.04035	2.85405e-13	1.86676e-12	3.78136e-10	1.59997e-09	down-regulated
EMILIN2	Q9BXX0	-3.04643	1.34131e-15	1.70423e-14	2.40948e-18	3.24696e-17	down-regulated
SPTB	P11277	-3.08798	7.75651e-09	2.1279e-08	2.63774e-09	9.84889e-09	down-regulated
MATN2	O00339	-3.09507	8.5469e-15	8.54114e-14	4.30515e-15	3.7687e-14	down-regulated
F9	P00740	-3.09545	1.07132e-13	7.98018e-13	4.31207e-13	2.90542e-12	down-regulated
GSTM4	Q03013	-3.10042	9.84245e-14	7.40598e-13	2.01668e-18	2.75372e-17	down-regulated
FBLN5	Q9UBX5	-3.10487	5.95886e-14	4.76602e-13	1.73585e-10	7.74256e-10	down-regulated
CA1	P00915	-3.14928	1.03247e-11	4.70914e-11	2.26537e-12	1.35953e-11	down-regulated
LUM	P51884;CON__Q05443	-3.15904	2.99733e-18	2.3802e-16	4.48358e-27	2.21539e-25	down-regulated
GPC6	Q9Y625	-3.18323	2.93503e-15	3.33813e-14	2.61898e-17	3.11407e-16	down-regulated
LTBP2	Q14767	-3.20175	1.53412e-11	6.7347e-11	7.50722e-10	3.04882e-09	down-regulated
PDGFRB	P09619	-3.20506	6.05261e-17	1.35256e-15	3.24928e-23	8.11772e-22	down-regulated
DPT	Q07507	-3.20916	5.20888e-16	7.54524e-15	5.94626e-20	9.94098e-19	down-regulated
EHD2	Q9NZN4	-3.2179	8.0071e-18	3.59047e-16	3.57865e-31	3.06043e-29	down-regulated
ABI3BP	Q7Z7G0	-3.22821	6.65828e-18	3.36134e-16	1.66577e-25	6.0225e-24	down-regulated
TNS2	Q63HR2	-3.23267	6.31353e-17	1.38307e-15	1.83977e-21	3.6362e-20	down-regulated
COL14A1	Q05707	-3.26143	1.35977e-17	4.99744e-16	3.66718e-19	5.38216e-18	down-regulated
BST1	Q10588	-3.27036	4.65415e-16	6.85331e-15	1.77962e-15	1.6385e-14	down-regulated
LMOD1	P29536	-3.2796	2.00651e-15	2.37313e-14	5.32842e-22	1.12836e-20	down-regulated
MYL9	P24844	-3.36195	5.06955e-15	5.36768e-14	2.1481e-16	2.21638e-15	down-regulated
PRNP	P04156	-3.39648	1.49651e-18	1.99199e-16	2.4312e-25	8.71899e-24	down-regulated
ANK1	P16157	-3.45389	5.23154e-09	1.47059e-08	1.73903e-09	6.67829e-09	down-regulated
PTRF	Q6NZI2	-3.46041	6.58322e-18	3.36134e-16	8.63284e-33	8.92796e-31	down-regulated
HDGFRP3	Q9Y3E1	-3.47835	1.18542e-18	1.99199e-16	8.00383e-40	2.09371e-37	down-regulated
ADIRF	Q15847	-3.49331	5.92646e-17	1.33106e-15	4.79518e-27	2.34332e-25	down-regulated
AOX1	Q06278	-3.49739	5.33195e-17	1.24798e-15	1.08026e-20	1.95281e-19	down-regulated
EMILIN3	Q9NT22	-3.51331	8.65836e-17	1.75816e-15	2.53045e-26	1.08201e-24	down-regulated
UCHL1	P09936	-3.53558	1.1922e-14	1.13288e-13	7.2483e-12	4.09051e-11	down-regulated
MAMDC2	Q7Z304	-3.5713	8.36348e-18	3.59047e-16	5.8453e-24	1.72146e-22	down-regulated
TNXB	P22105;Q16473;REV__Q96CG3	-3.57335	2.3934e-13	1.61264e-12	9.92476e-15	8.21888e-14	down-regulated
DHRS2	Q13268	-3.57357	6.13162e-14	4.89538e-13	9.46857e-17	1.02699e-15	down-regulated
AKAP12	Q02952	-3.66703	5.4135e-18	3.19651e-16	3.07284e-19	4.58554e-18	down-regulated
FMOD	Q06828	-3.70835	6.24733e-17	1.38218e-15	3.36379e-16	3.39201e-15	down-regulated
SORBS1	Q9BX66	-3.74221	1.18807e-13	8.76186e-13	7.78966e-15	6.56072e-14	down-regulated
SORBS2	O94875	-3.81784	1.19224e-14	1.13288e-13	1.91255e-16	1.98254e-15	down-regulated
TGFB1I1	O43294	-3.85547	3.21388e-16	5.14105e-15	3.41341e-23	8.43301e-22	down-regulated
GNG7	O60262	-3.86858	2.54255e-18	2.34529e-16	4.44109e-27	2.21539e-25	down-regulated
GSTM2	P28161	-3.87555	1.14644e-18	1.99199e-16	2.45204e-31	2.13808e-29	down-regulated
GSTA2	P09210	-3.87865	5.06866e-14	4.12827e-13	9.97683e-19	1.39959e-17	down-regulated
SNCA	P37840	-3.88668	1.42507e-15	1.79019e-14	1.71241e-17	2.07495e-16	down-regulated
SNCG	O76070;Q16143	-3.90289	1.93249e-11	8.29521e-11	2.5849e-11	1.31975e-10	down-regulated
PGM5	Q15124	-3.92931	9.33572e-15	9.24631e-14	2.96771e-16	2.99941e-15	down-regulated
FHL1	Q13642	-3.93256	1.28819e-15	1.64143e-14	1.32292e-17	1.6433e-16	down-regulated
TINAGL1	Q9GZM7	-3.97931	2.88017e-14	2.4774e-13	2.18867e-14	1.73186e-13	down-regulated
SGCD	Q92629	-3.98261	1.0385e-17	4.12339e-16	3.22596e-23	8.105e-22	down-regulated
TNS1	Q9HBL0	-3.9866	3.2806e-16	5.2103e-15	7.60238e-18	9.68705e-17	down-regulated
ALDH1A2	O94788	-4.01086	2.0679e-15	2.43279e-14	3.16406e-19	4.70587e-18	down-regulated
LTBP4	Q8N2S1	-4.01495	1.16912e-14	1.11808e-13	1.70852e-13	1.21177e-12	down-regulated
TIMP3	P35625	-4.01794	1.95564e-16	3.38395e-15	3.64605e-24	1.09554e-22	down-regulated
HYI	Q5T013	-4.09896	5.12905e-19	1.99199e-16	2.58974e-38	5.23481e-36	down-regulated
CHST14	Q8NCH0	-4.09965	8.65818e-17	1.75816e-15	1.85822e-23	4.9482e-22	down-regulated
SPTA1	P02549	-4.19711	6.13142e-11	2.43016e-10	6.71792e-12	3.81053e-11	down-regulated
CAV1	Q03135;P56539	-4.22157	5.74086e-17	1.31596e-15	4.44295e-25	1.4968e-23	down-regulated
DES	P17661	-4.23154	1.3222e-12	7.33237e-12	5.89364e-16	5.74759e-15	down-regulated
SORBS3	O60504	-4.33763	4.49716e-18	2.94101e-16	1.22263e-23	3.40287e-22	down-regulated
NDRG2	Q9UN36	-4.47366	1.09659e-18	1.99199e-16	2.90478e-27	1.50204e-25	down-regulated
DCN	P07585	-4.51243	7.50409e-19	1.99199e-16	2.51221e-24	7.92326e-23	down-regulated
NT5E	P21589	-4.53808	5.47335e-18	3.19651e-16	1.17372e-19	1.87754e-18	down-regulated
SERPINE2	P07093	-4.54021	2.00229e-17	6.09877e-16	1.52274e-22	3.42002e-21	down-regulated
CACNA2D1	P54289	-4.68689	1.97305e-18	2.14004e-16	5.09368e-30	3.53931e-28	down-regulated
HSPB6	O14558	-4.79132	5.4866e-15	5.76806e-14	1.02419e-17	1.29024e-16	down-regulated
CNN1	P51911	-4.8467	1.5405e-12	8.34421e-12	7.18011e-14	5.33054e-13	down-regulated
PRKAR2B	P31323	-4.88626	8.09545e-18	3.59047e-16	1.83351e-23	4.91183e-22	down-regulated
OLFML3	Q9NRN5	-4.88858	6.73036e-18	3.36134e-16	4.77797e-21	8.96524e-20	down-regulated
APCS	P02743	-5.01537	8.45385e-18	3.59047e-16	9.45853e-26	3.59505e-24	down-regulated
WISP2	O76076	-5.01984	2.88001e-17	7.80938e-16	4.2445e-26	1.73168e-24	down-regulated
PODN	Q7Z5L7	-5.12437	3.85854e-18	2.68109e-16	5.87618e-33	6.22176e-31	down-regulated
ASPN	Q9BXN1	-5.222	2.8988e-16	4.73933e-15	2.67865e-21	5.13447e-20	down-regulated
AOC3	Q16853	-5.27104	2.1212e-13	1.45572e-12	6.54702e-17	7.24244e-16	down-regulated
SDPR	O95810	-5.33495	1.28115e-18	1.99199e-16	6.06604e-23	1.45815e-21	down-regulated
ENPP6	Q6UWR7	-5.40702	7.58499e-18	3.47737e-16	2.4048e-31	2.13808e-29	down-regulated
PRKCDBP	Q969G5	-5.63188	2.06758e-17	6.12969e-16	9.41717e-23	2.19257e-21	down-regulated
PRELP	P51888	-5.69011	1.17199e-18	1.99199e-16	1.51285e-17	1.85334e-16	down-regulated
OLFML1	Q6UWY5	-5.72854	7.09824e-19	1.99199e-16	1.82597e-26	8.20211e-25	down-regulated
ADH1B	P00325	-6.02454	6.74157e-14	5.325e-13	1.38405e-19	2.18258e-18	down-regulated
OGN	P20774	-6.46432	1.44738e-18	1.99199e-16	4.13594e-25	1.40401e-23	down-regulated
Symbol: Protein name; Protein: Protein ID; log2(FC): log2(Fold Change); P-value: P-value of Wilcoxon test; adj.P-value(BH): P-values of Wilcoxon test were corrected by the Benjamini-Hochberg procedure; P-value(adjusting for age): P-values of limma analysis were corrected by age; adj.P-value(adjusting for age and BH): P-values of limma analysis were corrected by the Benjamini-Hochberg procedure; R…
The adj.P-values are calculated using two-sided Wilcoxon test (BH adjusted P-values)
