# Supplementary material for: Proteomic characterization of epithelial ovarian cancer delineates molecular signatures and therapeutic targets in distinct histological subtypes
Source: Nat Commun. 2023 Nov 28;14:7802. doi: 10.1038/s41467-023-43282-3 (PMC10684593; doi:10.1038/s41467-023-43282-3)
Supplement: Supplementary file 7 — Supplementary Data 4 [file 41467_2023_43282_MOESM7_ESM.xlsx]

## Sheet: Sheet1
Supplementary Data 4. Biological processes or signaling pathways enriched for up- and down-regulated proteins, respectively.
Type	Category	Term	Description	P-value	adj.P-value	Symbols
up-regulated proteins	GO Biological Process	GO:1990542	mitochondrial transmembrane transport	3.404e-15	3.90711e-11	SLC25A5,SLC25A6,CPT1A,CPT2,HSPD1,LETM1,SLC25A3,VDAC1,AIFM1,TOMM20,SLC25A13,TOMM40,PNPT1,MCU,SFXN1,SFXN2
up-regulated proteins	GO Biological Process	GO:0006520	cellular amino acid metabolic process	8.48083e-14	6.48953e-10	ACY1,ASS1,CAD,CTPS1,EPRS1,GFPT1,IARS1,MARS1,PYCR1,ALDH18A1,RARS1,SHMT2,WARS1,ALDH5A1,SLC25A13,PYCR2,PSAT1,DARS2,MCCC2,ASRGL1,TARS2,IL4I1
up-regulated proteins	GO Biological Process	GO:0048193	Golgi vesicle transport	2.93926e-13	1.14726e-09	AP1G1,ARCN1,COPA,COPB1,ACSL3,GOLGA2,KRT18,MIA2,COPB2,SEC24C,SCAMP2,SCAMP3,SEC23B,HYOU1,LMAN2,COPE,COPZ1,COPG1,MACF1,COG4,COPG2,CORO7
up-regulated proteins	GO Biological Process	GO:0055086	nucleobase-containing small molecule metabolic process	3.99812e-13	1.14726e-09	AK2,CAD,CTPS1,TYMP,ENO1,ACSL1,ACSL3,FASN,GAPDH,GFPT1,GMDS,HK1,HSD17B4,IDH2,LDHA,COX2,NNMT,PNP,PFKP,PKM,SHMT2,CASK,PAPSS1,NAMPT,SLC25A13,DMAC2L,MCCC2,GNPNAT1,DCTPP1
up-regulated proteins	GO Biological Process	GO:0006839	mitochondrial transport	7.58268e-12	1.19073e-08	SLC25A5,SLC25A6,CPT1A,CPT2,HSPD1,LETM1,SLC25A3,VDAC1,AIFM1,PMPCB,TOMM20,SLC25A13,TOMM40,PITRM1,PMPCA,PNPT1,MCU,SFXN1,SFXN2
up-regulated proteins	GO Biological Process	GO:0006091	generation of precursor metabolites and energy	1.69025e-11	1.94007e-08	COX4I1,COX7A2,ENO1,GAA,GAPDH,GFPT1,GPD2,HK1,IDH2,LDHA,ME2,COX2,PFKP,PKM,PLEC,SHMT2,P4HA2,TRAP1,SLC25A13,PHB2,NNT,CYCS,CISD1,CIAPIN1,PNPT1
up-regulated proteins	GO Biological Process	GO:0009117	nucleotide metabolic process	1.69025e-11	1.94007e-08	AK2,CAD,CTPS1,TYMP,ENO1,ACSL1,ACSL3,FASN,GAPDH,HK1,HSD17B4,IDH2,LDHA,COX2,NNMT,PNP,PFKP,PKM,CASK,PAPSS1,NAMPT,SLC25A13,DMAC2L,MCCC2,DCTPP1
up-regulated proteins	GO Biological Process	GO:0006753	nucleoside phosphate metabolic process	2.38957e-11	2.4934e-08	AK2,CAD,CTPS1,TYMP,ENO1,ACSL1,ACSL3,FASN,GAPDH,HK1,HSD17B4,IDH2,LDHA,COX2,NNMT,PNP,PFKP,PKM,CASK,PAPSS1,NAMPT,SLC25A13,DMAC2L,MCCC2,DCTPP1
up-regulated proteins	GO Biological Process	GO:0032787	monocarboxylic acid metabolic process	3.65867e-11	3.65167e-08	ACAA1,CPT1A,CPT2,CRABP1,ENO1,ACSL1,ACSL3,FASN,GAPDH,HK1,HSD17B4,IDH2,LDHA,ME2,OSBP,PC,PFKP,PKM,PTGS1,ABCD3,VDAC1,ALDH5A1,ACOX3,SGPL1,MTHFD1L,ABHD12,IL4I1
up-regulated proteins	GO Biological Process	GO:0006412	translation	1.88681e-10	1.60421e-07	ABCF1,EEF1G,EPRS1,ERBB2,GAPDH,IARS1,MARS1,PKM,RARS1,RPL6,RPL29,RPS11,RRBP1,SHMT2,TUFM,WARS1,FXR1,EIF5B,LRPPRC,TRAP1,IGF2BP3,GCN1,PKP3,CNOT1,PUS7,DARS2,TARS2,GFM1,PNPT1
up-regulated proteins	GO Biological Process	GO:0043043	peptide biosynthetic process	4.08699e-10	3.12737e-07	ABCF1,EEF1G,EPRS1,ERBB2,GAPDH,IARS1,MARS1,PKM,RARS1,RPL6,RPL29,RPS11,RRBP1,SHMT2,TUFM,WARS1,FXR1,EIF5B,LRPPRC,TRAP1,IGF2BP3,GCN1,PKP3,CNOT1,PUS7,DARS2,TARS2,GFM1,PNPT1
up-regulated proteins	GO Biological Process	GO:0072657	protein localization to membrane	4.69979e-10	3.48027e-07	CDH1,CLTC,ERBB2,ACSL3,JUP,KIF5B,KRT18,AFDN,PKP2,SRPRA,EZR,VAMP8,SLC9A3R1,TM9SF2,TM9SF4,TM9SF1,AGR2,RAB32,PKP3,SEC61G,MACF1,SEC61A1,F11R,ATP13A1,AGRN
up-regulated proteins	GO Biological Process	GO:0000727	double-strand break repair via break-induced replication	6.77431e-10	4.71246e-07	MCM2,MCM3,MCM4,MCM5,MCM6,MCM7
up-regulated proteins	GO Biological Process	GO:0006888	endoplasmic reticulum to Golgi vesicle-mediated transport	8.91921e-10	6.02204e-07	ARCN1,COPA,COPB1,GOLGA2,MIA2,COPB2,SEC24C,SEC23B,HYOU1,LMAN2,COPE,COPG1,COPG2
up-regulated proteins	GO Biological Process	GO:0044282	small molecule catabolic process	1.02296e-09	6.70944e-07	ACAA1,CPT1A,CPT2,CRABP1,ENO1,GALE,GLB1,GPD2,HK1,HSD17B4,PNP,PFKP,ABCD3,SHMT2,SORD,ALDH5A1,ACOX3,MCCC2,ASRGL1,IL4I1
up-regulated proteins	GO Biological Process	GO:0097435	supramolecular fiber organization	1.06709e-09	6.80447e-07	B2M,CAPG,DIAPH1,DSP,GOLGA2,HSPA8,HSP90AB1,TACSTD2,MYO1F,MYO6,P4HA1,PKP2,PLEC,SPTBN2,HSP90B1,EZR,USP9X,ARPC1B,ARFGEF1,P3H4,CD2AP,EML2,F11R,CYRIB,CORO7,COLGALT1,EPPK1,MCU
up-regulated proteins	GO Biological Process	GO:0072594	establishment of protein localization to organelle	1.16468e-09	7.22606e-07	CDH1,CSE1L,H1-5,HK1,HSPA8,HSP90AB1,HSPD1,JUP,NOTCH1,SRPRA,AIFM1,PMPCB,TOMM20,TOMM40,PITRM1,PHB2,PMPCA,SEC61G,SEC61A1,SRPRB,IPO4
up-regulated proteins	GO Biological Process	GO:0009259	ribonucleotide metabolic process	1.46707e-09	8.86263e-07	AK2,CAD,CTPS1,ENO1,ACSL1,ACSL3,FASN,GAPDH,HK1,HSD17B4,LDHA,COX2,PNP,PFKP,PKM,CASK,PAPSS1,SLC25A13,DMAC2L,MCCC2
up-regulated proteins	GO Biological Process	GO:0019693	ribose phosphate metabolic process	2.37348e-09	1.36214e-06	AK2,CAD,CTPS1,ENO1,ACSL1,ACSL3,FASN,GAPDH,HK1,HSD17B4,LDHA,COX2,PNP,PFKP,PKM,CASK,PAPSS1,SLC25A13,DMAC2L,MCCC2
up-regulated proteins	GO Biological Process	GO:0051668	localization within membrane	6.0024e-09	3.30678e-06	CDH1,CLTC,ERBB2,ACSL3,JUP,KIF5B,KRT18,AFDN,PKP2,SRPRA,EZR,VAMP8,SLC9A3R1,TM9SF2,TM9SF4,TM9SF1,AGR2,RAB32,PKP3,SEC61G,MACF1,SEC61A1,F11R,ATP13A1,AGRN
up-regulated proteins	GO Biological Process	GO:0007005	mitochondrion organization	6.19408e-09	3.30678e-06	SLC25A5,COX7A2,TYMP,HSPA9,HSPD1,LETM1,PLEC,VDAC1,AIFM1,PMPCB,TOMM20,TOMM40,PITRM1,RAB32,PHB2,PMPCA,CYRIB,ATAD3A,MYH14,SLIRP,PNPT1,MCU
up-regulated proteins	GO Biological Process	GO:0002934	desmosome organization	1.96435e-08	9.80296e-06	DSG2,DSP,JUP,PKP2,PKP3
up-regulated proteins	GO Biological Process	GO:0009150	purine ribonucleotide metabolic process	2.495e-08	1.19987e-05	AK2,ENO1,ACSL1,ACSL3,FASN,GAPDH,HK1,HSD17B4,LDHA,COX2,PNP,PFKP,PKM,CASK,PAPSS1,SLC25A13,DMAC2L,MCCC2
up-regulated proteins	GO Biological Process	GO:0006891	intra-Golgi vesicle-mediated transport	2.50888e-08	1.19987e-05	COPA,COPB1,COPB2,COPE,COPZ1,COPG1,COPG2
up-regulated proteins	GO Biological Process	GO:0009991	response to extracellular stimulus	2.686e-08	1.25836e-05	ASS1,CAD,COX4I1,CPT1A,ACSL1,ACSL3,HSPA8,IGFBP2,KRT18,LCN2,LDHA,MARS1,MMP7,PLEC,SORD,STAT1,AIFM1,NAMPT,GCN1,NNT,DCTPP1
up-regulated proteins	GO Biological Process	GO:0072521	purine-containing compound metabolic process	2.8953e-08	1.32929e-05	AK2,ENO1,ACSL1,ACSL3,FASN,GAPDH,HK1,HSD17B4,LDHA,COX2,PNP,PFKP,PKM,SHMT2,CASK,PAPSS1,SLC25A13,DMAC2L,MCCC2
up-regulated proteins	GO Biological Process	GO:0009410	response to xenobiotic stimulus	3.01134e-08	1.35546e-05	ACAA1,ASS1,B2M,CAD,CDH1,CPT1A,CTPS1,ACSL1,HSP90AB1,HSPD1,IGFBP2,LCN2,LDHA,MCM7,MYO6,NNMT,PNP,ABCD3,SORD,STAT1
up-regulated proteins	GO Biological Process	GO:0006890	retrograde vesicle-mediated transport, Golgi to endoplasmic reticulum	3.57395e-08	1.46507e-05	ARCN1,COPA,COPB2,LMAN2,COPE,COPZ1,COG4,COPG2
up-regulated proteins	GO Biological Process	GO:0031667	response to nutrient levels	4.58269e-08	1.8138e-05	ASS1,CAD,COX4I1,CPT1A,ACSL1,ACSL3,HSPA8,IGFBP2,KRT18,LCN2,LDHA,MARS1,MMP7,PLEC,SORD,STAT1,AIFM1,NAMPT,GCN1,NNT
up-regulated proteins	GO Biological Process	GO:1901605	alpha-amino acid metabolic process	6.77418e-08	2.5082e-05	ASS1,CAD,CTPS1,GFPT1,PYCR1,ALDH18A1,SHMT2,ALDH5A1,SLC25A13,PYCR2,PSAT1,ASRGL1,IL4I1
up-regulated proteins	GO Biological Process	GO:0009064	glutamine family amino acid metabolic process	7.34839e-08	2.67761e-05	ASS1,CAD,CTPS1,GFPT1,PYCR1,ALDH18A1,ALDH5A1,PYCR2,ASRGL1
up-regulated proteins	GO Biological Process	GO:0006163	purine nucleotide metabolic process	7.53232e-08	2.70175e-05	AK2,ENO1,ACSL1,ACSL3,FASN,GAPDH,HK1,HSD17B4,LDHA,COX2,PNP,PFKP,PKM,CASK,PAPSS1,SLC25A13,DMAC2L,MCCC2
up-regulated proteins	GO Biological Process	GO:0046034	ATP metabolic process	9.6919e-08	3.3207e-05	AK2,COX4I1,COX7A2,ENO1,GAPDH,HK1,HSPA8,LDHA,COX2,PFKP,PKM,SHMT2,SLC25A13,DMAC2L,CYCS
up-regulated proteins	GO Biological Process	GO:0006418	tRNA aminoacylation for protein translation	1.23593e-07	4.11188e-05	EPRS1,IARS1,MARS1,RARS1,WARS1,DARS2,TARS2
up-regulated proteins	GO Biological Process	GO:0086073	bundle of His cell-Purkinje myocyte adhesion involved in cell communication	1.25795e-07	4.12537e-05	DSG2,DSP,JUP,PKP2
up-regulated proteins	GO Biological Process	GO:0072659	protein localization to plasma membrane	1.46695e-07	4.74301e-05	CDH1,CLTC,ACSL3,JUP,KIF5B,KRT18,AFDN,PKP2,EZR,VAMP8,SLC9A3R1,AGR2,PKP3,MACF1,F11R
up-regulated proteins	GO Biological Process	GO:0043039	tRNA aminoacylation	2.05514e-07	6.04843e-05	EPRS1,IARS1,MARS1,RARS1,WARS1,DARS2,TARS2
up-regulated proteins	GO Biological Process	GO:0009165	nucleotide biosynthetic process	2.09965e-07	6.10121e-05	AK2,CAD,CTPS1,ENO1,ACSL1,ACSL3,IDH2,COX2,NNMT,PNP,PAPSS1,NAMPT,SLC25A13,DMAC2L
up-regulated proteins	GO Biological Process	GO:0006268	DNA unwinding involved in DNA replication	2.24985e-07	6.45595e-05	HMGA1,MCM2,MCM4,MCM6,MCM7
up-regulated proteins	GO Biological Process	GO:1901293	nucleoside phosphate biosynthetic process	2.3101e-07	6.46715e-05	AK2,CAD,CTPS1,ENO1,ACSL1,ACSL3,IDH2,COX2,NNMT,PNP,PAPSS1,NAMPT,SLC25A13,DMAC2L
up-regulated proteins	GO Biological Process	GO:0043038	amino acid activation	2.41372e-07	6.59635e-05	EPRS1,IARS1,MARS1,RARS1,WARS1,DARS2,TARS2
up-regulated proteins	GO Biological Process	GO:0086042	cardiac muscle cell-cardiac muscle cell adhesion	2.91287e-07	7.77534e-05	DSG2,DSP,JUP,PKP2
up-regulated proteins	GO Biological Process	GO:0016052	carbohydrate catabolic process	3.33533e-07	8.80068e-05	ENO1,GAA,GALE,GAPDH,GLB1,GPD2,HK1,LDHA,PFKP,PKM,SORD
up-regulated proteins	GO Biological Process	GO:0005975	carbohydrate metabolic process	3.9036e-07	9.84738e-05	CLTC,CPT1A,ENO1,GAA,GALE,GAPDH,GLA,GLB1,GPD2,HK1,IDH2,LDHA,NNMT,PC,PFKP,PKM,SLC3A2,SORD,SLC25A13,FAM3C,SIAE
up-regulated proteins	GO Biological Process	GO:0070585	protein localization to mitochondrion	4.03033e-07	0.000100565	HK1,HSPD1,AIFM1,PMPCB,ISG15,TOMM20,TOMM40,PITRM1,PMPCA,MTCH2
up-regulated proteins	GO Biological Process	GO:0045333	cellular respiration	4.30507e-07	0.000106266	COX4I1,COX7A2,GPD2,IDH2,COX2,PLEC,SHMT2,TRAP1,SLC25A13,NNT,CYCS,CISD1,PNPT1
up-regulated proteins	GO Biological Process	GO:0044283	small molecule biosynthetic process	5.67001e-07	0.000129083	ASS1,CAD,ACSL3,FASN,NNMT,PNP,OSBP,PC,PTGS1,ABCD3,PYCR1,ALDH18A1,SHMT2,SORD,SPTLC2,SLC25A13,FAM3C,MTHFD1L,PYCR2,PSAT1
up-regulated proteins	GO Biological Process	GO:0015980	energy derivation by oxidation of organic compounds	5.67928e-07	0.000129083	COX4I1,COX7A2,GAA,GFPT1,GPD2,IDH2,COX2,PLEC,SHMT2,TRAP1,SLC25A13,NNT,CYCS,CISD1,PNPT1
up-regulated proteins	GO Biological Process	GO:0019318	hexose metabolic process	6.0493e-07	0.000136145	CPT1A,ENO1,GAA,GALE,GAPDH,GLB1,HK1,NNMT,PC,PFKP,SORD,SLC25A13,FAM3C
up-regulated proteins	GO Biological Process	GO:0006270	DNA replication initiation	8.24688e-07	0.00017693	MCM2,MCM3,MCM4,MCM5,MCM6,MCM7
up-regulated proteins	GO Biological Process	GO:0017038	protein import	8.73566e-07	0.000182626	CDH1,CSE1L,HSPA8,HSP90AB1,HSPD1,JUP,NOTCH1,AIFM1,TOMM20,TOMM40,PHB2,IPO4
up-regulated proteins	GO Biological Process	GO:0006090	pyruvate metabolic process	9.34131e-07	0.000189769	ENO1,GAPDH,HK1,LDHA,ME2,PC,PFKP,PKM,VDAC1
up-regulated proteins	GO Biological Process	GO:1990778	protein localization to cell periphery	1.09027e-06	0.000218155	CDH1,CLTC,ACSL3,JUP,KIF5B,KRT18,AFDN,PKP2,EZR,VAMP8,SLC9A3R1,AGR2,PKP3,MACF1,F11R
up-regulated proteins	GO Biological Process	GO:0030029	actin filament-based process	1.09287e-06	0.000218155	ATP2A2,CAPG,CLDN3,DIAPH1,DSG2,DSP,JUP,TACSTD2,MYO1F,MYO6,PKP2,PLEC,SPTBN2,HSP90B1,EZR,SLC9A3R1,ARPC1B,ARFGEF1,CD2AP,F11R,CYRIB,CORO7,MYH14,MCU
up-regulated proteins	GO Biological Process	GO:0005996	monosaccharide metabolic process	1.50041e-06	0.000282323	CPT1A,ENO1,GAA,GALE,GAPDH,GLB1,HK1,NNMT,PC,PFKP,SORD,SLC25A13,FAM3C
up-regulated proteins	GO Biological Process	GO:0002159	desmosome assembly	3.53852e-06	0.000572044	JUP,PKP2,PKP3
up-regulated proteins	GO Biological Process	GO:0006006	glucose metabolic process	3.58696e-06	0.000575819	CPT1A,ENO1,GAA,GAPDH,HK1,NNMT,PC,PFKP,SORD,SLC25A13,FAM3C
up-regulated proteins	GO Biological Process	GO:0046395	carboxylic acid catabolic process	3.76528e-06	0.000587999	ACAA1,CPT1A,CPT2,CRABP1,HSD17B4,ABCD3,SHMT2,ALDH5A1,ACOX3,MCCC2,ASRGL1,IL4I1
up-regulated proteins	GO Biological Process	GO:0098911	regulation of ventricular cardiac muscle cell action potential	3.96528e-06	0.000606845	DSG2,DSP,JUP,PKP2
up-regulated proteins	GO Biological Process	GO:0016054	organic acid catabolic process	4.46968e-06	0.000675039	ACAA1,CPT1A,CPT2,CRABP1,HSD17B4,ABCD3,SHMT2,ALDH5A1,ACOX3,MCCC2,ASRGL1,IL4I1
up-regulated proteins	GO Biological Process	GO:1901607	alpha-amino acid biosynthetic process	4.70917e-06	0.00070656	ASS1,CAD,PYCR1,ALDH18A1,SHMT2,PYCR2,PSAT1
up-regulated proteins	GO Biological Process	GO:0098901	regulation of cardiac muscle cell action potential	5.50019e-06	0.000794103	ATP2A2,DSG2,DSP,JUP,PKP2
up-regulated proteins	GO Biological Process	GO:0009135	purine nucleoside diphosphate metabolic process	7.38066e-06	0.00103945	AK2,ENO1,GAPDH,HK1,LDHA,PFKP,PKM,CASK
up-regulated proteins	GO Biological Process	GO:0009179	purine ribonucleoside diphosphate metabolic process	7.38066e-06	0.00103945	AK2,ENO1,GAPDH,HK1,LDHA,PFKP,PKM,CASK
up-regulated proteins	GO Biological Process	GO:0007015	actin filament organization	7.79842e-06	0.00108497	CAPG,DIAPH1,TACSTD2,MYO1F,MYO6,PLEC,SPTBN2,HSP90B1,EZR,ARPC1B,ARFGEF1,CD2AP,F11R,CYRIB,CORO7,MCU
up-regulated proteins	GO Biological Process	GO:1902969	mitotic DNA replication	7.89725e-06	0.0010921	MCM2,MCM3,MCM4,MCM6
up-regulated proteins	GO Biological Process	GO:0022900	electron transport chain	8.50461e-06	0.00116544	COX4I1,COX7A2,GPD2,ME2,COX2,PLEC,P4HA2,SLC25A13,CYCS,CIAPIN1
up-regulated proteins	GO Biological Process	GO:1902292	cell cycle DNA replication initiation	8.78291e-06	0.00116544	MCM2,MCM3,MCM4
up-regulated proteins	GO Biological Process	GO:1902315	nuclear cell cycle DNA replication initiation	8.78291e-06	0.00116544	MCM2,MCM3,MCM4
up-regulated proteins	GO Biological Process	GO:1902975	mitotic DNA replication initiation	8.78291e-06	0.00116544	MCM2,MCM3,MCM4
up-regulated proteins	GO Biological Process	GO:0009185	ribonucleoside diphosphate metabolic process	9.13099e-06	0.00120466	AK2,ENO1,GAPDH,HK1,LDHA,PFKP,PKM,CASK
up-regulated proteins	GO Biological Process	GO:0019674	NAD metabolic process	9.48153e-06	0.00123669	ENO1,GPD2,HK1,LDHA,PFKP
up-regulated proteins	GO Biological Process	GO:0045104	intermediate filament cytoskeleton organization	9.6231e-06	0.00124106	DSP,KRT18,PKP2,PLEC,MACF1,EPPK1
up-regulated proteins	GO Biological Process	GO:0065002	intracellular protein transmembrane transport	9.6231e-06	0.00124106	HSPD1,AIFM1,TOMM20,TOMM40,SEC61G,SEC61A1
up-regulated proteins	GO Biological Process	GO:0008652	cellular amino acid biosynthetic process	9.82827e-06	0.00126044	ASS1,CAD,PYCR1,ALDH18A1,SHMT2,PYCR2,PSAT1
up-regulated proteins	GO Biological Process	GO:0086069	bundle of His cell to Purkinje myocyte communication	1.06872e-05	0.00133898	DSG2,DSP,JUP,PKP2
up-regulated proteins	GO Biological Process	GO:1901137	carbohydrate derivative biosynthetic process	1.07136e-05	0.00133898	AK2,CAD,CLTC,CTPS1,ENO1,ACSL1,ACSL3,GFPT1,GMDS,GOLGA2,COX2,PNP,PLOD1,PAPSS1,SLC25A13,ARFGEF1,DMAC2L,TMEM165,GNPNAT1
up-regulated proteins	GO Biological Process	GO:0045103	intermediate filament-based process	1.07907e-05	0.00133898	DSP,KRT18,PKP2,PLEC,MACF1,EPPK1
up-regulated proteins	GO Biological Process	GO:0009260	ribonucleotide biosynthetic process	1.19886e-05	0.00146389	AK2,CAD,CTPS1,ENO1,ACSL1,ACSL3,COX2,PAPSS1,SLC25A13,DMAC2L
up-regulated proteins	GO Biological Process	GO:0006605	protein targeting	1.31822e-05	0.00160112	ERBB2,HSPA8,HSPD1,SRPRA,AIFM1,PMPCB,TOMM20,TOMM40,PITRM1,PMPCA,SEC61G,SEC61A1,SRPRB
up-regulated proteins	GO Biological Process	GO:0046394	carboxylic acid biosynthetic process	1.36326e-05	0.00163753	ASS1,CAD,ACSL3,FASN,OSBP,PTGS1,ABCD3,PYCR1,ALDH18A1,SHMT2,MTHFD1L,PYCR2,PSAT1
up-regulated proteins	GO Biological Process	GO:0001676	long-chain fatty acid metabolic process	1.3696e-05	0.00163753	ACAA1,CPT1A,CPT2,ACSL1,ACSL3,PTGS1,ABCD3,ABHD12
up-regulated proteins	GO Biological Process	GO:0016053	organic acid biosynthetic process	1.45742e-05	0.00172456	ASS1,CAD,ACSL3,FASN,OSBP,PTGS1,ABCD3,PYCR1,ALDH18A1,SHMT2,MTHFD1L,PYCR2,PSAT1
up-regulated proteins	GO Biological Process	GO:0046390	ribose phosphate biosynthetic process	1.74159e-05	0.00194755	AK2,CAD,CTPS1,ENO1,ACSL1,ACSL3,COX2,PAPSS1,SLC25A13,DMAC2L
up-regulated proteins	GO Biological Process	GO:0006561	proline biosynthetic process	1.744e-05	0.00194755	PYCR1,ALDH18A1,PYCR2
up-regulated proteins	GO Biological Process	GO:0055129	L-proline biosynthetic process	1.744e-05	0.00194755	PYCR1,ALDH18A1,PYCR2
up-regulated proteins	GO Biological Process	GO:0032508	DNA duplex unwinding	1.74767e-05	0.00194755	HMGA1,MCM2,MCM3,MCM4,MCM5,MCM6,MCM7
up-regulated proteins	GO Biological Process	GO:0019320	hexose catabolic process	1.79378e-05	0.00197024	ENO1,GALE,GLB1,HK1,PFKP
up-regulated proteins	GO Biological Process	GO:0086004	regulation of cardiac muscle cell contraction	1.79378e-05	0.00197024	ATP2A2,DSG2,DSP,JUP,PKP2
up-regulated proteins	GO Biological Process	GO:0071806	protein transmembrane transport	2.25684e-05	0.00239572	HSPD1,AIFM1,TOMM20,TOMM40,SEC61G,SEC61A1
up-regulated proteins	GO Biological Process	GO:0072655	establishment of protein localization to mitochondrion	2.26465e-05	0.00239572	HK1,HSPD1,AIFM1,PMPCB,TOMM20,TOMM40,PITRM1,PMPCA
up-regulated proteins	GO Biological Process	GO:0009084	glutamine family amino acid biosynthetic process	2.34165e-05	0.0024461	ASS1,PYCR1,ALDH18A1,PYCR2
up-regulated proteins	GO Biological Process	GO:1902001	fatty acid transmembrane transport	2.34165e-05	0.0024461	CPT1A,CPT2,ACSL1,ABCD3
up-regulated proteins	GO Biological Process	GO:0072522	purine-containing compound biosynthetic process	2.70637e-05	0.00278754	AK2,ENO1,ACSL1,ACSL3,COX2,PNP,SHMT2,PAPSS1,SLC25A13,DMAC2L
up-regulated proteins	GO Biological Process	GO:0032392	DNA geometric change	2.74431e-05	0.00278754	HMGA1,MCM2,MCM3,MCM4,MCM5,MCM6,MCM7
up-regulated proteins	GO Biological Process	GO:0046031	ADP metabolic process	2.74431e-05	0.00278754	AK2,ENO1,GAPDH,HK1,LDHA,PFKP,PKM
up-regulated proteins	GO Biological Process	GO:0009132	nucleoside diphosphate metabolic process	2.87017e-05	0.00290254	AK2,ENO1,GAPDH,HK1,LDHA,PFKP,PKM,CASK
up-regulated proteins	GO Biological Process	GO:0034109	homotypic cell-cell adhesion	2.94871e-05	0.00294307	CD9,DSG2,DSP,JUP,PKP2,PTPN6,F11R
up-regulated proteins	GO Biological Process	GO:0030048	actin filament-based movement	3.40849e-05	0.00332959	ATP2A2,DSG2,DSP,JUP,MYO1F,MYO6,PKP2,MYH14
up-regulated proteins	GO Biological Process	GO:1903115	regulation of actin filament-based movement	3.56805e-05	0.00343554	ATP2A2,DSG2,DSP,JUP,PKP2
up-regulated proteins	GO Biological Process	GO:0006851	mitochondrial calcium ion transmembrane transport	3.65156e-05	0.00346386	LETM1,VDAC1,PMPCB,MCU
up-regulated proteins	GO Biological Process	GO:0032970	regulation of actin filament-based process	3.75214e-05	0.00354461	ATP2A2,CAPG,DSG2,DSP,JUP,TACSTD2,PKP2,SPTBN2,EZR,ARPC1B,ARFGEF1,CD2AP,F11R,CYRIB
up-regulated proteins	GO Biological Process	GO:0015909	long-chain fatty acid transport	3.9416e-05	0.0036932	CPT1A,CPT2,EPRS1,ACSL1,ACSL3,ABCD3
up-regulated proteins	GO Biological Process	GO:0046365	monosaccharide catabolic process	4.04574e-05	0.00377537	ENO1,GALE,GLB1,HK1,PFKP
up-regulated proteins	GO Biological Process	GO:0034976	response to endoplasmic reticulum stress	4.35438e-05	0.00399924	ATP2A2,PDIA3,HSP90B1,AIFM1,PDIA4,UBE4B,HYOU1,AGR2,SDF2L1,ERO1A,HM13
up-regulated proteins	GO Biological Process	GO:0006123	mitochondrial electron transport, cytochrome c to oxygen	4.47655e-05	0.00404581	COX4I1,COX7A2,COX2,CYCS
up-regulated proteins	GO Biological Process	GO:0000052	citrulline metabolic process	4.81356e-05	0.00423372	ASS1,CAD,ALDH18A1
up-regulated proteins	GO Biological Process	GO:0044242	cellular lipid catabolic process	4.99564e-05	0.00436045	ACAA1,CPT1A,CPT2,CRABP1,GLA,HSD17B4,ABCD3,ACOX3,SGPL1,ABHD12
up-regulated proteins	GO Biological Process	GO:0006626	protein targeting to mitochondrion	5.41681e-05	0.00468601	HSPD1,AIFM1,PMPCB,TOMM20,TOMM40,PITRM1,PMPCA
up-regulated proteins	GO Biological Process	GO:0032365	intracellular lipid transport	5.7802e-05	0.00496967	CPT1A,CPT2,OSBP,ABCD3,NPC2
up-regulated proteins	GO Biological Process	GO:0030036	actin cytoskeleton organization	7.41549e-05	0.00610143	CAPG,CLDN3,DIAPH1,TACSTD2,MYO1F,MYO6,PLEC,SPTBN2,HSP90B1,EZR,SLC9A3R1,ARPC1B,ARFGEF1,CD2AP,F11R,CYRIB,CORO7,MYH14,MCU
up-regulated proteins	GO Biological Process	GO:0006635	fatty acid beta-oxidation	8.22133e-05	0.00659891	ACAA1,CPT1A,CPT2,HSD17B4,ABCD3,ACOX3
up-regulated proteins	GO Biological Process	GO:0009201	ribonucleoside triphosphate biosynthetic process	8.22133e-05	0.00659891	CAD,CTPS1,ENO1,COX2,SLC25A13,DMAC2L
up-regulated proteins	GO Biological Process	GO:0045109	intermediate filament organization	9.17816e-05	0.00724034	DSP,PKP2,PLEC,EPPK1
up-regulated proteins	GO Biological Process	GO:0090407	organophosphate biosynthetic process	9.9502e-05	0.00771678	AK2,CAD,CTPS1,ENO1,ACSL1,ACSL3,IDH2,COX2,NNMT,PNP,PAPSS1,SPTLC2,NAMPT,SLC25A13,DMAC2L,LPCAT1
up-regulated proteins	GO Biological Process	GO:0006560	proline metabolic process	0.000101678	0.00772888	PYCR1,ALDH18A1,PYCR2
up-regulated proteins	GO Biological Process	GO:0006735	NADH regeneration	0.000101678	0.00772888	ENO1,HK1,PFKP
up-regulated proteins	GO Biological Process	GO:0061621	canonical glycolysis	0.000101678	0.00772888	ENO1,HK1,PFKP
up-regulated proteins	GO Biological Process	GO:0061718	glucose catabolic process to pyruvate	0.000101678	0.00772888	ENO1,HK1,PFKP
up-regulated proteins	GO Biological Process	GO:0009141	nucleoside triphosphate metabolic process	0.000111118	0.00830884	CAD,CTPS1,ENO1,COX2,SLC25A13,DMAC2L,DCTPP1
up-regulated proteins	GO Biological Process	GO:0006261	DNA-dependent DNA replication	0.000121122	0.00896926	HMGA1,MCM2,MCM3,MCM4,MCM5,MCM6,MCM7,DDX21
up-regulated proteins	GO Biological Process	GO:0022904	respiratory electron transport chain	0.000124156	0.00916442	COX4I1,COX7A2,GPD2,COX2,PLEC,SLC25A13,CYCS
up-regulated proteins	GO Biological Process	GO:0006096	glycolytic process	0.000136135	0.00976599	ENO1,GAPDH,HK1,LDHA,PFKP,PKM
up-regulated proteins	GO Biological Process	GO:0006002	fructose 6-phosphate metabolic process	0.000138808	0.00983484	GFPT1,HK1,PFKP
up-regulated proteins	GO Biological Process	GO:0006757	ATP generation from ADP	0.000145705	0.0101358	ENO1,GAPDH,HK1,LDHA,PFKP,PKM
up-regulated proteins	GO Biological Process	GO:0009142	nucleoside triphosphate biosynthetic process	0.000177647	0.0121011	CAD,CTPS1,ENO1,COX2,SLC25A13,DMAC2L
up-regulated proteins	GO Biological Process	GO:0035637	multicellular organismal signaling	0.000180035	0.0121914	ATP2A2,DSG2,DSP,TYMP,JUP,PKP2,PLEC,MYH14
up-regulated proteins	GO Biological Process	GO:0034975	protein folding in endoplasmic reticulum	0.000183756	0.0122983	PDIA3,HSP90B1,ERO1A
up-regulated proteins	GO Biological Process	GO:0061620	glycolytic process through glucose-6-phosphate	0.000183756	0.0122983	ENO1,HK1,PFKP
up-regulated proteins	GO Biological Process	GO:0072329	monocarboxylic acid catabolic process	0.000189318	0.0124664	ACAA1,CPT1A,CPT2,CRABP1,HSD17B4,ABCD3,ACOX3
up-regulated proteins	GO Biological Process	GO:0015908	fatty acid transport	0.000189441	0.0124664	CPT1A,CPT2,EPRS1,ACSL1,ACSL3,ABCD3
up-regulated proteins	GO Biological Process	GO:0098900	regulation of action potential	0.00019007	0.0124664	ATP2A2,DSG2,DSP,JUP,PKP2
up-regulated proteins	GO Biological Process	GO:0006734	NADH metabolic process	0.000191426	0.0125196	ENO1,GPD2,HK1,PFKP
up-regulated proteins	GO Biological Process	GO:0051222	positive regulation of protein transport	0.00019332	0.0126075	CDH1,ERBB2,ACSL3,HSP90AB1,JUP,KIF5B,OSBP,EZR,TM9SF4,CD2AP,MCU
up-regulated proteins	GO Biological Process	GO:0009199	ribonucleoside triphosphate metabolic process	0.000228567	0.0145346	CAD,CTPS1,ENO1,COX2,SLC25A13,DMAC2L
up-regulated proteins	GO Biological Process	GO:1902904	negative regulation of supramolecular fiber organization	0.000231065	0.0145723	CAPG,HSPA8,TACSTD2,SPTBN2,ARFGEF1,EML2,F11R,CYRIB
up-regulated proteins	GO Biological Process	GO:0061615	glycolytic process through fructose-6-phosphate	0.000237178	0.0146756	ENO1,HK1,PFKP
up-regulated proteins	GO Biological Process	GO:0009152	purine ribonucleotide biosynthetic process	0.000250498	0.0152532	AK2,ENO1,ACSL1,ACSL3,COX2,PAPSS1,SLC25A13,DMAC2L
up-regulated proteins	GO Biological Process	GO:1904951	positive regulation of establishment of protein localization	0.000300231	0.0173168	CDH1,ERBB2,ACSL3,HSP90AB1,JUP,KIF5B,OSBP,EZR,TM9SF4,CD2AP,MCU
up-regulated proteins	GO Biological Process	GO:0007584	response to nutrient	0.000304996	0.0175476	ASS1,COX4I1,ACSL1,ACSL3,IGFBP2,LDHA,STAT1,NNT
up-regulated proteins	GO Biological Process	GO:0000038	very long-chain fatty acid metabolic process	0.000314258	0.017901	ACAA1,ACSL1,HSD17B4,ABCD3
up-regulated proteins	GO Biological Process	GO:0086005	ventricular cardiac muscle cell action potential	0.000352129	0.019764	DSG2,DSP,JUP,PKP2
up-regulated proteins	GO Biological Process	GO:0006399	tRNA metabolic process	0.00036881	0.0204278	EPRS1,IARS1,MARS1,RARS1,WARS1,PUS7,DARS2,TARS2
up-regulated proteins	GO Biological Process	GO:0006271	DNA strand elongation involved in DNA replication	0.000371964	0.0204278	MCM3,MCM4,MCM7
up-regulated proteins	GO Biological Process	GO:1903829	positive regulation of cellular protein localization	0.000381221	0.0208862	CDH1,ERBB2,ACSL3,HSP90AB1,JUP,KIF5B,EZR,TM9SF4,AGR2,CD2AP
up-regulated proteins	GO Biological Process	GO:0044743	protein transmembrane import into intracellular organelle	0.000393155	0.0213869	HSPD1,AIFM1,TOMM20,TOMM40
up-regulated proteins	GO Biological Process	GO:0006165	nucleoside diphosphate phosphorylation	0.00040673	0.022021	ENO1,GAPDH,HK1,LDHA,PFKP,PKM
up-regulated proteins	GO Biological Process	GO:0009062	fatty acid catabolic process	0.000429234	0.0230222	ACAA1,CPT1A,CPT2,HSD17B4,ABCD3,ACOX3
up-regulated proteins	GO Biological Process	GO:0006631	fatty acid metabolic process	0.000452075	0.0238228	ACAA1,CPT1A,CPT2,ACSL1,ACSL3,FASN,HSD17B4,PTGS1,ABCD3,ACOX3,SGPL1,ABHD12
up-regulated proteins	GO Biological Process	GO:0046939	nucleotide phosphorylation	0.000452697	0.0238228	ENO1,GAPDH,HK1,LDHA,PFKP,PKM
up-regulated proteins	GO Biological Process	GO:0033260	nuclear DNA replication	0.000485264	0.0248654	MCM2,MCM3,MCM4,MCM6
up-regulated proteins	GO Biological Process	GO:0019395	fatty acid oxidation	0.000502616	0.0256401	ACAA1,CPT1A,CPT2,HSD17B4,ABCD3,ACOX3
up-regulated proteins	GO Biological Process	GO:0051223	regulation of protein transport	0.000526803	0.0267548	CDH1,CPT1A,ERBB2,ACSL3,HSPA8,HSP90AB1,IDH2,JUP,KIF5B,OSBP,EZR,TM9SF4,CD2AP,MCU
up-regulated proteins	GO Biological Process	GO:1903076	regulation of protein localization to plasma membrane	0.000529129	0.0267548	CLTC,ACSL3,KIF5B,EZR,VAMP8,AGR2
up-regulated proteins	GO Biological Process	GO:0086091	regulation of heart rate by cardiac conduction	0.000536644	0.0268978	DSG2,DSP,JUP,PKP2
up-regulated proteins	GO Biological Process	GO:0071103	DNA conformation change	0.000560499	0.0276706	H1-5,HMGA1,MCM2,MCM3,MCM4,MCM5,MCM6,MCM7,AIFM1,IPO4
up-regulated proteins	GO Biological Process	GO:0006164	purine nucleotide biosynthetic process	0.00056707	0.0278155	AK2,ENO1,ACSL1,ACSL3,COX2,PAPSS1,SLC25A13,DMAC2L
up-regulated proteins	GO Biological Process	GO:0034440	lipid oxidation	0.000646229	0.0308417	ACAA1,CPT1A,CPT2,HSD17B4,ABCD3,ACOX3
up-regulated proteins	GO Biological Process	GO:0051493	regulation of cytoskeleton organization	0.000696959	0.0325853	CAPG,CLTC,DIAPH1,TACSTD2,S100A8,S100A9,SPTBN2,EZR,ARPC1B,ARFGEF1,CD2AP,EML2,F11R,CYRIB
up-regulated proteins	GO Biological Process	GO:0086003	cardiac muscle cell contraction	0.000712622	0.0331075	ATP2A2,DSG2,DSP,JUP,PKP2
up-regulated proteins	GO Biological Process	GO:0044786	cell cycle DNA replication	0.000713897	0.0331075	MCM2,MCM3,MCM4,MCM6
up-regulated proteins	GO Biological Process	GO:0006913	nucleocytoplasmic transport	0.000746024	0.0342514	CDH1,CSE1L,HSPA9,HSP90AB1,JUP,NOTCH1,DDX39A,AHCYL1,PHB2,IPO4
up-regulated proteins	GO Biological Process	GO:0051169	nuclear transport	0.000746024	0.0342514	CDH1,CSE1L,HSPA9,HSP90AB1,JUP,NOTCH1,DDX39A,AHCYL1,PHB2,IPO4
up-regulated proteins	GO Biological Process	GO:0006007	glucose catabolic process	0.00076983	0.0348345	ENO1,HK1,PFKP
up-regulated proteins	GO Biological Process	GO:0006606	protein import into nucleus	0.000802728	0.0360615	CDH1,CSE1L,HSP90AB1,JUP,NOTCH1,PHB2,IPO4
up-regulated proteins	GO Biological Process	GO:0070201	regulation of establishment of protein localization	0.000834569	0.0371286	CDH1,CPT1A,ERBB2,ACSL3,HSPA8,HSP90AB1,IDH2,JUP,KIF5B,OSBP,EZR,TM9SF4,CD2AP,MCU
up-regulated proteins	GO Biological Process	GO:0086001	cardiac muscle cell action potential	0.000856183	0.0377972	ATP2A2,DSG2,DSP,JUP,PKP2
up-regulated proteins	GO Biological Process	GO:0055117	regulation of cardiac muscle contraction	0.000908508	0.0394995	ATP2A2,DSG2,DSP,JUP,PKP2
up-regulated proteins	GO Biological Process	GO:0051170	import into nucleus	0.000932006	0.0403682	CDH1,CSE1L,HSP90AB1,JUP,NOTCH1,PHB2,IPO4
up-regulated proteins	GO Biological Process	GO:0051494	negative regulation of cytoskeleton organization	0.00107715	0.0446626	CAPG,TACSTD2,SPTBN2,ARFGEF1,EML2,F11R,CYRIB
up-regulated proteins	GO Biological Process	GO:0006260	DNA replication	0.00107722	0.0446626	HMGA1,MCM2,MCM3,MCM4,MCM5,MCM6,MCM7,S100A11,DDX21
up-regulated proteins	GO Biological Process	GO:0032272	negative regulation of protein polymerization	0.00107979	0.0446626	CAPG,SPTBN2,ARFGEF1,EML2,CYRIB
up-regulated proteins	GO Biological Process	GO:0022616	DNA strand elongation	0.00119755	0.0484849	MCM3,MCM4,MCM7
up-regulated proteins	GO Biological Process	GO:0016042	lipid catabolic process	0.00121223	0.0489067	ACAA1,CPT1A,CPT2,CRABP1,GLA,HSD17B4,ABCD3,ACOX3,SGPL1,ABHD12
up-regulated proteins	GO Biological Process	GO:1904375	regulation of protein localization to cell periphery	0.00138268	0.0540758	CLTC,ACSL3,KIF5B,EZR,VAMP8,AGR2
up-regulated proteins	GO Biological Process	GO:1905475	regulation of protein localization to membrane	0.00162126	0.0614151	CLTC,ERBB2,ACSL3,KIF5B,EZR,VAMP8,AGR2
up-regulated proteins	GO Biological Process	GO:0086002	cardiac muscle cell action potential involved in contraction	0.00184242	0.0680404	DSG2,DSP,JUP,PKP2
up-regulated proteins	GO Biological Process	GO:0006941	striated muscle contraction	0.00184358	0.0680404	ATP2A2,DSG2,DSP,GAA,JUP,PKP2,MYH14
up-regulated proteins	GO Biological Process	GO:0001508	action potential	0.00196925	0.0717428	ATP2A2,DSG2,DSP,JUP,PKP2,MYH14
up-regulated proteins	GO Biological Process	GO:0003229	ventricular cardiac muscle tissue development	0.00197202	0.0717428	DSG2,DSP,NOTCH1,PKP2
up-regulated proteins	GO Biological Process	GO:0003013	circulatory system process	0.00219935	0.0782289	ATP2A2,DSG2,DSP,GAA,JUP,PKP2,PLEC,PTGS1,SLC1A5,STAT1,SLC9A3R1,NAMPT,MYOF,F11R
up-regulated proteins	GO Biological Process	GO:0060048	cardiac muscle contraction	0.00220142	0.0782289	ATP2A2,DSG2,DSP,GAA,JUP,PKP2
up-regulated proteins	GO Biological Process	GO:0006754	ATP biosynthetic process	0.00224987	0.0792704	ENO1,COX2,SLC25A13,DMAC2L
up-regulated proteins	GO Biological Process	GO:0000724	double-strand break repair via homologous recombination	0.00228322	0.0800209	MCM2,MCM3,MCM4,MCM5,MCM6,MCM7
up-regulated proteins	GO Biological Process	GO:0006942	regulation of striated muscle contraction	0.00231514	0.0806468	ATP2A2,DSG2,DSP,JUP,PKP2
up-regulated proteins	GO Biological Process	GO:0000725	recombinational repair	0.00245367	0.0844473	MCM2,MCM3,MCM4,MCM5,MCM6,MCM7
up-regulated proteins	GO Biological Process	GO:0009060	aerobic respiration	0.00250321	0.0856387	COX4I1,COX7A2,IDH2,COX2,SHMT2,NNT,CYCS
up-regulated proteins	GO Biological Process	GO:0070252	actin-mediated cell contraction	0.0025353	0.086479	ATP2A2,DSG2,DSP,JUP,PKP2
up-regulated proteins	GO Biological Process	GO:0051258	protein polymerization	0.00259004	0.0878242	CAPG,DIAPH1,GOLGA2,SPTBN2,ARPC1B,ARFGEF1,EML2,CYRIB,CORO7
up-regulated proteins	GO Biological Process	GO:0030041	actin filament polymerization	0.00265451	0.089613	CAPG,DIAPH1,SPTBN2,ARPC1B,ARFGEF1,CYRIB,CORO7
up-regulated proteins	GO Biological Process	GO:0086065	cell communication involved in cardiac conduction	0.00271547	0.090737	DSG2,DSP,JUP,PKP2
up-regulated proteins	GO Biological Process	GO:0061337	cardiac conduction	0.00277027	0.0918993	ATP2A2,DSG2,DSP,JUP,PKP2
up-regulated proteins	GO Biological Process	GO:0034660	ncRNA metabolic process	0.0029626	0.0971122	EPRS1,IARS1,MARS1,NOP2,RARS1,WARS1,DDX21,MDN1,PUS7,DARS2,TARS2,PNPT1
up-regulated proteins	GO Biological Process	GO:0034113	heterotypic cell-cell adhesion	0.0030601	0.0992199	DSG2,DSP,JUP,PKP2
up-regulated proteins	GO Biological Process	GO:1903078	positive regulation of protein localization to plasma membrane	0.0030601	0.0992199	ACSL3,KIF5B,EZR,AGR2
up-regulated proteins	GO Biological Process	GO:1904589	regulation of protein import	0.00324312	0.10427	CDH1,HSPA8,HSP90AB1,JUP
up-regulated proteins	GO Biological Process	GO:0002027	regulation of heart rate	0.00328687	0.105088	ATP2A2,DSG2,DSP,JUP,PKP2
up-regulated proteins	GO Biological Process	GO:0032388	positive regulation of intracellular transport	0.00361606	0.113713	CDH1,ERBB2,HSP90AB1,JUP,KIF5B,EZR,TM9SF4
up-regulated proteins	GO Biological Process	GO:0030837	negative regulation of actin filament polymerization	0.00363123	0.114034	CAPG,SPTBN2,ARFGEF1,CYRIB
up-regulated proteins	GO Biological Process	GO:1905477	positive regulation of protein localization to membrane	0.00371735	0.116261	ERBB2,ACSL3,KIF5B,EZR,AGR2
up-regulated proteins	GO Biological Process	GO:0009206	purine ribonucleoside triphosphate biosynthetic process	0.00427067	0.129569	ENO1,COX2,SLC25A13,DMAC2L
up-regulated proteins	GO Biological Process	GO:0032535	regulation of cellular component size	0.00432516	0.130643	CAPG,HSP90AB1,SPTBN2,EZR,PEX11B,SLC9A3R1,ARPC1B,ARFGEF1,MACF1,CYRIB
up-regulated proteins	GO Biological Process	GO:1902903	regulation of supramolecular fiber organization	0.00432516	0.130643	CAPG,HSPA8,TACSTD2,SPTBN2,ARPC1B,ARFGEF1,EML2,F11R,CYRIB,COLGALT1
up-regulated proteins	GO Biological Process	GO:0008015	blood circulation	0.00447399	0.134497	ATP2A2,DSG2,DSP,GAA,JUP,PKP2,PLEC,PTGS1,STAT1,NAMPT,MYOF,F11R
up-regulated proteins	GO Biological Process	GO:0009145	purine nucleoside triphosphate biosynthetic process	0.00449963	0.134497	ENO1,COX2,SLC25A13,DMAC2L
up-regulated proteins	GO Biological Process	GO:1904377	positive regulation of protein localization to cell periphery	0.00449963	0.134497	ACSL3,KIF5B,EZR,AGR2
up-regulated proteins	GO Biological Process	GO:0090316	positive regulation of intracellular protein transport	0.00472806	0.140304	CDH1,ERBB2,HSP90AB1,JUP,KIF5B,TM9SF4
up-regulated proteins	GO Biological Process	GO:0008154	actin polymerization or depolymerization	0.00546109	0.157296	CAPG,DIAPH1,SPTBN2,ARPC1B,ARFGEF1,CYRIB,CORO7
up-regulated proteins	GO Biological Process	GO:1903827	regulation of cellular protein localization	0.00551313	0.158397	CDH1,CLTC,ERBB2,ACSL3,HSP90AB1,JUP,KIF5B,EZR,VAMP8,TM9SF4,AGR2,CD2AP
up-regulated proteins	GO Biological Process	GO:0006937	regulation of muscle contraction	0.00614493	0.171609	ATP2A2,DSG2,DSP,ENO1,JUP,PKP2
up-regulated proteins	GO Biological Process	GO:0006936	muscle contraction	0.00692228	0.18856	ATP2A2,DSG2,DSP,ENO1,GAA,JUP,PKP2,MYOF,MYH14
up-regulated proteins	GO Biological Process	GO:0010639	negative regulation of organelle organization	0.00704782	0.191241	SLC25A5,CAPG,TACSTD2,MCM2,SPTBN2,ARFGEF1,EML2,F11R,CYRIB
up-regulated proteins	GO Biological Process	GO:0042307	positive regulation of protein import into nucleus	0.0072435	0.195159	CDH1,HSP90AB1,JUP
up-regulated proteins	GO Biological Process	GO:0034504	protein localization to nucleus	0.00748795	0.201045	CDH1,CSE1L,HSP90AB1,JUP,NOTCH1,PHB2,CD2AP,IPO4
up-regulated proteins	GO Biological Process	GO:0009205	purine ribonucleoside triphosphate metabolic process	0.00826029	0.217664	ENO1,COX2,SLC25A13,DMAC2L
up-regulated proteins	GO Biological Process	GO:1904591	positive regulation of protein import	0.00826812	0.217664	CDH1,HSP90AB1,JUP
up-regulated proteins	GO Biological Process	GO:0032956	regulation of actin cytoskeleton organization	0.00854673	0.224484	CAPG,TACSTD2,SPTBN2,EZR,ARPC1B,ARFGEF1,CD2AP,F11R,CYRIB
up-regulated proteins	GO Biological Process	GO:0055010	ventricular cardiac muscle tissue morphogenesis	0.0099572	0.25146	DSP,NOTCH1,PKP2
up-regulated proteins	KEGG Pathway	hsa01230	Biosynthesis of amino acids	3.59945e-13	1.14726e-09	ACY1,ASS1,ENO1,GAPDH,IDH2,PC,PFKP,PKM,PYCR1,ALDH18A1,SHMT2,PYCR2,PSAT1
up-regulated proteins	KEGG Pathway	hsa04141	Protein processing in endoplasmic reticulum	1.02368e-11	1.38234e-08	PDIA3,HSPA8,HSP90AB1,RRBP1,SSR4,HSP90B1,PDIA4,SEC24C,UBE4B,SEC23B,HYOU1,HSPH1,LMAN2,SEC61G,SEC61A1,ERO1A
up-regulated proteins	KEGG Pathway	hsa04146	Peroxisome	1.51442e-09	8.91412e-07	ACAA1,ACSL1,ACSL3,HSD17B4,IDH2,ABCD3,SORD,ACOX3,AGPS,PEX11B,GSTK1
up-regulated proteins	KEGG Pathway	hsa04142	Lysosome	8.73794e-08	3.08597e-05	AP1B1,AP1G1,CTSC,CLTC,CTSB,GAA,GALNS,GLA,GLB1,ATP6V0D1,NPC2
up-regulated proteins	KEGG Pathway	hsa01200	Carbon metabolism	1.69757e-07	5.24012e-05	ENO1,GAPDH,HK1,IDH2,ME2,PC,PFKP,PKM,SHMT2,PSAT1
up-regulated proteins	KEGG Pathway	hsa01212	Fatty acid metabolism	3.82059e-07	9.74504e-05	ACAA1,CPT1A,CPT2,ACSL1,ACSL3,FASN,ACOX3
up-regulated proteins	KEGG Pathway	hsa00052	Galactose metabolism	2.60511e-06	0.000456511	GAA,GALE,GLA,GLB1,HK1,PFKP
up-regulated proteins	KEGG Pathway	hsa03030	DNA replication	3.01478e-06	0.000508878	MCM2,MCM3,MCM4,MCM5,MCM6,MCM7
up-regulated proteins	KEGG Pathway	hsa00071	Fatty acid metabolism	3.99171e-06	0.000606845	ACAA1,CPT1A,CPT2,ACSL1,ACSL3,ACOX3
up-regulated proteins	KEGG Pathway	hsa00970	Aminoacyl-tRNA biosynthesis	5.71e-06	0.000819242	EPRS1,IARS1,MARS1,RARS1,WARS1,DARS2,TARS2
up-regulated proteins	KEGG Pathway	hsa00330	Arginine and proline metabolism	3.60675e-05	0.00343554	P4HA1,PYCR1,ALDH18A1,P4HA2,PYCR2,CNDP2
up-regulated proteins	KEGG Pathway	hsa05230	Central carbon metabolism in cancer	0.000110375	0.00828031	ERBB2,HK1,LDHA,PFKP,PKM,SLC1A5
up-regulated proteins	KEGG Pathway	hsa00010	Glycolysis / Gluconeogenesis	0.000166441	0.0114395	ENO1,GAPDH,HK1,LDHA,PFKP,PKM
up-regulated proteins	KEGG Pathway	hsa03320	PPAR signaling pathway	0.000189441	0.0124664	ACAA1,CPT1A,CPT2,ACSL1,ACSL3,ACOX3
up-regulated proteins	KEGG Pathway	hsa05012	Parkinson's disease	0.00047719	0.0246166	SLC25A5,SLC25A6,COX4I1,COX7A2,COX2,VDAC1,CYCS
up-regulated proteins	KEGG Pathway	hsa05016	Huntington's disease	0.000607219	0.0292843	SLC25A5,SLC25A6,CLTC,COX4I1,COX7A2,COX2,VDAC1,CYCS
up-regulated proteins	KEGG Pathway	hsa05412	Arrhythmogenic right ventricular cardiomyopathy (ARVC)	0.000806137	0.0361439	ATP2A2,DSG2,DSP,JUP,PKP2
up-regulated proteins	KEGG Pathway	hsa00051	Fructose and mannose metabolism	0.000852837	0.0377949	GMDS,HK1,PFKP,SORD
up-regulated proteins	KEGG Pathway	hsa04932	Non-alcoholic fatty liver disease (NAFLD)	0.00132753	0.052362	COX4I1,COX7A2,FASN,COX2,PTGS1,CYCS,ITCH
up-regulated proteins	KEGG Pathway	hsa00620	Pyruvate metabolism	0.00148916	0.0578554	LDHA,ME2,PC,PKM
up-regulated proteins	KEGG Pathway	hsa04110	Cell cycle	0.00182509	0.0676847	MCM2,MCM3,MCM4,MCM5,MCM6,MCM7
up-regulated proteins	KEGG Pathway	hsa04260	Cardiac muscle contraction	0.00191699	0.0704749	ATP2A2,COX4I1,COX7A2,COX2,PTGS1
up-regulated proteins	KEGG Pathway	hsa01040	Biosynthesis of unsaturated fatty acids	0.00392342	0.121029	ACAA1,HSD17B4,ACOX3
up-regulated proteins	KEGG Pathway	hsa00190	Oxidative phosphorylation	0.00580636	0.165373	COX4I1,COX7A2,COX2,PPA1,PTGS1,ATP6V0D1
up-regulated proteins	KEGG Pathway	hsa04066	HIF-1 signaling pathway	0.00605719	0.169365	ENO1,ERBB2,GAPDH,HK1,LDHA
up-regulated proteins	KEGG Pathway	hsa05010	Alzheimer's disease	0.00649765	0.179279	ATP2A2,COX4I1,COX7A2,GAPDH,COX2,CYCS
down-regulated proteins	GO Biological Process	GO:0097435	supramolecular fiber organization	8.88746e-32	6.80069e-28	ADD3,AEBP1,ALOX15,BIN1,ANG,APOE,ARRB1,CALD1,CDKN1B,CFL2,CLU,COL1A1,COL1A2,COL2A1,COL3A1,COL5A1,COL5A2,COL12A1,CRYAB,CSRP1,CSRP2,CTNNA2,CYP1B1,DES,DPT,DPYSL3,DMTN,EPS8,FMOD,ILK,ITGB1,STMN1,LOXL1,LTBP2,LUM,MARCKS,MAP1A,MAP1B,MECP2,MYH11,MYO1C,MYO1D,MYOC,PAWR,PDGFRB,PGM5,PIN1,SERPINF2,RASA1,RDX,S100A10,SNCA,SPTA1,SPTB,SVIL,TMOD1,TNXB,TPM1,TUBG1,COL14A1,VIL1,MFAP5,NCK2,SORBS2,NRP1,PPM1F,HDAC6,RANBP9,…
down-regulated proteins	GO Biological Process	GO:0030029	actin filament-based process	2.64534e-29	1.51816e-25	ADD3,ALOX15,BIN1,ANG,ANK2,ARRB1,BST1,BST2,CACNA2D1,CALD1,CAV1,CDK5,CFL2,CNN1,CRK,CSRP1,CSRP2,CTNNA2,DMD,DOCK2,DPYSL3,EPB41,EPB41L2,DMTN,EPS8,FLNC,HRG,ILK,ITGB1,STMN1,LLGL1,LRP1,MARCKS,ATXN3,MYH11,MYO1C,MYO1D,MYOC,PAWR,PDGFRB,PGM5,SERPINF2,PRKG1,RALA,RASA1,RDX,S100A10,SMTN,SPTA1,SPTB,SVIL,TMOD1,TNXB,TPM1,VIL1,NCK2,SORBS2,NRP1,PDLIM7,TRIP10,CELSR1,PPM1F,SORBS3,CORO2B,SORBS1,FERMT2,NISCH,SYNPO,PALLD…
down-regulated proteins	GO Biological Process	GO:0030036	actin cytoskeleton organization	2.65049e-28	1.21689e-24	ADD3,ALOX15,BIN1,ANG,ARRB1,BST1,BST2,CALD1,CDK5,CFL2,CNN1,CRK,CSRP1,CSRP2,CTNNA2,DMD,DOCK2,DPYSL3,EPB41,EPB41L2,DMTN,EPS8,FLNC,HRG,ILK,ITGB1,STMN1,LLGL1,LRP1,MARCKS,ATXN3,MYH11,MYO1C,MYO1D,MYOC,PAWR,PDGFRB,PGM5,SERPINF2,PRKG1,RALA,RASA1,RDX,S100A10,SMTN,SPTA1,SPTB,SVIL,TMOD1,TNXB,TPM1,VIL1,NCK2,SORBS2,NRP1,PDLIM7,TRIP10,CELSR1,PPM1F,SORBS3,CORO2B,SORBS1,FERMT2,NISCH,SYNPO,PALLD,EPB41L3,CDC42EP4,L…
down-regulated proteins	GO Biological Process	GO:0031589	cell-substrate adhesion	5.08604e-25	1.45944e-21	ALOX15,APOD,BST1,CDH13,CDK5,CDK6,COL1A1,COL3A1,CRK,CRKL,DAG1,DUSP3,DMTN,FBLN2,HRG,ILK,ITGA1,ITGA2B,ITGA5,ITGA7,ITGAV,ITGB1,ITGB3,LAMB2,LGALS1,LRP1,ATXN3,MYOC,NID1,PTPRA,PTPRJ,RASA1,RRAS,RSU1,S100A10,SIGLEC1,STK4,TNXB,VTN,VWF,NRP1,PPM1F,SORBS3,CORO2B,FBLN5,OLFM4,SORBS1,FERMT2,EMILIN1,EFEMP2,MINK1,EPDR1,PARVA,CAMSAP3,MYO1G,DOCK5,UNC13D,NPNT
down-regulated proteins	GO Biological Process	GO:0009611	response to wounding	3.19584e-23	7.33638e-20	ABAT,ALOX15,ANXA6,APCS,APOD,APOE,APOH,SERPINC1,CAV1,ENTPD1,CD59,CDK5,COL1A1,COL3A1,COL5A1,CPB2,CRK,CSRP1,DAG1,DCN,DPYSL3,EGFR,DMTN,F9,F12,FAP,FOLR1,GNAQ,GNAS,HBB,SERPIND1,HMOX1,HRG,ILK,ITGA2B,ITGA5,ITGB1,ITGB3,KLKB1,KNG1,LAMB2,LGALS1,LRP1,MAP1B,MCAM,MTR,MYLK,PDGFRB,SERPINE2,SERPINF2,PRKG1,PTPRS,SLC4A1,SOD1,SPP1,STXBP1,TPM1,VIL1,VTN,VWF,DYSF,NRP1,NOL3,MYL9,YAP1,FERMT2,TXN2,SERPINA10,CD109
down-regulated proteins	GO Biological Process	GO:0043086	negative regulation of catalytic activity	4.53264e-19	5.47639e-16	AGT,AMBP,BIN1,APCS,APOA2,APOC1,APOC2,APOC3,APOE,ARRB1,SERPINC1,BST2,C4B,C5,CAST,CAV1,SERPINA6,CDKN1B,COL6A3,COL7A1,CRYAB,DHCR24,DUSP3,ENSA,GNAQ,SERPIND1,HRG,ILK,ITIH4,KNG1,LRP1,NFKB1,PEBP1,PALM,SERPINA5,SERPINF1,SERPINA4,SERPINB6,SERPINE2,SERPINB8,SERPINF2,PRKAR2A,PRKAR2B,PRNP,PTPRJ,RDX,RNH1,SLC4A1,SNCA,NR2F2,TIMP3,UCHL1,VIL1,VTN,ANXA9,AOC3,NOL3,GPRC5A,RGN,BAG2,PPM1F,HDAC6,TAB1,NES,ARPP19,STK38,R…
down-regulated proteins	GO Biological Process	GO:0032787	monocarboxylic acid metabolic process	7.78956e-19	8.5151e-16	ABAT,ACADL,ACAT2,ADH1B,ADH5,ALDH1A1,ALDOC,AKR1B1,ALOX5AP,ALOX15,APOA4,APOC1,APOC2,APOC3,ATP6V1B1,AUH,BPGM,BTD,CAV1,ENTPD5,CES1,CYP1B1,AKR1C1,ENO2,FABP3,GAMT,GATM,GGT5,GPD1,GPX4,GSTM2,GSTM4,INSR,ME1,PFKM,PHYH,PRKAR2B,PTGIS,RBP1,SLC4A1,SNCA,TNXB,GNPAT,AKR1C3,ALDH1A2,KYNU,RGN,QKI,NCOR1,OSBPL2,ECI2,ERLIN1,AMACR,OSBPL3,HACL1,ZBTB20,PHGDH,NAAA,UGT1A6,BDH2,AACS,HYI,OSBPL1A,FOXK1,ZADH2
down-regulated proteins	GO Biological Process	GO:0042060	wound healing	8.74961e-19	9.12982e-16	ABAT,ALOX15,ANXA6,APCS,APOE,APOH,SERPINC1,CAV1,ENTPD1,CD59,COL1A1,COL3A1,COL5A1,CPB2,CRK,CSRP1,DAG1,DCN,EGFR,DMTN,F9,F12,FAP,GNAQ,GNAS,HBB,SERPIND1,HMOX1,HRG,ILK,ITGA2B,ITGA5,ITGB1,ITGB3,KLKB1,KNG1,MCAM,MYLK,PDGFRB,SERPINE2,SERPINF2,PRKG1,SLC4A1,STXBP1,TPM1,VIL1,VTN,VWF,DYSF,MYL9,YAP1,FERMT2,SERPINA10,CD109
down-regulated proteins	GO Biological Process	GO:0007160	cell-matrix adhesion	9.26892e-19	9.25118e-16	APOD,BST1,CDH13,CDK5,CDK6,COL3A1,DAG1,DUSP3,DMTN,HRG,ILK,ITGA1,ITGA2B,ITGA7,ITGAV,ITGB1,ITGB3,LRP1,MYOC,NID1,PTPRA,PTPRJ,RASA1,RRAS,S100A10,SIGLEC1,TNXB,VTN,NRP1,PPM1F,CORO2B,FBLN5,SORBS1,FERMT2,EMILIN1,EFEMP2,MINK1,EPDR1,CAMSAP3,NPNT
down-regulated proteins	GO Biological Process	GO:0045229	external encapsulating structure organization	3.14714e-18	3.01024e-15	AEBP1,AGT,CAV1,CMA1,COL1A1,COL1A2,COL2A1,COL3A1,COL4A1,COL4A2,COL5A1,COL5A2,COL12A1,COL15A1,CPB2,CTSS,CYP1B1,DAG1,DPT,ENG,FAP,FBLN2,FMOD,ITGB1,LAMB2,LOXL1,LRP1,LUM,MMP2,MMP8,MMP10,MYH11,NID1,SERPINF2,TGM3,TNXB,TPSAB1,COL14A1,FBLN5,EMILIN1,PHLDB1,EFEMP2,VWA1,COL18A1,NPNT
down-regulated proteins	GO Biological Process	GO:0010810	regulation of cell-substrate adhesion	5.60426e-18	4.94813e-15	ALOX15,APOD,BST1,CDH13,CDK6,COL1A1,CRK,CRKL,DAG1,DUSP3,DMTN,FBLN2,HRG,ILK,LGALS1,LRP1,ATXN3,MYOC,NID1,PTPRA,PTPRJ,RASA1,RRAS,RSU1,S100A10,STK4,NRP1,PPM1F,CORO2B,OLFM4,FERMT2,EMILIN1,EFEMP2,MINK1,CAMSAP3,DOCK5,UNC13D,NPNT
down-regulated proteins	GO Biological Process	GO:0001568	blood vessel development	1.02378e-17	8.70443e-15	ACTA2,AGT,ANG,APOD,APOE,APOH,C5,CALD1,CAV1,CDH13,CMA1,COL1A1,COL1A2,COL4A1,COL4A2,COL5A1,COL15A1,CRKL,CSPG4,CYP1B1,DAG1,DCN,ENG,FAP,FOLR1,HMOX1,HRG,RBPJ,ITGA5,ITGAV,ITGB1,ITGB3,LOXL1,LRP1,MCAM,MECP2,MFGE8,MMP2,MYLK,NRCAM,PDGFRB,SERPINF1,SERPINF2,PRKCB,PTGIS,RAP1A,RASA1,RNH1,RRAS,S100A7,STK4,NR2F2,THBS2,NRP1,ALDH1A2,QKI,CUL7,PAK4,YAP1,TAB1,SEMA3C,EMILIN1,STAB1,JMJD6,HECTD1,SRPX2,EPN1,EFEMP2,PARVA,…
down-regulated proteins	GO Biological Process	GO:0030198	extracellular matrix organization	1.22048e-17	1.00062e-14	AEBP1,AGT,CAV1,CMA1,COL1A1,COL1A2,COL2A1,COL3A1,COL4A1,COL4A2,COL5A1,COL5A2,COL12A1,COL15A1,CPB2,CTSS,CYP1B1,DAG1,DPT,ENG,FAP,FBLN2,FMOD,ITGB1,LAMB2,LOXL1,LRP1,LUM,MMP2,MMP8,MMP10,MYH11,NID1,SERPINF2,TNXB,TPSAB1,COL14A1,FBLN5,EMILIN1,PHLDB1,EFEMP2,VWA1,COL18A1,NPNT
down-regulated proteins	GO Biological Process	GO:0043062	extracellular structure organization	1.3853e-17	1.09658e-14	AEBP1,AGT,CAV1,CMA1,COL1A1,COL1A2,COL2A1,COL3A1,COL4A1,COL4A2,COL5A1,COL5A2,COL12A1,COL15A1,CPB2,CTSS,CYP1B1,DAG1,DPT,ENG,FAP,FBLN2,FMOD,ITGB1,LAMB2,LOXL1,LRP1,LUM,MMP2,MMP8,MMP10,MYH11,NID1,SERPINF2,TNXB,TPSAB1,COL14A1,FBLN5,EMILIN1,PHLDB1,EFEMP2,VWA1,COL18A1,NPNT
down-regulated proteins	GO Biological Process	GO:0051493	regulation of cytoskeleton organization	5.29137e-17	3.7959e-14	ADD3,ALOX15,BIN1,BST1,BST2,CAPN6,CDK5,CDKN1B,CFL2,CRK,CTNNA2,DMTN,EPS8,GNAI1,HRG,ILK,STMN1,LRP1,MAP1A,MAP1B,MECP2,MYO1C,MYOC,PDGFRB,SERPINF2,PLXNB1,RASA1,RDX,S100A10,SNCA,SPTA1,SPTB,SVIL,TMOD1,TPM1,VIL1,NCK2,NRP1,CELSR1,PPM1F,HDAC6,SORBS3,CORO2B,NES,FERMT2,MAPRE2,SYNPO,PHLDB1,CDC42EP4,LMOD1,HDGFL3,EVL,CHMP3,PDXP,CAMSAP3,NEXN,ARHGAP18,SYNPO2
down-regulated proteins	GO Biological Process	GO:1902903	regulation of supramolecular fiber organization	7.0158e-16	4.37933e-13	ADD3,AEBP1,ALOX15,BIN1,APOE,CDKN1B,CFL2,CLU,CRYAB,CTNNA2,DMTN,EPS8,STMN1,MAP1A,MAP1B,MECP2,MYO1C,MYOC,SERPINF2,RASA1,RDX,S100A10,SNCA,SPTA1,SPTB,SVIL,TMOD1,TPM1,VIL1,NCK2,NRP1,PPM1F,HDAC6,SORBS3,CORO2B,FERMT2,EMILIN1,SYNPO,CDC42EP4,LMOD1,EFEMP2,HDGFL3,EVL,PDXP,CAMSAP3,ARHGAP18,SYNPO2
down-regulated proteins	GO Biological Process	GO:0044283	small molecule biosynthetic process	1.82925e-15	1.07672e-12	ABAT,ACADL,ADA,ALDH1A1,AKR1B1,ALOX5AP,ALOX15,APOA4,APOC1,APOC2,APOC3,APOE,CES1,CPS1,CTH,DHCR7,DHCR24,DPYD,GAMT,GATM,GGT5,GPD1,GPT,GPX4,GSTM2,GSTM4,LBR,MST1,MTR,NFKB1,NT5E,PRPS1,PSPH,PTGIS,QDPR,RBP1,RBP4,SNCA,SOD1,AKR1C3,ALDH1A2,KYNU,RGN,QKI,OSBPL2,AASS,ERLIN1,ARPP19,AMACR,OSBPL3,PHGDH,ISYNA1,COQ8A,ENOPH1,AACS,ACSS3,OSBPL1A
down-regulated proteins	GO Biological Process	GO:0009636	response to toxic substance	1.90416e-15	1.0928e-12	ADH5,ALAD,ALDH1A1,ALOX5AP,APOA4,APOE,CDK4,CES1,CPS1,CYP1B1,EPHX2,GPX3,GPX4,GSTM2,GSTM3,GSTT1,HBA1,HBB,HBD,HBG1,HBG2,HBZ,MAOB,MAP1B,MGMT,MGST1,PDGFRB,ABCB1,PON1,SOD1,SOD3,SLC30A1,ABCB6,DHRS2,FBLN5,HTRA2,MTARC2,AKR1B10
down-regulated proteins	GO Biological Process	GO:0050878	regulation of body fluid levels	2.93543e-15	1.60442e-12	ABAT,ADA,AKR1B1,APOE,APOH,SERPINC1,ATP6V1B1,CAV1,ENTPD1,CD59,COL3A1,CPB2,CREB1,CSRP1,CELSR2,EGFR,DMTN,F9,F12,FAP,GNAQ,GNAS,HBB,SERPIND1,HRG,ILK,ITGA2B,ITGB3,KLKB1,KNG1,STMN1,SERPINE2,SERPINF2,PRKACA,PRKG1,SLC4A1,STAT5A,STAT5B,STXBP1,VTN,VWF,WFS1,CORO2B,MYL9,STK39,SERPINA10
down-regulated proteins	GO Biological Process	GO:0009410	response to xenobiotic stimulus	3.21236e-15	1.71495e-12	NAT1,ABAT,ADA,PLIN2,ALAD,ALDH3A1,AOX1,APOA2,APOD,ARRB1,CBR3,CDKN1B,COL1A1,CPB2,CPS1,CREB1,CRKL,CYP1B1,AKR1C1,EGFR,ENG,FABP3,GSTA2,GSTM2,GSTM3,GSTM4,HMOX1,LGALS1,MAOB,MAP1B,MGMT,MGST1,ABCB1,PRNP,QDPR,RAP1A,S100A10,SNCA,SOD1,UCHL1,XPC,GNPAT,PPM1F,ABCC4,SEMA3C,ADIRF,TXN2,UGT1A6,AACS,COL18A1,CMBL
down-regulated proteins	GO Biological Process	GO:0061061	muscle structure development	5.01792e-15	2.50416e-12	AGT,BIN1,ANK2,CAV1,CD81,CDK5,CFL2,COL6A3,CREB1,CRYAB,CSRP1,CSRP2,CTH,DAG1,DCN,DMD,ENG,FHL1,FHL2,FLNC,GPC1,IGFBP5,RBPJ,ILK,ITGA7,ITGB1,LAMA2,LGALS1,LMNA,MECP2,MYH11,MYLK,PDGFRB,PGM5,PIN1,SGCD,SMTN,SVIL,TAGLN,NR2F2,TMOD1,TPM1,UCHL1,YY1,DYSF,SORBS2,CAMK1,PDLIM7,QKI,BASP1,EHD1,LMOD1,PDCD4,PDLIM3,EFEMP2,EHD2,PDLIM2,IGSF8,LEMD2,FOXK1,NPNT
down-regulated proteins	GO Biological Process	GO:0003012	muscle system process	5.55036e-15	2.65446e-12	ABAT,ACTA2,ADA,AGT,BIN1,ANK2,ANXA6,CACNA2D1,CALD1,CAMK2G,CAV1,CHGA,CKMT2,CNN1,CRYAB,DAG1,DES,DMD,GAMT,GATM,GSTM2,HMOX1,HSBP1,IGFBP5,LMNA,MYH11,MYLK,MYOC,PIN1,PRKACA,PRKG1,SMTN,SOD1,TMOD1,TPM1,YY1,SLMAP,SORBS2,NOL3,MYL9,PPP1R13L,GPD1L,NEDD4L,SYNM,LMOD1,LMCD1,EHD3,DOCK5,HSPB6,NPNT
down-regulated proteins	GO Biological Process	GO:0010811	positive regulation of cell-substrate adhesion	5.86449e-15	2.74745e-12	ALOX15,CDH13,CDK6,CRK,CRKL,DAG1,DMTN,FBLN2,HRG,ILK,MYOC,NID1,PTPRJ,RRAS,RSU1,S100A10,STK4,NRP1,PPM1F,OLFM4,FERMT2,EMILIN1,EFEMP2,DOCK5,UNC13D,NPNT
down-regulated proteins	GO Biological Process	GO:0030162	regulation of proteolysis	6.99709e-15	3.14951e-12	AGT,ALAD,AMBP,BIN1,APOE,ARRB1,SERPINC1,BST2,C4B,C5,CAST,CAV1,SERPINA6,CDK5,CLU,COL6A3,COL7A1,CPB2,CRYAB,DAB2,DHCR24,F12,FHIT,SERPIND1,HRG,DNAJB2,ITIH4,KLKB1,KNG1,LRP1,MAP1A,MGMT,ATXN3,PEBP1,SERPINA5,SERPINF1,SERPINA4,SERPINB6,SERPINE2,SERPINB8,SERPINF2,PRKACA,MAPK9,PRNP,RAD23A,SNCA,TRIM21,TIMP3,CLEC3B,VIL1,VTN,LTBP4,NOL3,RGN,BAG2,PPM1F,HDAC6,GRAMD4,HECTD1,HTRA2,PACSIN3,UBQLN2,SERPINA10,LXN,ITIH5,…
down-regulated proteins	GO Biological Process	GO:0007015	actin filament organization	1.14271e-14	5.04461e-12	ADD3,ALOX15,BIN1,ANG,ARRB1,CALD1,CFL2,CTNNA2,DPYSL3,DMTN,EPS8,ITGB1,STMN1,MARCKS,MYO1C,MYO1D,MYOC,PAWR,SERPINF2,RASA1,RDX,S100A10,SPTA1,SPTB,SVIL,TMOD1,TPM1,VIL1,NCK2,SORBS2,NRP1,PPM1F,SORBS3,CORO2B,SORBS1,FERMT2,SYNPO,CDC42EP4,LMOD1,SH3KBP1,EVL,PDXP,ELMO2,MYO1G,MARCKSL1,ELMO3,POF1B,ARHGAP18,SYNPO2
down-regulated proteins	GO Biological Process	GO:0048514	blood vessel morphogenesis	1.23269e-14	5.33917e-12	AGT,ANG,APOD,APOE,APOH,C5,CALD1,CAV1,CDH13,CMA1,COL4A1,COL4A2,COL15A1,CSPG4,CYP1B1,DAG1,DCN,ENG,FAP,FOLR1,HMOX1,HRG,RBPJ,ITGA5,ITGAV,ITGB1,ITGB3,LRP1,MCAM,MECP2,MFGE8,MMP2,MYLK,NRCAM,PDGFRB,SERPINF1,SERPINF2,PRKCB,PTGIS,RAP1A,RASA1,RNH1,RRAS,S100A7,STK4,NR2F2,THBS2,NRP1,QKI,CUL7,PAK4,YAP1,EMILIN1,STAB1,JMJD6,SRPX2,EPN1,EFEMP2,PARVA,COL18A1,HSPB6,ARID2,LAMA1
down-regulated proteins	GO Biological Process	GO:0045861	negative regulation of proteolysis	1.29398e-14	5.50086e-12	AGT,ALAD,AMBP,BIN1,SERPINC1,BST2,C4B,C5,CAST,SERPINA6,CDK5,COL6A3,COL7A1,CPB2,CRYAB,DHCR24,FHIT,SERPIND1,HRG,ITIH4,KNG1,LRP1,MAP1A,PEBP1,SERPINA5,SERPINF1,SERPINA4,SERPINB6,SERPINE2,SERPINB8,SERPINF2,PRNP,SNCA,TRIM21,TIMP3,VIL1,VTN,NOL3,HDAC6,SERPINA10,LXN,ITIH5,CD109
down-regulated proteins	GO Biological Process	GO:0071417	cellular response to organonitrogen compound	1.76837e-14	7.38084e-12	AGT,AKR1B1,CA2,CACNA2D1,CAV1,CDK4,CDK5,COL1A1,COL1A2,COL4A1,COL5A2,COL6A1,CPS1,CREB1,CRK,CYP11A1,DMTN,FBN1,FOLR1,FOLR2,GABPA,GNA11,GNAS,GPD1,GPT,GSTM2,IGFBP5,INSR,ITPR2,LRP1,MAP1B,MMP2,MYO1C,NFKB1,PALM,ENPP1,PRKACA,PRKCB,MAPK13,PRNP,PTPRA,PTPRE,RAP1A,RARRES2,SNCA,SOD1,STAT5A,STAT5B,STAT6,TBC1D4,SORBS1,ARPP19,RAB31,TNS2,RAB8B,GNG2,IMPACT,PDXP,RRAGC,NUCKS1
down-regulated proteins	GO Biological Process	GO:1901699	cellular response to nitrogen compound	1.83899e-14	7.50401e-12	AGT,AKR1B1,CA2,CACNA2D1,CAV1,CDK4,CDK5,COL1A1,COL1A2,COL4A1,COL5A2,COL6A1,CPS1,CREB1,CRK,CRKL,CYP11A1,DMTN,FBN1,FOLR1,FOLR2,GABPA,GNA11,GNAQ,GNAS,GPD1,GPT,GSTM2,IGFBP5,INSR,ITPR2,LRP1,MAP1B,MMP2,MTR,MYO1C,NFKB1,PALM,ENPP1,PRKACA,PRKCB,MAPK13,PRNP,PTPRA,PTPRE,RAP1A,RARRES2,SNCA,SOD1,STAT5A,STAT5B,STAT6,TBC1D4,SORBS1,ARPP19,RAB31,TNS2,RAB8B,GNG2,IMPACT,PDXP,RRAGC,NUCKS1
down-regulated proteins	GO Biological Process	GO:0070848	response to growth factor	3.64464e-14	1.44252e-11	AGT,CAV1,COL1A1,COL1A2,COL2A1,COL3A1,COL4A2,CPS1,CREB1,CRK,CRKL,DAB2,DCN,DUSP3,EGFR,ENG,FBN1,FMOD,FOLR1,GPC1,HRG,RBPJ,ILK,ITGA5,ITGB1,ITGB3,LTBP1,LTBP2,LUM,MAP1B,MYO1C,PDGFRB,PIN1,PRKCB,HTRA1,RAP1A,RDX,SNCA,STAT5B,TGFB1I1,CLEC3B,VIL1,VTN,LTBP4,CILP,NRP1,MAPKAPK2,TGFBRAP1,HDAC6,TAB1,EHD1,FERMT2,RAB35,EMILIN1,FSTL1,LEMD3,PDCD4,HTRA2,TRIM33,ASPN,PALS1,CD109,LEMD2,NPNT
down-regulated proteins	GO Biological Process	GO:0007596	blood coagulation	3.89389e-14	1.51505e-11	ABAT,APOE,APOH,SERPINC1,CAV1,ENTPD1,CD59,COL3A1,CPB2,CSRP1,DMTN,F9,F12,FAP,GNAQ,GNAS,HBB,SERPIND1,HRG,ILK,ITGA2B,ITGB3,KLKB1,KNG1,SERPINE2,SERPINF2,PRKG1,SLC4A1,STXBP1,VTN,VWF,MYL9,SERPINA10
down-regulated proteins	GO Biological Process	GO:0051346	negative regulation of hydrolase activity	4.4077e-14	1.68639e-11	AGT,AMBP,BIN1,APCS,APOA2,APOC1,APOC3,ARRB1,SERPINC1,BST2,C4B,C5,CAST,SERPINA6,COL6A3,COL7A1,CRYAB,DHCR24,SERPIND1,HRG,ITIH4,KNG1,LRP1,PEBP1,SERPINA5,SERPINF1,SERPINA4,SERPINB6,SERPINE2,SERPINB8,SERPINF2,PRNP,RDX,SNCA,TIMP3,VIL1,VTN,NOL3,RGN,RRP1B,SERPINA10,LXN,ITIH5,CD109
down-regulated proteins	GO Biological Process	GO:0006897	endocytosis	5.33559e-14	1.99581e-11	ALOX15,BIN1,ANK2,APOC1,APOC2,APOC3,APOE,ARRB1,C4B,CAV1,CD5L,CD81,CDH13,CDK5,CLU,DAB2,DMBT1,DOCK2,DPYSL2,FOLR1,IGHD,INSR,ITGAV,ITGB1,ITGB3,LBP,LRP1,MFGE8,MSR1,ENPP1,SIGLEC1,SNCA,SNCG,VTN,FCN3,NUMB,AP1G2,PDLIM7,MAPKAPK2,TRIP10,MRC2,EHD1,RAB31,STAB1,JMJD6,NEDD4L,IGHV6-1,IGHV5-51,IGHV3-49,PACSIN3,EPN1,UBQLN2,SH3KBP1,EHD3,EHD2,NCKIPSD,ANKRD13A,SNX18,SSC5D
down-regulated proteins	GO Biological Process	GO:0071363	cellular response to growth factor stimulus	5.39032e-14	1.99581e-11	AGT,CAV1,COL1A1,COL1A2,COL2A1,COL3A1,COL4A2,CPS1,CREB1,CRK,CRKL,DAB2,DCN,DUSP3,EGFR,ENG,FBN1,FMOD,FOLR1,GPC1,HRG,RBPJ,ILK,ITGA5,ITGB1,ITGB3,LTBP1,LTBP2,MAP1B,MYO1C,PDGFRB,PIN1,PRKCB,HTRA1,RAP1A,RDX,SNCA,STAT5B,TGFB1I1,CLEC3B,VIL1,VTN,LTBP4,CILP,NRP1,MAPKAPK2,TGFBRAP1,TAB1,EHD1,FERMT2,RAB35,EMILIN1,FSTL1,LEMD3,PDCD4,HTRA2,TRIM33,ASPN,PALS1,CD109,LEMD2,NPNT
down-regulated proteins	GO Biological Process	GO:0010466	negative regulation of peptidase activity	5.69702e-14	2.07588e-11	AGT,AMBP,BIN1,SERPINC1,BST2,C4B,C5,CAST,SERPINA6,COL6A3,COL7A1,CRYAB,DHCR24,SERPIND1,HRG,ITIH4,KNG1,LRP1,PEBP1,SERPINA5,SERPINF1,SERPINA4,SERPINB6,SERPINE2,SERPINB8,SERPINF2,PRNP,SNCA,TIMP3,VIL1,VTN,NOL3,SERPINA10,LXN,ITIH5,CD109
down-regulated proteins	GO Biological Process	GO:0030155	regulation of cell adhesion	6.92347e-14	2.48336e-11	ABAT,ADA,ALOX15,APOD,BST1,CAV1,CD81,CDH13,CDK6,COL1A1,CRK,CRKL,CYP1B1,CD55,DAG1,DUSP3,CELSR2,DMTN,FBLN2,HLA-DQA1,HRG,ILK,ITGAV,KNG1,LAMA2,LAMA4,LGALS1,LRP1,ATXN3,MYOC,NID1,PAWR,SERPINE2,SERPINF2,PLXNB1,PRKG1,PRNP,PTPRA,PTPRJ,RASA1,RDX,RRAS,RSU1,S100A10,SPTA1,STAT5B,STK4,TPM1,ZAP70,NCK2,NRP1,PPM1F,CORO2B,OLFM4,FERMT2,EMILIN1,FAF1,EFEMP2,MINK1,CAMSAP3,DOCK5,DOCK8,UNC13D,NPNT,LAMA1
down-regulated proteins	GO Biological Process	GO:0007599	hemostasis	7.55556e-14	2.62796e-11	ABAT,APOE,APOH,SERPINC1,CAV1,ENTPD1,CD59,COL3A1,CPB2,CSRP1,DMTN,F9,F12,FAP,GNAQ,GNAS,HBB,SERPIND1,HRG,ILK,ITGA2B,ITGB3,KLKB1,KNG1,SERPINE2,SERPINF2,PRKG1,SLC4A1,STXBP1,VTN,VWF,MYL9,SERPINA10
down-regulated proteins	GO Biological Process	GO:0050817	coagulation	7.55556e-14	2.62796e-11	ABAT,APOE,APOH,SERPINC1,CAV1,ENTPD1,CD59,COL3A1,CPB2,CSRP1,DMTN,F9,F12,FAP,GNAQ,GNAS,HBB,SERPIND1,HRG,ILK,ITGA2B,ITGB3,KLKB1,KNG1,SERPINE2,SERPINF2,PRKG1,SLC4A1,STXBP1,VTN,VWF,MYL9,SERPINA10
down-regulated proteins	GO Biological Process	GO:0090066	regulation of anatomical structure size	8.6646e-14	2.96872e-11	ACTA2,ADD3,AGT,ALOX15,BIN1,APOE,CAV1,CDK4,CDK5,CFL2,CPS1,CREB1,CTNNA2,DPYSL2,ECE1,EGFR,DMTN,EPS8,GOLGA4,ILK,ITGA1,KNG1,LRP1,MAP1B,MYO1C,NRCAM,SERPINF2,PRKG1,PTPRS,RASA1,RDX,SOD1,SOD3,SPP1,SPTA1,SPTB,SVIL,TMOD1,VIL1,SEMA3B,NCK2,NRP1,SEMA3C,SLC12A7,CDC42EP4,LMOD1,EVL,CHMP3,SLC12A9,PDXP,DOCK5,ARHGAP18
down-regulated proteins	GO Biological Process	GO:0010951	negative regulation of endopeptidase activity	9.21822e-14	3.11196e-11	AGT,AMBP,BIN1,SERPINC1,BST2,C4B,C5,CAST,SERPINA6,COL6A3,COL7A1,CRYAB,DHCR24,SERPIND1,HRG,ITIH4,KNG1,PEBP1,SERPINA5,SERPINF1,SERPINA4,SERPINB6,SERPINE2,SERPINB8,SERPINF2,PRNP,SNCA,TIMP3,VIL1,VTN,NOL3,SERPINA10,LXN,ITIH5,CD109
down-regulated proteins	GO Biological Process	GO:0032956	regulation of actin cytoskeleton organization	1.28753e-13	4.16288e-11	ADD3,ALOX15,BIN1,BST1,BST2,CDK5,CFL2,CRK,CTNNA2,DMTN,EPS8,HRG,ILK,STMN1,LRP1,MYO1C,MYOC,PDGFRB,SERPINF2,RASA1,RDX,S100A10,SPTA1,SPTB,SVIL,TMOD1,TPM1,VIL1,NCK2,NRP1,CELSR1,PPM1F,SORBS3,CORO2B,FERMT2,SYNPO,CDC42EP4,LMOD1,EVL,PDXP,ARHGAP18,SYNPO2
down-regulated proteins	GO Biological Process	GO:0030199	collagen fibril organization	1.84214e-13	5.79291e-11	AEBP1,COL1A1,COL1A2,COL2A1,COL3A1,COL5A1,COL5A2,COL12A1,CYP1B1,DPT,FMOD,LOXL1,LUM,SERPINF2,TNXB,COL14A1,EMILIN1,EFEMP2
down-regulated proteins	GO Biological Process	GO:0032970	regulation of actin filament-based process	2.47977e-13	7.69265e-11	ADD3,ALOX15,BIN1,ANK2,BST1,BST2,CAV1,CDK5,CFL2,CRK,CTNNA2,DMTN,EPS8,HRG,ILK,STMN1,LRP1,MYO1C,MYOC,PDGFRB,SERPINF2,RASA1,RDX,S100A10,SPTA1,SPTB,SVIL,TMOD1,TPM1,VIL1,NCK2,NRP1,CELSR1,PPM1F,SORBS3,CORO2B,FERMT2,SYNPO,CDC42EP4,LMOD1,EVL,PDXP,ARHGAP18,SYNPO2
down-regulated proteins	GO Biological Process	GO:1990778	protein localization to cell periphery	2.54004e-13	7.77456e-11	ANK1,ANK2,CAV1,CD81,CDK5,DAB2,DAG1,EGFR,EPB41,EPB41L2,GPC4,GNAI1,GOLGA4,ITGB1,LRP1,PALM,PRNP,RAP1A,RDX,S100A10,SLC4A1,STXBP1,VIL1,SLMAP,NUMB,GPC6,OPTN,SORBS1,EHD1,RAB31,CLSTN1,EPB41L3,EFR3A,HECTD1,EHD3,EHD2,RAB8B,GOLPH3L,PALS1,CNPY4
down-regulated proteins	GO Biological Process	GO:0034330	cell junction organization	7.76377e-13	2.25602e-10	AGT,ANK2,APOD,APOE,CAST,CAV1,CDH11,CDK5,COL4A1,CRKL,CTNNA2,DAG1,DUSP3,DMTN,GPC4,HRG,INSR,LAMB2,LRP1,MAP1B,MECP2,MYO1C,MYOC,NRCAM,PALM,PIN1,PLXNB1,PRKACA,PRNP,RELN,PTPRA,PTPRJ,PTPRS,RAP1A,RDX,S100A10,SNCA,SNCG,THBS2,SPARCL1,GNPAT,CAMK1,NUMB,NRP1,PPM1F,HDAC6,GPC6,CORO2B,SORBS1,FERMT2,MAPRE2,SYNPO,CLSTN1,EPB41L3,SRPX2,RAB8B,CAMSAP3,POF1B,TLN2,MPP7
down-regulated proteins	GO Biological Process	GO:1990748	cellular detoxification	9.00004e-13	2.58256e-10	ADH5,ALDH1A1,ALOX5AP,APOA4,APOE,GPX3,GPX4,GSTM2,GSTM3,GSTT1,HBA1,HBB,HBD,HBG1,HBG2,HBZ,MGST1,SOD1,SOD3,ABCB6,FBLN5,MTARC2,AKR1B10
down-regulated proteins	GO Biological Process	GO:0051129	negative regulation of cellular component organization	1.80771e-12	4.82531e-10	ADD3,APOA2,APOA4,APOC1,APOC2,APOC3,APOD,APOE,CAV1,CDK5,CLU,CRYAB,CTNNA2,DPYSL3,DMTN,EPS8,FAP,HRG,DNAJB2,ITGAV,ITGB3,STMN1,LGALS1,LMNA,LRP1,MAP1B,MYOC,PON1,PRNP,PTPRS,RDX,SNCA,SPP1,SPTA1,SPTB,STXBP1,SVIL,TMOD1,VIL1,SEMA3B,NRP1,NOL3,TRIP13,TBC1D4,HDAC6,CORO2B,YAP1,VAT1,SEMA3C,EMILIN1,LMOD1,PACSIN3,UBQLN2,HDGFL3,EVL,TERF2IP,IMPACT,CAMSAP3,ANKRD13A
down-regulated proteins	GO Biological Process	GO:0022411	cellular component disassembly	3.80687e-12	9.81917e-10	ADD3,CDK5,CFL2,CMA1,CTSS,DUSP3,DMTN,EPS8,FAP,MRPL58,INSR,STMN1,LRP1,MAP1A,MAP1B,MMP2,MMP8,MMP10,PRKCB,RDX,SMARCB1,SMARCD1,SPTA1,SPTB,SVIL,TMOD1,TPSAB1,VIL1,HDAC6,OPTN,NES,MAPRE2,PADI2,FBXO7,LMOD1,AKAP8L,HTRA2,HDGFL3,CHMP3,VPS13D,PDXP,CAMSAP3,FYCO1,SPATA18,ARID2
down-regulated proteins	GO Biological Process	GO:0097237	cellular response to toxic substance	3.88715e-12	9.91483e-10	ADH5,ALDH1A1,ALOX5AP,APOA4,APOE,GPX3,GPX4,GSTM2,GSTM3,GSTT1,HBA1,HBB,HBD,HBG1,HBG2,HBZ,MGST1,SOD1,SOD3,ABCB6,FBLN5,MTARC2,AKR1B10
down-regulated proteins	GO Biological Process	GO:0003013	circulatory system process	6.11969e-12	1.54377e-09	ABAT,ACTA2,ADA,ADH5,AGT,BIN1,ANK2,APOE,CACNA2D1,CAV1,CHGA,CMA1,COL1A2,CPS1,DES,DMD,ECE1,EGFR,GSTM2,HBB,HMOX1,INSR,ITGA1,KNG1,LRP1,MECP2,ABCB1,SERPINF2,PRKACA,PRKG1,PTPRJ,RARRES2,SGCD,SOD1,SOD3,NR2F2,TPM1,ABCC3,AKAP12,ABCC4,CORO2B,YAP1,CELF2,PPP1R13L,FERMT2,NISCH,GPD1L,NEDD4L,STK39,EHD3,ERAP2,DOCK5,NCALD
down-regulated proteins	GO Biological Process	GO:0098754	detoxification	7.37494e-12	1.82042e-09	ADH5,ALDH1A1,ALOX5AP,APOA4,APOE,GPX3,GPX4,GSTM2,GSTM3,GSTT1,HBA1,HBB,HBD,HBG1,HBG2,HBZ,MGST1,ABCB1,SOD1,SOD3,SLC30A1,ABCB6,FBLN5,MTARC2,AKR1B10
down-regulated proteins	GO Biological Process	GO:0006936	muscle contraction	1.41964e-11	3.25892e-09	ABAT,ACTA2,ADA,AGT,BIN1,ANK2,ANXA6,CACNA2D1,CALD1,CAV1,CHGA,CKMT2,CNN1,CRYAB,DES,DMD,GAMT,GSTM2,HSBP1,MYH11,MYLK,PRKACA,PRKG1,SMTN,SOD1,TMOD1,TPM1,SLMAP,MYL9,PPP1R13L,GPD1L,NEDD4L,SYNM,LMOD1,EHD3,DOCK5,HSPB6,NPNT
down-regulated proteins	GO Biological Process	GO:0046394	carboxylic acid biosynthetic process	1.43397e-11	3.25924e-09	ABAT,ACADL,ALDH1A1,ALOX5AP,ALOX15,APOA4,APOC1,APOC2,APOC3,CES1,CPS1,CTH,DPYD,GAMT,GATM,GGT5,GPX4,GSTM2,GSTM4,MTR,PSPH,PTGIS,RBP1,AKR1C3,ALDH1A2,KYNU,RGN,QKI,OSBPL2,AASS,ERLIN1,AMACR,OSBPL3,PHGDH,ENOPH1,OSBPL1A
down-regulated proteins	GO Biological Process	GO:0071560	cellular response to transforming growth factor beta stimulus	1.50486e-11	3.36288e-09	CAV1,COL1A1,COL1A2,COL3A1,COL4A2,CREB1,CRK,CRKL,DAB2,ENG,FBN1,FMOD,FOLR1,ITGB1,LTBP1,LTBP2,PIN1,HTRA1,TGFB1I1,CLEC3B,LTBP4,CILP,TGFBRAP1,TAB1,FERMT2,EMILIN1,LEMD3,TRIM33,ASPN,PALS1,CD109,NPNT
down-regulated proteins	GO Biological Process	GO:0016053	organic acid biosynthetic process	1.72225e-11	3.69496e-09	ABAT,ACADL,ALDH1A1,ALOX5AP,ALOX15,APOA4,APOC1,APOC2,APOC3,CES1,CPS1,CTH,DPYD,GAMT,GATM,GGT5,GPX4,GSTM2,GSTM4,MTR,PSPH,PTGIS,RBP1,AKR1C3,ALDH1A2,KYNU,RGN,QKI,OSBPL2,AASS,ERLIN1,AMACR,OSBPL3,PHGDH,ENOPH1,OSBPL1A
down-regulated proteins	GO Biological Process	GO:0071559	response to transforming growth factor beta	2.80137e-11	5.60298e-09	CAV1,COL1A1,COL1A2,COL3A1,COL4A2,CREB1,CRK,CRKL,DAB2,ENG,FBN1,FMOD,FOLR1,ITGB1,LTBP1,LTBP2,PIN1,HTRA1,TGFB1I1,CLEC3B,LTBP4,CILP,TGFBRAP1,TAB1,FERMT2,EMILIN1,LEMD3,TRIM33,ASPN,PALS1,CD109,NPNT
down-regulated proteins	GO Biological Process	GO:0060627	regulation of vesicle-mediated transport	2.91875e-11	5.77611e-09	ALOX15,BIN1,APOA2,APOC1,APOC2,APOC3,APOE,ARRB1,C4B,CAV1,CDH13,CDK5,CLU,DAB2,DOCK2,HMOX1,INSR,ITGAV,ITGB3,LRP1,MFGE8,SEPTIN5,PRKCB,PTPRJ,RALA,RAP1A,RDX,SNCA,SOD1,STXBP1,VTN,DYSF,NUMB,NRP1,TBC1D4,OLFM4,EHD1,RAB31,NEDD4L,PACSIN3,UBQLN2,EHD2,CHMP3,RAB8B,LYAR,CHMP6,ANKRD13A,UNC13D
down-regulated proteins	GO Biological Process	GO:0008015	blood circulation	3.16839e-11	6.21655e-09	ABAT,ACTA2,ADA,ADH5,AGT,BIN1,ANK2,APOE,CACNA2D1,CAV1,CHGA,CMA1,COL1A2,CPS1,DES,DMD,ECE1,EGFR,GSTM2,HBB,HMOX1,ITGA1,KNG1,MECP2,SERPINF2,PRKACA,PRKG1,PTPRJ,RARRES2,SGCD,SOD1,SOD3,NR2F2,TPM1,AKAP12,CORO2B,CELF2,PPP1R13L,FERMT2,NISCH,GPD1L,NEDD4L,STK39,EHD3,ERAP2,DOCK5,NCALD
down-regulated proteins	GO Biological Process	GO:0110053	regulation of actin filament organization	3.6698e-11	7.07932e-09	ADD3,ALOX15,BIN1,CFL2,CTNNA2,DMTN,EPS8,STMN1,MYO1C,MYOC,SERPINF2,RASA1,RDX,S100A10,SPTA1,SPTB,SVIL,TMOD1,TPM1,VIL1,NCK2,NRP1,PPM1F,SORBS3,CORO2B,FERMT2,SYNPO,CDC42EP4,LMOD1,EVL,PDXP,ARHGAP18,SYNPO2
down-regulated proteins	GO Biological Process	GO:0002253	activation of immune response	4.0065e-11	7.66443e-09	ADA,APCS,C1S,C4B,C5,C6,C7,C8A,C8B,C8G,C9,CD5L,CD59,CD81,CLU,CRKL,CD55,CFD,DUSP3,CFHR1,IGHD,INPP5D,PAWR,PRKCB,PRNP,PTPRJ,RAP1A,ZAP70,FCN3,THEMIS2,BTN3A3,RBCK1,MASP2,RFTN1,IGHV6-1,IGHV5-51,IGHV3-49,RNF31,MYO1G
down-regulated proteins	GO Biological Process	GO:0007169	transmembrane receptor protein tyrosine kinase signaling pathway	4.32295e-11	8.00303e-09	AGT,APOD,CDH13,CDK4,COL1A1,COL4A1,COL4A2,CRK,CRKL,CSPG4,DCN,DUSP3,EGFR,EFEMP1,GPC1,HRG,IGFBP5,RBPJ,INSR,ITGA1,ITGA5,ITGB3,STMN1,LRP1,MMP2,MYO1C,MYOC,PDGFRB,ENPP1,PRKCB,PTPRA,PTPRE,PTPRJ,RARRES2,RASA1,SNCA,STAT5A,STAT5B,STAT6,VIL1,VTN,ZAP70,NCK2,CILP,NRP1,GPRC5A,MAPKAPK2,SORBS1,EMILIN1,TNS2,GIGYF2,NUCKS1,CHMP6
down-regulated proteins	GO Biological Process	GO:0051668	localization within membrane	4.7914e-11	8.72948e-09	ANK1,ANK2,APOE,CAV1,CD81,CDH13,CDK5,CRKL,DAB2,DAG1,DOCK2,EGFR,DMTN,STOM,GPC4,GOLGA4,GPC1,ITGB1,LLGL1,LRP1,MYO1C,PALM,PRNP,RELN,RALA,RAP1A,RDX,S100A10,SLC4A1,STXBP1,VIL1,SLMAP,NUMB,GPC6,OPTN,SORBS1,EHD1,FERMT2,RAB35,RAB31,CLSTN1,EPB41L3,EFR3A,RFTN1,EXOC6B,HECTD1,EHD3,EHD2,RAB8B,GOLPH3L,VPS53,PALS1,SYNE3,CNPY4
down-regulated proteins	GO Biological Process	GO:0001952	regulation of cell-matrix adhesion	5.45537e-11	9.86091e-09	APOD,BST1,CDH13,CDK6,DAG1,DUSP3,DMTN,HRG,ILK,LRP1,MYOC,PTPRA,PTPRJ,RASA1,RRAS,S100A10,NRP1,PPM1F,FERMT2,EFEMP2,MINK1,CAMSAP3
down-regulated proteins	GO Biological Process	GO:0051258	protein polymerization	5.52895e-11	9.91582e-09	ADD3,ALOX15,BIN1,ANG,CDKN1B,CTNNA2,DMTN,EPS8,GPX4,STMN1,MAP1B,MECP2,MYO1C,PIN1,RASA1,RDX,SNCA,SPTA1,SPTB,SVIL,TMOD1,TUBG1,VIL1,NCK2,RANBP9,CDC42EP4,LMOD1,TUBG2,HDGFL3,EVL,CHMP3,TPPP3,CAMSAP3,ARHGAP18
down-regulated proteins	GO Biological Process	GO:0032535	regulation of cellular component size	6.9714e-11	1.23104e-08	ADD3,ALOX15,BIN1,APOE,CDK4,CDK5,CFL2,CREB1,CTNNA2,DPYSL2,DMTN,EPS8,GOLGA4,ILK,LRP1,MAP1B,MYO1C,NRCAM,PTPRS,RASA1,RDX,SPP1,SPTA1,SPTB,SVIL,TMOD1,VIL1,SEMA3B,NCK2,NRP1,SEMA3C,SLC12A7,CDC42EP4,LMOD1,EVL,CHMP3,SLC12A9,PDXP,ARHGAP18
down-regulated proteins	GO Biological Process	GO:0006956	complement activation	8.7229e-11	1.51699e-08	APCS,C1S,C4B,C5,C6,C7,C8A,C8B,C8G,C9,CD5L,CD59,CLU,CD55,CFD,CFHR1,IGHD,FCN3,MASP2,IGHV6-1,IGHV5-51,IGHV3-49
down-regulated proteins	GO Biological Process	GO:0006631	fatty acid metabolic process	1.19562e-10	1.98888e-08	ACADL,ACAT2,ADH5,AKR1B1,ALOX5AP,ALOX15,APOA4,APOC1,APOC2,APOC3,ATP6V1B1,AUH,CAV1,CES1,CYP1B1,AKR1C1,FABP3,GGT5,GPX4,GSTM2,GSTM4,PHYH,PRKAR2B,PTGIS,SNCA,TNXB,GNPAT,AKR1C3,RGN,QKI,NCOR1,ECI2,ERLIN1,AMACR,HACL1,NAAA,BDH2,AACS,ZADH2
down-regulated proteins	GO Biological Process	GO:1901879	regulation of protein depolymerization	1.2768e-10	2.09359e-08	ADD3,CFL2,DMTN,EPS8,MAP1A,MAP1B,RDX,SPTA1,SPTB,SVIL,TMOD1,VIL1,HDAC6,NES,LMOD1,HDGFL3,PDXP,CAMSAP3
down-regulated proteins	GO Biological Process	GO:1901652	response to peptide	2.50075e-10	3.7768e-08	AGT,AKR1B1,CA2,CACNA2D1,CAV1,CDK4,CDK5,CDKN1B,COL1A1,CPS1,CREB1,CRK,CYP11A1,DAG1,FABP3,FBN1,GNAI1,GPT,IGFBP5,INSR,LRP1,MAP1B,MMP2,MYO1C,NFKB1,ENPP1,SERPINF1,PRKCB,PRNP,PTPRA,PTPRE,QDPR,RARRES2,SRSF4,STAT5A,STAT5B,STAT6,EPM2AIP1,TBC1D4,SORBS1,RAB31,TNS2,RAB8B,MEAK7,NUCKS1
down-regulated proteins	GO Biological Process	GO:1903827	regulation of cellular protein localization	2.56136e-10	3.84304e-08	APOD,CD81,CDK5,CRKL,DAB2,DAG1,EGFR,EPB41,EPB41L2,DMTN,STOM,GPC4,GNAI1,GPC1,ITGB1,LMNA,LRP1,MAP1A,MYO1C,PIN1,PRKACA,PRNP,RAP1A,RDX,VIL1,CAMK1,NUMB,BAG3,PPM1F,GPC6,NUTF2,YAP1,SORBS1,FERMT2,GPD1L,NEDD4L,HECTD1,RAB11FIP5,HTRA2,TAX1BP3,NMD3,RAB23,RNF31,MEAK7,ANKRD13A,CNPY4
down-regulated proteins	GO Biological Process	GO:0034329	cell junction assembly	3.21754e-10	4.79623e-08	AGT,ANK2,APOD,CAV1,CDH11,CDK5,CRKL,DUSP3,DMTN,GPC4,HRG,LRP1,MAP1B,MECP2,MYO1C,MYOC,NRCAM,PLXNB1,PRKACA,PTPRA,PTPRJ,PTPRS,RAP1A,S100A10,SNCA,THBS2,GNPAT,NRP1,PPM1F,GPC6,CORO2B,SORBS1,FERMT2,CLSTN1,EPB41L3,SRPX2,CAMSAP3,POF1B,TLN2,MPP7
down-regulated proteins	GO Biological Process	GO:0072659	protein localization to plasma membrane	3.34698e-10	4.9252e-08	ANK1,ANK2,CD81,CDK5,DAB2,EGFR,GOLGA4,ITGB1,LRP1,PALM,PRNP,RAP1A,RDX,S100A10,SLC4A1,STXBP1,VIL1,SLMAP,NUMB,OPTN,SORBS1,EHD1,RAB31,EPB41L3,EFR3A,HECTD1,EHD3,EHD2,RAB8B,GOLPH3L,PALS1,CNPY4
down-regulated proteins	GO Biological Process	GO:0001525	angiogenesis	4.35818e-10	6.1757e-08	AGT,ANG,APOD,APOH,C5,CALD1,CAV1,CDH13,CMA1,COL4A1,COL4A2,COL15A1,CSPG4,CYP1B1,DAG1,DCN,ENG,FAP,HMOX1,HRG,RBPJ,ITGA5,ITGAV,ITGB1,ITGB3,MCAM,MECP2,MFGE8,MMP2,NRCAM,PDGFRB,SERPINF1,PRKCB,PTGIS,RNH1,RRAS,S100A7,STK4,THBS2,NRP1,PAK4,EMILIN1,STAB1,JMJD6,SRPX2,EPN1,PARVA,COL18A1,HSPB6
down-regulated proteins	GO Biological Process	GO:0052547	regulation of peptidase activity	5.16333e-10	7.14032e-08	AGT,AMBP,BIN1,ARRB1,SERPINC1,BST2,C4B,C5,CAST,CAV1,SERPINA6,COL6A3,COL7A1,CRYAB,DHCR24,SERPIND1,HRG,ITIH4,KNG1,LRP1,MGMT,PEBP1,SERPINA5,SERPINF1,SERPINA4,SERPINB6,SERPINE2,SERPINB8,SERPINF2,PRNP,SNCA,TIMP3,VIL1,VTN,NOL3,PPM1F,GRAMD4,HTRA2,SERPINA10,LXN,ITIH5,CD109
down-regulated proteins	GO Biological Process	GO:0007179	transforming growth factor beta receptor signaling pathway	7.55914e-10	9.85953e-08	CAV1,COL1A2,COL3A1,CREB1,DAB2,ENG,FBN1,FMOD,FOLR1,ITGB1,LTBP1,LTBP2,PIN1,HTRA1,TGFB1I1,LTBP4,TGFBRAP1,TAB1,FERMT2,EMILIN1,LEMD3,TRIM33,ASPN,PALS1,CD109,NPNT
down-regulated proteins	GO Biological Process	GO:0043244	regulation of protein-containing complex disassembly	8.33477e-10	1.08098e-07	ADD3,CFL2,DMTN,EPS8,INSR,MAP1A,MAP1B,RDX,SPTA1,SPTB,SVIL,TMOD1,VIL1,HDAC6,NES,LMOD1,HDGFL3,PDXP,CAMSAP3,FYCO1
down-regulated proteins	GO Biological Process	GO:0052548	regulation of endopeptidase activity	8.4352e-10	1.08178e-07	AGT,AMBP,BIN1,ARRB1,SERPINC1,BST2,C4B,C5,CAST,SERPINA6,COL6A3,COL7A1,CRYAB,DHCR24,SERPIND1,HRG,ITIH4,KNG1,MGMT,PEBP1,SERPINA5,SERPINF1,SERPINA4,SERPINB6,SERPINE2,SERPINB8,SERPINF2,PRNP,SNCA,TIMP3,VIL1,VTN,NOL3,PPM1F,GRAMD4,HTRA2,SERPINA10,LXN,ITIH5,CD109
down-regulated proteins	GO Biological Process	GO:0006575	cellular modified amino acid metabolic process	8.96822e-10	1.13118e-07	ACADL,CKB,CKMT2,FOLR1,GAMT,GATM,GGT5,GLO1,GPX4,GSTA2,GSTM2,GSTM3,GSTM4,GSTT1,GSTT2,SOD1,TG,PAX8,CLIC3,PTDSS1,CPQ,ALDH1L1,CLIC5,PM20D2,GSTT2B
down-regulated proteins	GO Biological Process	GO:0045785	positive regulation of cell adhesion	9.64374e-10	1.20974e-07	ADA,ALOX15,CAV1,CD81,CDH13,CDK6,CRK,CRKL,CD55,DAG1,DMTN,FBLN2,HLA-DQA1,HRG,ILK,ITGAV,LGALS1,MYOC,NID1,SERPINF2,PTPRJ,RRAS,RSU1,S100A10,SPTA1,STAT5B,STK4,TPM1,ZAP70,NCK2,NRP1,PPM1F,OLFM4,FERMT2,EMILIN1,EFEMP2,DOCK5,DOCK8,UNC13D,NPNT
down-regulated proteins	GO Biological Process	GO:0072657	protein localization to membrane	1.3332e-09	1.61079e-07	ANK1,ANK2,APOE,CAV1,CD81,CDK5,CRKL,DAB2,DAG1,EGFR,DMTN,STOM,GPC4,GOLGA4,GPC1,ITGB1,LRP1,MYO1C,PALM,PRNP,RELN,RAP1A,RDX,S100A10,SLC4A1,STXBP1,VIL1,SLMAP,NUMB,GPC6,OPTN,SORBS1,EHD1,FERMT2,RAB31,CLSTN1,EPB41L3,EFR3A,RFTN1,HECTD1,EHD3,EHD2,RAB8B,GOLPH3L,PALS1,SYNE3,CNPY4
down-regulated proteins	GO Biological Process	GO:0050778	positive regulation of immune response	1.57688e-09	1.86592e-07	ADA,APCS,AZGP1,C1S,C4B,C5,C6,C7,C8A,C8B,C8G,C9,CD5L,CD59,CD81,CLU,CRKL,CD55,CFD,DUSP3,CFHR1,HMGB2,HRG,IGHD,INPP5D,LBP,PAWR,PRKCB,PRNP,PTPRJ,RAP1A,STAT5B,STAT6,STXBP1,ZAP70,FCN3,THEMIS2,BTN3A3,RBCK1,MASP2,RFTN1,IGHV6-1,IGHV5-51,IGHV3-49,RNF31,MYO1G,GBP5
down-regulated proteins	GO Biological Process	GO:1902904	negative regulation of supramolecular fiber organization	1.89492e-09	2.15345e-07	ADD3,APOE,CLU,CRYAB,CTNNA2,DMTN,EPS8,STMN1,MAP1B,MYOC,RDX,SNCA,SPTA1,SPTB,SVIL,TMOD1,VIL1,HDAC6,CORO2B,EMILIN1,LMOD1,HDGFL3,CAMSAP3
down-regulated proteins	GO Biological Process	GO:0051261	protein depolymerization	2.21301e-09	2.47814e-07	ADD3,CFL2,DMTN,EPS8,STMN1,MAP1A,MAP1B,RDX,SPTA1,SPTB,SVIL,TMOD1,VIL1,HDAC6,NES,LMOD1,HDGFL3,PDXP,CAMSAP3
down-regulated proteins	GO Biological Process	GO:0055001	muscle cell development	2.58016e-09	2.8476e-07	AGT,BIN1,ANK2,CFL2,CSRP1,CSRP2,DMD,ENG,FHL2,FLNC,ITGB1,LMNA,MYH11,PDGFRB,PGM5,PIN1,TMOD1,TPM1,UCHL1,YY1,DYSF,SORBS2,LMOD1,EFEMP2
down-regulated proteins	GO Biological Process	GO:0043434	response to peptide hormone	2.67744e-09	2.92682e-07	AGT,CA2,CAV1,CDK4,CDKN1B,COL1A1,CPS1,CREB1,CRK,CYP11A1,DAG1,FABP3,FBN1,GNAI1,GPT,IGFBP5,INSR,MAP1B,MYO1C,NFKB1,ENPP1,PRKCB,PTPRA,PTPRE,QDPR,RARRES2,SRSF4,STAT5A,STAT5B,STAT6,EPM2AIP1,TBC1D4,SORBS1,RAB31,TNS2,RAB8B,MEAK7,NUCKS1
down-regulated proteins	GO Biological Process	GO:1901888	regulation of cell junction assembly	4.44893e-09	4.64226e-07	AGT,APOD,CAV1,DUSP3,DMTN,GPC4,HRG,LRP1,MYO1C,MYOC,PRKACA,PTPRA,PTPRJ,PTPRS,RAP1A,S100A10,SNCA,THBS2,NRP1,PPM1F,GPC6,FERMT2,CLSTN1,SRPX2,CAMSAP3
down-regulated proteins	GO Biological Process	GO:0090257	regulation of muscle system process	4.93796e-09	5.08322e-07	ABAT,ADA,AGT,BIN1,ANK2,ANXA6,CAMK2G,CAV1,CHGA,CNN1,DAG1,DMD,GSTM2,IGFBP5,LMNA,PIN1,PRKACA,PRKG1,SOD1,TPM1,YY1,NOL3,MYL9,LMCD1,EHD3,DOCK5,HSPB6,NPNT
down-regulated proteins	GO Biological Process	GO:0006959	humoral immune response	5.11292e-09	5.21654e-07	ANG,APCS,BST1,C1S,C4B,C5,C6,C7,C8A,C8B,C8G,C9,CD5L,CD59,CD81,CLU,CD55,CFD,DMBT1,CFHR1,HMGN2,HRG,IGHD,RBPJ,RARRES2,S100A7,FCN3,H2BC11,MASP2,IGHV6-1,IGHV5-51,IGHV3-49
down-regulated proteins	GO Biological Process	GO:0006790	sulfur compound metabolic process	6.24878e-09	6.26406e-07	BGN,BTD,CPS1,CTH,DCN,GGT5,GLO1,GPX4,GSTA2,GSTM2,GSTM3,GSTM4,GSTT1,GSTT2,MTR,ENPP1,SNCA,SOD1,STAT5A,STAT5B,PAX8,TKTL1,KYNU,CLIC3,NUBP2,AASS,PHGDH,CLIC5,ENOPH1,METTL16,ABHD14B,CHST14,GSTT2B
down-regulated proteins	GO Biological Process	GO:0043624	cellular protein complex disassembly	7.7243e-09	7.51352e-07	ADD3,CFL2,DMTN,EPS8,MRPL58,STMN1,MAP1A,MAP1B,RDX,SPTA1,SPTB,SVIL,TMOD1,VIL1,HDAC6,NES,LMOD1,HDGFL3,PDXP,CAMSAP3
down-regulated proteins	GO Biological Process	GO:0007178	transmembrane receptor protein serine/threonine kinase signaling pathway	7.94679e-09	7.69732e-07	CAV1,COL1A2,COL3A1,CREB1,DAB2,ENG,FBN1,FMOD,FOLR1,RBPJ,ILK,ITGB1,LRP1,LTBP1,LTBP2,PIN1,HTRA1,TGFB1I1,LTBP4,CILP,TGFBRAP1,TAB1,FERMT2,RBPMS,EMILIN1,FSTL1,LEMD3,PDCD4,TRIM33,ASPN,PALS1,CD109,LEMD2,NPNT
down-regulated proteins	GO Biological Process	GO:0098869	cellular oxidant detoxification	1.15165e-08	1.07033e-06	ALOX5AP,APOA4,APOE,GPX3,GPX4,GSTM2,GSTT1,HBA1,HBB,HBD,HBG1,HBG2,HBZ,MGST1,SOD1,SOD3,FBLN5
down-regulated proteins	GO Biological Process	GO:0150115	cell-substrate junction organization	1.15165e-08	1.07033e-06	APOD,DUSP3,DMTN,HRG,LRP1,MYOC,PTPRA,PTPRJ,S100A10,NRP1,PPM1F,CORO2B,SORBS1,FERMT2,MAPRE2,RAB8B,CAMSAP3
down-regulated proteins	GO Biological Process	GO:0032984	protein-containing complex disassembly	1.21251e-08	1.11785e-06	ADD3,CFL2,DMTN,EPS8,MRPL58,INSR,STMN1,MAP1A,MAP1B,RDX,SMARCB1,SMARCD1,SPTA1,SPTB,SVIL,TMOD1,VIL1,HDAC6,NES,LMOD1,HDGFL3,CHMP3,PDXP,CAMSAP3,FYCO1,ARID2
down-regulated proteins	GO Biological Process	GO:0002252	immune effector process	1.31584e-08	1.18456e-06	ADA,APCS,APOA2,AZGP1,BST2,C1S,C4B,C5,C6,C7,C8A,C8B,C8G,C9,CD5L,CD59,CD81,CHGA,CLU,CRK,CD55,CFD,DOCK2,CFHR1,HLA-DQA1,HMOX1,IGHD,INPP5D,LBP,LGALS1,LRP1,ENPP3,PTPRJ,RAP1A,RBP4,STAT5B,STAT6,STXBP1,DYSF,FCN3,BTN3A3,MASP2,RFTN1,IGHV6-1,IGHV5-51,IGHV3-49,MYO1G,PGLYRP2,UNC13D
down-regulated proteins	GO Biological Process	GO:0060537	muscle tissue development	1.33503e-08	1.19715e-06	AGT,CAV1,CDK5,CFL2,CREB1,CSRP1,CSRP2,DCN,DMD,ENG,FHL2,GPC1,IGFBP5,RBPJ,ITGB1,LMNA,MYH11,MYLK,PDGFRB,PGM5,PIN1,RBP4,SGCD,SVIL,NR2F2,TPM1,YY1,SORBS2,ALDH1A2,YAP1,SEMA3C,PPP1R13L,EFEMP2,IGSF8,ARID2,LEMD2
down-regulated proteins	GO Biological Process	GO:0042692	muscle cell differentiation	1.36496e-08	1.21922e-06	AGT,BIN1,ANK2,CD81,CFL2,CSRP1,CSRP2,CTH,DMD,ENG,FHL2,FLNC,IGFBP5,RBPJ,ITGB1,LMNA,MECP2,MYH11,PDGFRB,PGM5,PIN1,TMOD1,TPM1,UCHL1,YY1,DYSF,SORBS2,CAMK1,QKI,EHD1,LMOD1,PDCD4,EFEMP2,EHD2,NPNT
down-regulated proteins	GO Biological Process	GO:0032271	regulation of protein polymerization	1.58762e-08	1.39637e-06	ADD3,ALOX15,BIN1,CDKN1B,CTNNA2,DMTN,EPS8,STMN1,MAP1B,MECP2,MYO1C,RASA1,RDX,SNCA,SPTA1,SPTB,SVIL,TMOD1,VIL1,NCK2,CDC42EP4,LMOD1,EVL,TPPP3,CAMSAP3,ARHGAP18
down-regulated proteins	GO Biological Process	GO:0001954	positive regulation of cell-matrix adhesion	1.70842e-08	1.48555e-06	CDH13,CDK6,DAG1,HRG,ILK,MYOC,PTPRJ,RRAS,S100A10,NRP1,PPM1F,FERMT2,EFEMP2
down-regulated proteins	GO Biological Process	GO:0042743	hydrogen peroxide metabolic process	1.70842e-08	1.48555e-06	APOA4,EGFR,GPX3,HBA1,HBB,HBD,HBG1,HBG2,HBZ,MAOB,SNCA,SOD1,HDAC6
down-regulated proteins	GO Biological Process	GO:0090287	regulation of cellular response to growth factor stimulus	2.39845e-08	2.00214e-06	AGT,CAV1,DAB2,DCN,ENG,FBN1,FOLR1,GPC1,HRG,RBPJ,ILK,ITGA5,ITGB3,LTBP1,MYO1C,PIN1,PRKCB,HTRA1,TGFB1I1,VTN,LTBP4,EMILIN1,FSTL1,LEMD3,TRIM33,ASPN,PALS1,CD109,LEMD2,NPNT
down-regulated proteins	GO Biological Process	GO:0019835	cytolysis	2.43932e-08	2.02888e-06	C5,C6,C7,C8A,C8B,C8G,C9,CFHR1,HRG,LBP
down-regulated proteins	GO Biological Process	GO:0150116	regulation of cell-substrate junction organization	2.78502e-08	2.2915e-06	APOD,DUSP3,DMTN,HRG,LRP1,MYOC,PTPRA,PTPRJ,S100A10,NRP1,PPM1F,FERMT2,MAPRE2,CAMSAP3
down-regulated proteins	GO Biological Process	GO:1900026	positive regulation of substrate adhesion-dependent cell spreading	2.88175e-08	2.35422e-06	CRK,CRKL,DMTN,ILK,MYOC,S100A10,NRP1,OLFM4,FERMT2,DOCK5,UNC13D
down-regulated proteins	GO Biological Process	GO:0002455	humoral immune response mediated by circulating immunoglobulin	3.18751e-08	2.57491e-06	APCS,C1S,C4B,C5,C6,C7,C8A,C8B,C8G,C9,CD81,CLU,CD55,IGHD,MASP2,IGHV6-1,IGHV5-51,IGHV3-49
down-regulated proteins	GO Biological Process	GO:0006958	complement activation, classical pathway	3.2461e-08	2.6055e-06	APCS,C1S,C4B,C5,C6,C7,C8A,C8B,C8G,C9,CLU,CD55,IGHD,MASP2,IGHV6-1,IGHV5-51,IGHV3-49
down-regulated proteins	GO Biological Process	GO:1901653	cellular response to peptide	3.31368e-08	2.65048e-06	AGT,AKR1B1,CA2,CACNA2D1,CAV1,CDK4,CDK5,CPS1,CREB1,CRK,CYP11A1,FBN1,GPT,INSR,LRP1,MAP1B,MYO1C,NFKB1,ENPP1,PRKCB,PRNP,PTPRA,PTPRE,RARRES2,STAT5A,STAT5B,STAT6,TBC1D4,SORBS1,RAB31,TNS2,RAB8B,NUCKS1
down-regulated proteins	GO Biological Process	GO:1901880	negative regulation of protein depolymerization	3.36042e-08	2.67854e-06	ADD3,DMTN,EPS8,MAP1B,RDX,SPTA1,SPTB,SVIL,TMOD1,VIL1,HDAC6,LMOD1,HDGFL3,CAMSAP3
down-regulated proteins	GO Biological Process	GO:0044057	regulation of system process	4.48923e-08	3.52927e-06	ABAT,ADA,AGT,BIN1,ANK2,ANXA6,APOA2,APOA4,APOE,CACNA2D1,CAMK2G,CAV1,CHGA,CNN1,DAG1,DES,DMD,ECE1,EGFR,EPB41,GSTM2,IGFBP5,LMNA,MECP2,PIN1,PRKACA,PRKG1,RELN,SOD1,TPM1,YY1,NOL3,CORO2B,MYL9,CELF2,GPD1L,STK39,LMCD1,EHD3,RAB8B,FTO,DOCK5,HSPB6,NPNT
down-regulated proteins	GO Biological Process	GO:1904375	regulation of protein localization to cell periphery	5.33653e-08	4.12476e-06	CDK5,DAB2,DAG1,EGFR,EPB41,EPB41L2,GPC4,GNAI1,ITGB1,LRP1,PRNP,RAP1A,VIL1,NUMB,GPC6,SORBS1,HECTD1,CNPY4
down-regulated proteins	GO Biological Process	GO:0048041	focal adhesion assembly	5.95894e-08	4.52958e-06	APOD,DUSP3,DMTN,HRG,LRP1,MYOC,PTPRA,PTPRJ,S100A10,NRP1,PPM1F,CORO2B,SORBS1,FERMT2,CAMSAP3
down-regulated proteins	GO Biological Process	GO:0006749	glutathione metabolic process	6.0016e-08	4.54695e-06	GGT5,GLO1,GPX4,GSTA2,GSTM2,GSTM3,GSTM4,GSTT1,GSTT2,SOD1,CLIC3,CLIC5,GSTT2B
down-regulated proteins	GO Biological Process	GO:0006898	receptor-mediated endocytosis	6.18052e-08	4.6671e-06	APOC1,APOC2,APOC3,APOE,ARRB1,CAV1,CD81,CLU,DAB2,FOLR1,INSR,ITGAV,ITGB1,ITGB3,LRP1,MSR1,SIGLEC1,SNCA,VTN,NUMB,AP1G2,PDLIM7,RAB31,STAB1,UBQLN2,ANKRD13A
down-regulated proteins	GO Biological Process	GO:0030834	regulation of actin filament depolymerization	6.72282e-08	5.027e-06	ADD3,CFL2,DMTN,EPS8,RDX,SPTA1,SPTB,SVIL,TMOD1,VIL1,LMOD1,PDXP
down-regulated proteins	GO Biological Process	GO:0008610	lipid biosynthetic process	6.90198e-08	5.14422e-06	ACADL,AKR1B1,ALOX15,ANG,APOA2,APOA4,APOC1,APOC2,APOC3,APOE,CDK4,CES1,CHKB,CREB1,CYP11A1,DHCR7,DHCR24,FABP3,GPX4,GSTM2,GSTM4,INPP1,INPP5D,LBR,NFKB1,OCRL,PTGIS,PCYT2,RBP1,SOD1,GNPAT,AKR1C3,ALDH1A2,RGN,QKI,GGPS1,PITPNM1,PTDSS1,OSBPL2,SORBS1,ERLIN1,EFR3A,AMACR,OSBPL3,ZBTB20,ISYNA1,CYB5R2,DHRS11,OSBPL1A
down-regulated proteins	GO Biological Process	GO:0051893	regulation of focal adhesion assembly	8.82834e-08	6.39317e-06	APOD,DUSP3,DMTN,HRG,LRP1,MYOC,PTPRA,PTPRJ,S100A10,NRP1,PPM1F,FERMT2,CAMSAP3
down-regulated proteins	GO Biological Process	GO:0090109	regulation of cell-substrate junction assembly	8.82834e-08	6.39317e-06	APOD,DUSP3,DMTN,HRG,LRP1,MYOC,PTPRA,PTPRJ,S100A10,NRP1,PPM1F,FERMT2,CAMSAP3
down-regulated proteins	GO Biological Process	GO:1905475	regulation of protein localization to membrane	1.0873e-07	7.72755e-06	CD81,CDK5,CRKL,DAB2,DAG1,EGFR,DMTN,STOM,GPC4,GPC1,ITGB1,LRP1,MYO1C,PRNP,RAP1A,VIL1,NUMB,GPC6,SORBS1,HECTD1,CNPY4
down-regulated proteins	GO Biological Process	GO:0071375	cellular response to peptide hormone stimulus	1.19185e-07	8.36699e-06	AGT,CA2,CAV1,CDK4,CPS1,CREB1,CRK,CYP11A1,FBN1,GPT,INSR,MAP1B,MYO1C,NFKB1,ENPP1,PRKCB,PTPRA,PTPRE,RARRES2,STAT5A,STAT5B,STAT6,TBC1D4,SORBS1,RAB31,TNS2,RAB8B,NUCKS1
down-regulated proteins	GO Biological Process	GO:0032870	cellular response to hormone stimulus	1.68686e-07	1.16637e-05	AGT,CA2,CAV1,CDK4,CPS1,CREB1,CRK,CTSS,CYP11A1,DAB2,AKR1C1,EGFR,FBN1,GPT,INSR,MAP1B,MYO1C,NFKB1,ENPP1,SERPINF1,PRKACA,PRKCB,PTPRA,PTPRE,RARRES2,RDX,STAT5A,STAT5B,STAT6,PAX8,AKR1C3,NCOR1,TBC1D4,HDAC6,YAP1,SORBS1,RAB31,PADI2,TNS2,KANK2,RAB8B,GNG2,NUCKS1
down-regulated proteins	GO Biological Process	GO:0043242	negative regulation of protein-containing complex disassembly	1.86141e-07	1.27935e-05	ADD3,DMTN,EPS8,MAP1B,RDX,SPTA1,SPTB,SVIL,TMOD1,VIL1,HDAC6,LMOD1,HDGFL3,CAMSAP3
down-regulated proteins	GO Biological Process	GO:0030042	actin filament depolymerization	1.90616e-07	1.3062e-05	ADD3,CFL2,DMTN,EPS8,RDX,SPTA1,SPTB,SVIL,TMOD1,VIL1,LMOD1,PDXP
down-regulated proteins	GO Biological Process	GO:0007044	cell-substrate junction assembly	1.98963e-07	1.35531e-05	APOD,DUSP3,DMTN,HRG,LRP1,MYOC,PTPRA,PTPRJ,S100A10,NRP1,PPM1F,CORO2B,SORBS1,FERMT2,CAMSAP3
down-regulated proteins	GO Biological Process	GO:0030100	regulation of endocytosis	2.0955e-07	1.41069e-05	ALOX15,BIN1,APOC1,APOC2,APOC3,APOE,ARRB1,CAV1,CDH13,CLU,DAB2,INSR,ITGAV,ITGB3,LRP1,SNCA,VTN,NUMB,RAB31,NEDD4L,PACSIN3,UBQLN2,ANKRD13A
down-regulated proteins	GO Biological Process	GO:0072330	monocarboxylic acid biosynthetic process	2.0955e-07	1.41069e-05	ACADL,ALOX15,APOA4,APOC1,APOC2,APOC3,CES1,GAMT,GATM,GPX4,GSTM2,GSTM4,PTGIS,RBP1,AKR1C3,ALDH1A2,RGN,QKI,OSBPL2,ERLIN1,AMACR,OSBPL3,OSBPL1A
down-regulated proteins	GO Biological Process	GO:0051693	actin filament capping	3.30071e-07	2.16489e-05	ADD3,DMTN,EPS8,RDX,SPTA1,SPTB,SVIL,TMOD1,VIL1,LMOD1
down-regulated proteins	GO Biological Process	GO:0042744	hydrogen peroxide catabolic process	3.41804e-07	2.23546e-05	APOA4,GPX3,HBA1,HBB,HBD,HBG1,HBG2,HBZ,SNCA
down-regulated proteins	GO Biological Process	GO:0008064	regulation of actin polymerization or depolymerization	3.68231e-07	2.38788e-05	ADD3,ALOX15,BIN1,CFL2,CTNNA2,DMTN,EPS8,MYO1C,RASA1,RDX,SPTA1,SPTB,SVIL,TMOD1,VIL1,NCK2,CDC42EP4,LMOD1,EVL,PDXP,ARHGAP18
down-regulated proteins	GO Biological Process	GO:0030832	regulation of actin filament length	4.02494e-07	2.60272e-05	ADD3,ALOX15,BIN1,CFL2,CTNNA2,DMTN,EPS8,MYO1C,RASA1,RDX,SPTA1,SPTB,SVIL,TMOD1,VIL1,NCK2,CDC42EP4,LMOD1,EVL,PDXP,ARHGAP18
down-regulated proteins	GO Biological Process	GO:0150117	positive regulation of cell-substrate junction organization	4.57216e-07	2.92583e-05	DUSP3,HRG,MYOC,PTPRJ,S100A10,NRP1,PPM1F,FERMT2,MAPRE2
down-regulated proteins	GO Biological Process	GO:0017015	regulation of transforming growth factor beta receptor signaling pathway	4.57559e-07	2.92583e-05	CAV1,DAB2,ENG,FBN1,FOLR1,LTBP1,PIN1,HTRA1,TGFB1I1,LTBP4,EMILIN1,LEMD3,TRIM33,ASPN,PALS1,CD109,NPNT
down-regulated proteins	GO Biological Process	GO:0006957	complement activation, alternative pathway	5.88615e-07	3.65196e-05	C5,C7,C8A,C8B,C8G,C9,CFD
down-regulated proteins	GO Biological Process	GO:1903844	regulation of cellular response to transforming growth factor beta stimulus	6.37235e-07	3.92181e-05	CAV1,DAB2,ENG,FBN1,FOLR1,LTBP1,PIN1,HTRA1,TGFB1I1,LTBP4,EMILIN1,LEMD3,TRIM33,ASPN,PALS1,CD109,NPNT
down-regulated proteins	GO Biological Process	GO:0051494	negative regulation of cytoskeleton organization	6.81316e-07	4.15965e-05	ADD3,CTNNA2,DMTN,EPS8,STMN1,MAP1B,MYOC,RDX,SNCA,SPTA1,SPTB,SVIL,TMOD1,VIL1,HDAC6,CORO2B,LMOD1,HDGFL3,CAMSAP3
down-regulated proteins	GO Biological Process	GO:0034109	homotypic cell-cell adhesion	7.00661e-07	4.26641e-05	ABAT,CSRP1,DMTN,GNAS,HBB,ILK,ITGA2B,ITGB3,LGALS1,SERPINE2,PRKG1,RDX,STXBP1,MYL9
down-regulated proteins	GO Biological Process	GO:0010770	positive regulation of cell morphogenesis involved in differentiation	7.8922e-07	4.74276e-05	CRK,CRKL,DMTN,ILK,MYOC,RELN,S100A10,NRP1,CUL7,OLFM4,FERMT2,DOCK5,UNC13D
down-regulated proteins	GO Biological Process	GO:0030835	negative regulation of actin filament depolymerization	8.40544e-07	4.98592e-05	ADD3,DMTN,EPS8,RDX,SPTA1,SPTB,SVIL,TMOD1,VIL1,LMOD1
down-regulated proteins	GO Biological Process	GO:0070527	platelet aggregation	9.62793e-07	5.58128e-05	ABAT,CSRP1,DMTN,GNAS,HBB,ILK,ITGA2B,ITGB3,SERPINE2,PRKG1,STXBP1,MYL9
down-regulated proteins	GO Biological Process	GO:1900024	regulation of substrate adhesion-dependent cell spreading	1.07573e-06	6.15138e-05	CRK,CRKL,DMTN,ILK,MYOC,S100A10,NRP1,OLFM4,FERMT2,DOCK5,UNC13D
down-regulated proteins	GO Biological Process	GO:0034446	substrate adhesion-dependent cell spreading	1.09061e-06	6.15138e-05	CRK,CRKL,DMTN,ILK,ITGAV,ITGB3,LAMB2,MYOC,S100A10,NRP1,OLFM4,FERMT2,PARVA,DOCK5,UNC13D
down-regulated proteins	GO Biological Process	GO:0008154	actin polymerization or depolymerization	1.12264e-06	6.31651e-05	ADD3,ALOX15,BIN1,ANG,CFL2,CTNNA2,DMTN,EPS8,MYO1C,RASA1,RDX,SPTA1,SPTB,SVIL,TMOD1,VIL1,NCK2,CDC42EP4,LMOD1,EVL,PDXP,ARHGAP18
down-regulated proteins	GO Biological Process	GO:0006937	regulation of muscle contraction	1.18668e-06	6.54839e-05	ABAT,ADA,BIN1,ANK2,ANXA6,CAV1,CHGA,CNN1,DMD,GSTM2,PRKACA,PRKG1,SOD1,TPM1,MYL9,EHD3,DOCK5,HSPB6,NPNT
down-regulated proteins	GO Biological Process	GO:0014706	striated muscle tissue development	1.21388e-06	6.68243e-05	AGT,CAV1,CDK5,CFL2,CREB1,DCN,DMD,ENG,FHL2,GPC1,RBPJ,ITGB1,LMNA,MYH11,PDGFRB,PGM5,PIN1,RBP4,SGCD,SVIL,NR2F2,TPM1,YY1,SORBS2,ALDH1A2,YAP1,SEMA3C,PPP1R13L,IGSF8,ARID2,LEMD2
down-regulated proteins	GO Biological Process	GO:0030168	platelet activation	1.31865e-06	7.17321e-05	ABAT,APOE,COL3A1,CSRP1,DMTN,GNAS,HBB,HRG,ILK,ITGA2B,ITGB3,SERPINE2,PRKG1,STXBP1,VWF,MYL9
down-regulated proteins	GO Biological Process	GO:0015669	gas transport	1.35883e-06	7.3569e-05	CA2,HBA1,HBB,HBD,HBG1,HBG2,HBZ
down-regulated proteins	GO Biological Process	GO:0030833	regulation of actin filament polymerization	1.55029e-06	8.2764e-05	ADD3,ALOX15,BIN1,CTNNA2,DMTN,EPS8,MYO1C,RASA1,RDX,SPTA1,SPTB,SVIL,TMOD1,VIL1,NCK2,CDC42EP4,LMOD1,EVL,ARHGAP18
down-regulated proteins	GO Biological Process	GO:1903829	positive regulation of cellular protein localization	1.59854e-06	8.51415e-05	CD81,CDK5,EGFR,EPB41,EPB41L2,STOM,GNAI1,ITGB1,LRP1,MAP1A,MYO1C,PRNP,RDX,VIL1,BAG3,NUTF2,YAP1,SORBS1,FERMT2,GPD1L,HTRA2,NMD3,RNF31,MEAK7,CNPY4
down-regulated proteins	GO Biological Process	GO:0090092	regulation of transmembrane receptor protein serine/threonine kinase signaling pathway	1.60881e-06	8.54903e-05	CAV1,DAB2,ENG,FBN1,FOLR1,RBPJ,ILK,LRP1,LTBP1,PIN1,HTRA1,TGFB1I1,LTBP4,CILP,RBPMS,EMILIN1,FSTL1,LEMD3,TRIM33,ASPN,PALS1,CD109,LEMD2,NPNT
down-regulated proteins	GO Biological Process	GO:0016064	immunoglobulin mediated immune response	1.79656e-06	9.41596e-05	APCS,C1S,C4B,C5,C6,C7,C8A,C8B,C8G,C9,CD81,CLU,CD55,HLA-DQA1,IGHD,INPP5D,STAT6,MASP2,IGHV6-1,IGHV5-51,IGHV3-49
down-regulated proteins	GO Biological Process	GO:0030041	actin filament polymerization	1.92574e-06	0.000100016	ADD3,ALOX15,BIN1,ANG,CTNNA2,DMTN,EPS8,MYO1C,RASA1,RDX,SPTA1,SPTB,SVIL,TMOD1,VIL1,NCK2,CDC42EP4,LMOD1,EVL,ARHGAP18
down-regulated proteins	GO Biological Process	GO:0031333	negative regulation of protein-containing complex assembly	1.97789e-06	0.000102057	ADD3,CLU,CRYAB,DMTN,EPS8,STMN1,RDX,SNCA,SPTA1,SPTB,STXBP1,SVIL,TMOD1,VIL1,HDAC6,LMOD1,IMPACT
down-regulated proteins	GO Biological Process	GO:0019724	B cell mediated immunity	2.26423e-06	0.000114995	APCS,C1S,C4B,C5,C6,C7,C8A,C8B,C8G,C9,CD81,CLU,CD55,HLA-DQA1,IGHD,INPP5D,STAT6,MASP2,IGHV6-1,IGHV5-51,IGHV3-49
down-regulated proteins	GO Biological Process	GO:0071466	cellular response to xenobiotic stimulus	2.38627e-06	0.00012013	NAT1,ALDH3A1,AOX1,CBR3,CRKL,CYP1B1,AKR1C1,EGFR,GSTA2,GSTM2,GSTM3,GSTM4,PRNP,QDPR,RAP1A,UCHL1,PPM1F,UGT1A6,CMBL
down-regulated proteins	GO Biological Process	GO:0015671	oxygen transport	3.22264e-06	0.000153166	HBA1,HBB,HBD,HBG1,HBG2,HBZ
down-regulated proteins	GO Biological Process	GO:0002449	lymphocyte mediated immunity	4.6912e-06	0.000211574	APCS,AZGP1,C1S,C4B,C5,C6,C7,C8A,C8B,C8G,C9,CD81,CLU,CRK,CD55,HLA-DQA1,IGHD,INPP5D,STAT5B,STAT6,BTN3A3,MASP2,RFTN1,IGHV6-1,IGHV5-51,IGHV3-49,MYO1G,UNC13D
down-regulated proteins	GO Biological Process	GO:0032272	negative regulation of protein polymerization	5.68877e-06	0.000247801	ADD3,DMTN,EPS8,STMN1,RDX,SNCA,SPTA1,SPTB,SVIL,TMOD1,VIL1,LMOD1
down-regulated proteins	GO Biological Process	GO:0010769	regulation of cell morphogenesis involved in differentiation	7.47538e-06	0.000312009	CRK,CRKL,DMTN,ILK,MYOC,RELN,S100A10,NRP1,CUL7,OLFM4,FERMT2,DOCK5,UNC13D
down-regulated proteins	GO Biological Process	GO:0002443	leukocyte mediated immunity	8.06807e-06	0.000334315	APCS,AZGP1,BST2,C1S,C4B,C5,C6,C7,C8A,C8B,C8G,C9,CD81,CHGA,CLU,CRK,CD55,HLA-DQA1,HMOX1,IGHD,INPP5D,STAT5B,STAT6,STXBP1,BTN3A3,MASP2,RFTN1,IGHV6-1,IGHV5-51,IGHV3-49,MYO1G,UNC13D
down-regulated proteins	GO Biological Process	GO:0010639	negative regulation of organelle organization	1.14202e-05	0.000449898	ADD3,CLU,CTNNA2,DMTN,EPS8,STMN1,LMNA,MAP1B,MYOC,RDX,SNCA,SPTA1,SPTB,SVIL,TMOD1,VIL1,NOL3,TRIP13,TBC1D4,HDAC6,CORO2B,YAP1,VAT1,LMOD1,HDGFL3,TERF2IP,CAMSAP3
down-regulated proteins	GO Biological Process	GO:0043112	receptor metabolic process	1.6157e-05	0.000604071	APOE,ARRB1,CAV1,CD81,CDK5,ECE1,INSR,ITGB1,ITGB3,LRP1,SNCA,NUMB,OPTN,RAB31,UBQLN2,EHD3,ANKRD13A
down-regulated proteins	GO Biological Process	GO:0051894	positive regulation of focal adhesion assembly	1.67502e-05	0.000621193	HRG,MYOC,PTPRJ,S100A10,NRP1,PPM1F,FERMT2
down-regulated proteins	GO Biological Process	GO:0002460	adaptive immune response based on somatic recombination of immune receptors built from immunoglobulin superfamily domains	1.89309e-05	0.000680091	ADA,APCS,AZGP1,C1S,C4B,C5,C6,C7,C8A,C8B,C8G,C9,CD81,CLU,CD55,HLA-DQA1,IGHD,INPP5D,STAT6,BTN3A3,MASP2,RFTN1,IGHV6-1,IGHV5-51,IGHV3-49,MYO1G,UNC13D
down-regulated proteins	GO Biological Process	GO:0030837	negative regulation of actin filament polymerization	2.71185e-05	0.00092501	ADD3,DMTN,EPS8,RDX,SPTA1,SPTB,SVIL,TMOD1,VIL1,LMOD1
down-regulated proteins	GO Biological Process	GO:0030048	actin filament-based movement	3.67292e-05	0.00116942	BIN1,ANK2,CACNA2D1,CAV1,MYO1C,MYO1D,TPM1,VIL1,GPD1L,NEDD4L,SUN2,EPDR1,PARVA,MYO1G
down-regulated proteins	GO Biological Process	GO:0045806	negative regulation of endocytosis	4.12168e-05	0.00129791	APOC1,APOC2,APOC3,CAV1,ITGAV,ITGB3,PACSIN3,UBQLN2,ANKRD13A
down-regulated proteins	GO Biological Process	GO:1904377	positive regulation of protein localization to cell periphery	4.61295e-05	0.00142908	EGFR,EPB41,EPB41L2,GNAI1,ITGB1,LRP1,PRNP,VIL1,SORBS1,CNPY4
down-regulated proteins	GO Biological Process	GO:0048259	regulation of receptor-mediated endocytosis	4.83998e-05	0.00149538	APOC1,APOC2,APOC3,ARRB1,CLU,DAB2,INSR,ITGAV,ITGB3,VTN,NUMB,UBQLN2,ANKRD13A
down-regulated proteins	GO Biological Process	GO:0090101	negative regulation of transmembrane receptor protein serine/threonine kinase signaling pathway	5.18607e-05	0.00159373	CAV1,FBN1,LRP1,LTBP1,PIN1,HTRA1,TGFB1I1,CILP,EMILIN1,LEMD3,TRIM33,ASPN,CD109,LEMD2
down-regulated proteins	GO Biological Process	GO:0045765	regulation of angiogenesis	6.93562e-05	0.00202957	AGT,APOH,C5,CMA1,COL4A2,CYP1B1,DCN,ENG,HMOX1,HRG,ITGA5,ITGB1,MECP2,SERPINF1,PRKCB,PTGIS,RNH1,RRAS,THBS2,NRP1,PAK4,EMILIN1,STAB1,EPN1,HSPB6
down-regulated proteins	GO Biological Process	GO:1901890	positive regulation of cell junction assembly	8.34504e-05	0.00238566	AGT,CAV1,HRG,MYOC,PTPRJ,S100A10,THBS2,NRP1,PPM1F,FERMT2,CLSTN1,SRPX2
down-regulated proteins	GO Biological Process	GO:1901342	regulation of vasculature development	9.13247e-05	0.00257187	AGT,APOH,C5,CMA1,COL4A2,CYP1B1,DCN,ENG,HMOX1,HRG,ITGA5,ITGB1,MECP2,SERPINF1,PRKCB,PTGIS,RNH1,RRAS,THBS2,NRP1,PAK4,EMILIN1,STAB1,EPN1,HSPB6
down-regulated proteins	GO Biological Process	GO:0048261	negative regulation of receptor-mediated endocytosis	9.53818e-05	0.00266475	APOC1,APOC2,APOC3,ITGAV,ITGB3,UBQLN2,ANKRD13A
down-regulated proteins	GO Biological Process	GO:0035051	cardiocyte differentiation	0.000103447	0.00285083	AGT,EGFR,ENG,FHL2,FOLR1,RBPJ,ITGB1,LMNA,MYH11,PDGFRB,PIN1,YY1,SORBS2,SEMA3C,PDCD4
down-regulated proteins	GO Biological Process	GO:0003015	heart process	0.000110673	0.00301629	ADA,AGT,BIN1,ANK2,CACNA2D1,CAV1,CHGA,DES,DMD,GSTM2,PRKACA,SGCD,SOD1,TPM1,YAP1,CELF2,PPP1R13L,GPD1L,NEDD4L,EHD3
down-regulated proteins	GO Biological Process	GO:0048738	cardiac muscle tissue development	0.000142734	0.00371075	AGT,CREB1,ENG,FHL2,RBPJ,ITGB1,LMNA,MYH11,PDGFRB,PIN1,RBP4,SGCD,TPM1,YY1,SORBS2,ALDH1A2,YAP1,PPP1R13L,ARID2
down-regulated proteins	GO Biological Process	GO:0006805	xenobiotic metabolic process	0.000156652	0.00403603	NAT1,ALDH3A1,AOX1,CBR3,CYP1B1,AKR1C1,GSTA2,GSTM2,GSTM3,GSTM4,UGT1A6,CMBL
down-regulated proteins	GO Biological Process	GO:0030512	negative regulation of transforming growth factor beta receptor signaling pathway	0.000183151	0.00457498	CAV1,FBN1,LTBP1,PIN1,HTRA1,TGFB1I1,EMILIN1,LEMD3,ASPN,CD109
down-regulated proteins	GO Biological Process	GO:0060047	heart contraction	0.000186958	0.0046579	ADA,AGT,BIN1,ANK2,CACNA2D1,CAV1,CHGA,DES,DMD,GSTM2,PRKACA,SGCD,SOD1,TPM1,CELF2,PPP1R13L,GPD1L,NEDD4L,EHD3
down-regulated proteins	GO Biological Process	GO:0031623	receptor internalization	0.000201817	0.00498161	ARRB1,CAV1,CD81,INSR,ITGB1,ITGB3,LRP1,SNCA,NUMB,RAB31,UBQLN2,ANKRD13A
down-regulated proteins	GO Biological Process	GO:0051146	striated muscle cell differentiation	0.000212257	0.00517809	AGT,CD81,CFL2,CSRP1,CSRP2,FHL2,IGFBP5,RBPJ,ITGB1,LMNA,MYH11,PDGFRB,PGM5,PIN1,TMOD1,TPM1,YY1,SORBS2,EHD1,LMOD1,EHD2
down-regulated proteins	GO Biological Process	GO:0032868	response to insulin	0.000228133	0.00549531	AGT,CDK4,FABP3,GPT,INSR,MYO1C,ENPP1,PRKCB,PTPRA,PTPRE,RARRES2,SRSF4,EPM2AIP1,TBC1D4,SORBS1,RAB31,TNS2,RAB8B,MEAK7,NUCKS1
down-regulated proteins	GO Biological Process	GO:0060048	cardiac muscle contraction	0.000313604	0.00711373	BIN1,ANK2,CACNA2D1,CAV1,CHGA,DMD,GSTM2,PRKACA,TPM1,PPP1R13L,GPD1L,NEDD4L,EHD3
down-regulated proteins	GO Biological Process	GO:1903076	regulation of protein localization to plasma membrane	0.000352499	0.00787923	CDK5,DAB2,EGFR,ITGB1,LRP1,PRNP,VIL1,NUMB,SORBS1,HECTD1,CNPY4
down-regulated proteins	GO Biological Process	GO:1905477	positive regulation of protein localization to membrane	0.000415742	0.00900356	CD81,CDK5,EGFR,STOM,ITGB1,LRP1,MYO1C,PRNP,VIL1,SORBS1,CNPY4
down-regulated proteins	GO Biological Process	GO:0032869	cellular response to insulin stimulus	0.000622686	0.0123761	AGT,CDK4,GPT,INSR,MYO1C,ENPP1,PRKCB,PTPRA,PTPRE,RARRES2,TBC1D4,SORBS1,RAB31,TNS2,RAB8B,NUCKS1
down-regulated proteins	GO Biological Process	GO:0070252	actin-mediated cell contraction	0.000790906	0.0151806	BIN1,ANK2,CACNA2D1,CAV1,TPM1,VIL1,GPD1L,NEDD4L,EPDR1,PARVA
down-regulated proteins	GO Biological Process	GO:1900076	regulation of cellular response to insulin stimulus	0.000814192	0.0155496	AGT,MYO1C,ENPP1,PRKCB,PTPRE,SORBS1,TNS2,NUCKS1
down-regulated proteins	GO Biological Process	GO:0046626	regulation of insulin receptor signaling pathway	0.000997201	0.0183159	AGT,CDK4,ENPP1,PRKCB,PTPRE,SORBS1,TNS2,NUCKS1
down-regulated proteins	GO Biological Process	GO:0008286	insulin receptor signaling pathway	0.00102809	0.0187243	AGT,CDK4,INSR,ENPP1,PRKCB,PTPRA,PTPRE,RARRES2,SORBS1,TNS2,NUCKS1
down-regulated proteins	GO Biological Process	GO:0051016	barbed-end actin filament capping	0.00103018	0.0187243	ADD3,EPS8,RDX,SVIL,VIL1
down-regulated proteins	GO Biological Process	GO:1903522	regulation of blood circulation	0.00104798	0.0190026	ADA,AGT,BIN1,ANK2,CACNA2D1,CAV1,CHGA,DES,DMD,ECE1,EGFR,GSTM2,PRKACA,TPM1,CELF2,GPD1L,EHD3,DOCK5
down-regulated proteins	GO Biological Process	GO:0002027	regulation of heart rate	0.00125934	0.0220514	ADA,AGT,BIN1,ANK2,CACNA2D1,CAV1,DMD,PRKACA,TPM1,GPD1L
down-regulated proteins	GO Biological Process	GO:0006941	striated muscle contraction	0.00130165	0.0225855	BIN1,ANK2,CACNA2D1,CAV1,CHGA,DMD,GSTM2,PRKACA,TPM1,PPP1R13L,GPD1L,NEDD4L,SYNM,EHD3
down-regulated proteins	GO Biological Process	GO:0008016	regulation of heart contraction	0.00190415	0.0303552	ADA,AGT,BIN1,ANK2,CACNA2D1,CAV1,CHGA,DES,DMD,GSTM2,PRKACA,TPM1,CELF2,GPD1L,EHD3
down-regulated proteins	GO Biological Process	GO:0055006	cardiac cell development	0.00190988	0.0303552	AGT,FHL2,LMNA,MYH11,PDGFRB,PIN1,YY1,SORBS2,PDCD4
down-regulated proteins	GO Biological Process	GO:0090288	negative regulation of cellular response to growth factor stimulus	0.0022124	0.0339718	AGT,DCN,FBN1,GPC1,HRG,HTRA1,EMILIN1,LEMD3,TRIM33,LEMD2
down-regulated proteins	GO Biological Process	GO:0086001	cardiac muscle cell action potential	0.00226624	0.0347057	BIN1,ANK2,CACNA2D1,CAV1,DMD,SLMAP,GPD1L,NEDD4L
down-regulated proteins	GO Biological Process	GO:0055117	regulation of cardiac muscle contraction	0.00246242	0.0368256	BIN1,ANK2,CAV1,CHGA,DMD,GSTM2,PRKACA,EHD3
down-regulated proteins	GO Biological Process	GO:0030510	regulation of BMP signaling pathway	0.00276081	0.0407309	ENG,FBN1,RBPJ,ILK,HTRA1,FSTL1,LEMD3,TRIM33,LEMD2
down-regulated proteins	GO Biological Process	GO:1903078	positive regulation of protein localization to plasma membrane	0.00282334	0.0415732	EGFR,ITGB1,LRP1,PRNP,VIL1,SORBS1,CNPY4
down-regulated proteins	GO Biological Process	GO:0035265	organ growth	0.00346528	0.0483287	AGT,ANXA6,RBPJ,PDGFRB,PIN1,RBP4,SOD1,STK4,YY1,SORBS2,BASP1,YAP1,ARID2
down-regulated proteins	GO Biological Process	GO:0045766	positive regulation of angiogenesis	0.00399375	0.0537716	C5,CMA1,CYP1B1,ENG,HMOX1,ITGA5,ITGB1,PRKCB,PTGIS,RRAS,NRP1,PAK4,HSPB6
down-regulated proteins	GO Biological Process	GO:1904018	positive regulation of vasculature development	0.00399375	0.0537716	C5,CMA1,CYP1B1,ENG,HMOX1,ITGA5,ITGB1,PRKCB,PTGIS,RRAS,NRP1,PAK4,HSPB6
down-regulated proteins	GO Biological Process	GO:0086005	ventricular cardiac muscle cell action potential	0.00405097	0.0541924	BIN1,ANK2,CAV1,GPD1L,NEDD4L
down-regulated proteins	GO Biological Process	GO:0055013	cardiac muscle cell development	0.00455135	0.0593304	AGT,FHL2,LMNA,MYH11,PDGFRB,PIN1,YY1,SORBS2
down-regulated proteins	GO Biological Process	GO:0060419	heart growth	0.00471756	0.0610464	AGT,RBPJ,PIN1,RBP4,YY1,SORBS2,BASP1,YAP1,ARID2
down-regulated proteins	GO Biological Process	GO:0055007	cardiac muscle cell differentiation	0.00520622	0.0655231	AGT,FHL2,RBPJ,ITGB1,LMNA,MYH11,PDGFRB,PIN1,YY1,SORBS2
down-regulated proteins	GO Biological Process	GO:0086002	cardiac muscle cell action potential involved in contraction	0.00602732	0.0738682	BIN1,ANK2,CACNA2D1,CAV1,GPD1L,NEDD4L
down-regulated proteins	GO Biological Process	GO:1900078	positive regulation of cellular response to insulin stimulus	0.00663995	0.0785705	AGT,MYO1C,SORBS1,NUCKS1
down-regulated proteins	GO Biological Process	GO:0002090	regulation of receptor internalization	0.0078411	0.0901805	ARRB1,INSR,ITGB3,NUMB,UBQLN2,ANKRD13A
down-regulated proteins	KEGG Pathway	hsa04510	Focal adhesion	7.6982e-23	1.60654e-19	CAV1,COL1A1,COL1A2,COL2A1,COL4A1,COL4A2,COL6A1,COL6A2,COL6A3,CRK,CRKL,EGFR,FLNC,ILK,ITGA1,ITGA2B,ITGA5,ITGA7,ITGAV,ITGB1,ITGB3,LAMA2,LAMA4,LAMB2,MYLK,PDGFRB,PRKCB,MAPK9,RELN,RAP1A,SPP1,THBS2,TNXB,VTN,VWF,PAK4,MYL9,CLSTN1,PPP1R12C,PARVA,TLN2,LMNB2,LAMA1
down-regulated proteins	KEGG Pathway	hsa04512	ECM-receptor interaction	2.70637e-20	4.14183e-17	COL1A1,COL1A2,COL2A1,COL4A1,COL4A2,COL6A1,COL6A2,COL6A3,DAG1,ITGA1,ITGA2B,ITGA5,ITGA7,ITGAV,ITGB1,ITGB3,LAMA2,LAMA4,LAMB2,RELN,SPP1,THBS2,TNXB,VTN,VWF,LMNB2,LAMA1
down-regulated proteins	KEGG Pathway	hsa04610	Complement and coagulation cascades	1.42698e-19	1.81988e-16	SERPINC1,C1S,C4B,C5,C6,C7,C8A,C8B,C8G,C9,CD59,CLU,CNTN1,CPB2,CD55,AKR1C1,CFD,F9,F12,SERPIND1,KLKB1,KNG1,SERPINA5,SERPINF2,VTN,VWF,MASP2
down-regulated proteins	KEGG Pathway	hsa05146	Amoebiasis	1.61713e-15	9.76914e-13	C8A,C8B,C8G,C9,COL1A1,COL1A2,COL3A1,COL4A1,COL4A2,AKR1C1,GNA11,GNAQ,GNAS,LAMA2,LAMA4,LAMB2,MUC2,NFKB1,SERPINB6,PRKACA,PRKCB,CLSTN1,TINAGL1,LMNB2,LAMA1
down-regulated proteins	KEGG Pathway	hsa04151	PI3K-Akt signaling pathway	2.06828e-10	3.20807e-08	CDK4,CDK6,CDKN1B,COL1A1,COL1A2,COL2A1,COL4A1,COL4A2,COL6A1,COL6A2,COL6A3,CREB1,EGFR,GNG7,INSR,ITGA1,ITGA2B,ITGA5,ITGA7,ITGAV,ITGB1,ITGB3,LAMA2,LAMA4,LAMB2,NFKB1,PDGFRB,RELN,SPP1,THBS2,TNXB,VTN,VWF,CLSTN1,GNG2,GNG12,LMNB2,LAMA1
down-regulated proteins	KEGG Pathway	hsa05418	Fluid shear stress and atherosclerosis	9.79396e-10	1.2219e-07	CAV1,GPC1,GSTA2,GSTM2,GSTM3,GSTM4,GSTT1,GSTT2,HMOX1,ITGA2B,ITGAV,ITGB3,MGST1,MMP2,NCF2,NFKB1,MAPK9,MAPK13,CLSTN1,TXN2,CALML5,GSTT2B
down-regulated proteins	KEGG Pathway	hsa04974	Protein digestion and absorption	3.70708e-09	3.95812e-07	COL1A1,COL1A2,COL2A1,COL3A1,COL4A1,COL4A2,COL5A1,COL5A2,COL6A1,COL6A2,COL6A3,COL7A1,COL12A1,COL15A1,CPB2,COL14A1,COL18A1
down-regulated proteins	KEGG Pathway	hsa05020	Prion diseases	4.09882e-09	4.33606e-07	C5,C6,C7,C8A,C8B,C8G,C9,AKR1C1,NCAM1,PRKACA,PRNP,SOD1
down-regulated proteins	KEGG Pathway	hsa05222	Small cell lung cancer	8.41905e-09	8.05282e-07	CDK4,CDK6,CDKN1B,COL4A1,COL4A2,DDB2,FHIT,ITGA2B,ITGAV,ITGB1,LAMA2,LAMA4,LAMB2,NFKB1,CLSTN1,LMNB2,LAMA1
down-regulated proteins	KEGG Pathway	hsa00980	Metabolism of xenobiotics by cytochrome P450	8.79956e-09	8.31287e-07	ADH1B,ADH5,ALDH3A1,CBR3,CYP1B1,AKR1C1,GSTA2,GSTM2,GSTM3,GSTM4,GSTT1,GSTT2,MGST1,UGT1A6,GSTT2B
down-regulated proteins	KEGG Pathway	hsanan01	drug metabolism	1.86084e-08	1.58213e-06	NAT1,ADH1B,ADH5,ALDH3A1,AOX1,CES1,DPYD,GSTA2,GSTM2,GSTM3,GSTM4,GSTT1,GSTT2,MAOB,MGST1,UPP1,UGT1A6,GSTT2B
down-regulated proteins	KEGG Pathway	hsa00982	Drug metabolism - cytochrome P450	2.3003e-08	1.92722e-06	ADH1B,ADH5,ALDH3A1,AOX1,GSTA2,GSTM2,GSTM3,GSTM4,GSTT1,GSTT2,MAOB,MGST1,UGT1A6,GSTT2B
down-regulated proteins	KEGG Pathway	hsa00480	Glutathione metabolism	4.91975e-08	3.8284e-06	GGT5,GPX3,GPX4,GSTA2,GSTM2,GSTM3,GSTM4,GSTT1,GSTT2,MGST1,PRNP,PHGDH,GSTT2B
down-regulated proteins	KEGG Pathway	hsa05204	Chemical carcinogenesis	8.16099e-08	5.98542e-06	NAT1,ADH1B,ADH5,ALDH3A1,CYP1B1,GSTA2,GSTM2,GSTM3,GSTM4,GSTT1,GSTT2,MGST1,UGT1A6,KYAT3,GSTT2B
down-regulated proteins	KEGG Pathway	hsa05322	Systemic lupus erythematosus	0.000579117	0.0116616	C1S,C4B,C5,C6,C7,C8A,C8B,C8G,C9,AKR1C1,HLA-DQA1,TRIM21,H2BC11
down-regulated proteins	KEGG Pathway	hsa01524	Platinum drug resistance	0.00175033	0.0283361	GSTA2,GSTM2,GSTM3,GSTM4,GSTT1,GSTT2,MGST1,GSTT2B
The adj.P-values are calculated using hypergeometric test (BH adjusted P-values).
