# Supplementary material for: Proteomic characterization of epithelial ovarian cancer delineates molecular signatures and therapeutic targets in distinct histological subtypes
Source: Nat Commun. 2023 Nov 28;14:7802. doi: 10.1038/s41467-023-43282-3 (PMC10684593; doi:10.1038/s41467-023-43282-3)
Supplement: Supplementary file 8 — Supplementary Data 5 [file 41467_2023_43282_MOESM8_ESM.xlsx]

## Sheet: Sheet1
Supplementary Data 5. GO biological processes and KEGG pathways with GSEA enrichment.
Category	Term	Description	EnrichmentScore	NES	P-value	adj.P-value	EntrezID
GO Biological Process	GO:0002181	cytoplasmic translation	0.497593	2.58468	1e-10	1.716e-07	5315/6205/6159/6128/1981/6143/23521/1973/1660/26986/6142/6228/6160/6124/6138/4733/9045/4904/6154/6164/6141/6165/6134/6168/51441/7812/6194/8669/6157/11224/6232/6132/6137/9349/6156/3192/6235/6125/25873/6188/6202/6122/6217/10605/3921/6207/6155/6144/6208/6129/6158/28985/6203/6152/6130/6187/6193/4686/3646/5936/2332/6146/6169/2107/6223/8661/6222/8894/6139/6224/6147/10492/6210/6218/6135/51386
GO Biological Process	GO:0003008	system process	-0.474508	-1.71738	1e-10	1.716e-07	309/23327/83872/3688/563/80781/23171/100/1601/10979/80005/79068/26056/4000/51762/274/4897/3827/1277/2348/8644/525/1385/1756/10413/10257/3643/5566/128/5243/1889/7528/1020/53405/83988/1956/5269/4313/2767/1410/5345/5176/4035/152137/4130/5592/336/1278/18/5795/183/7871/6647/3162/1280/1496/10391/1373/800/1645/30845/3043/7168/408/337/4583/27347/4638/287/3672/2593/3983/348/3488/793/1605/10659/3913/3678/2…
GO Biological Process	GO:0045229	external encapsulating structure organization	-0.605644	-2.0566	6.77144e-10	4.64792e-07	284217/4317/1294/1545/1284/4313/1520/5345/4035/1278/1361/30008/7053/183/1289/7448/1280/165/2022/1306/4319/3908/4811/1605/1281/3913/1303/1290/2191/11117/4629/4016/1215/4147/10516/4060/1805/25890/7373/7148/2331/857
GO Biological Process	GO:0030198	extracellular matrix organization	-0.601657	-2.04265	6.27204e-10	4.64792e-07	83872/3688/80781/1277/3690/284217/4317/1294/1545/1284/4313/1520/5345/4035/1278/1361/30008/183/1289/7448/1280/165/2022/1306/4319/3908/4811/1605/1281/3913/1303/1290/2191/11117/4629/4016/1215/4147/10516/4060/1805/25890/7373/7148/2331/857
GO Biological Process	GO:0043062	extracellular structure organization	-0.601657	-2.04265	6.27204e-10	4.64792e-07	83872/3688/80781/1277/3690/284217/4317/1294/1545/1284/4313/1520/5345/4035/1278/1361/30008/183/1289/7448/1280/165/2022/1306/4319/3908/4811/1605/1281/3913/1303/1290/2191/11117/4629/4016/1215/4147/10516/4060/1805/25890/7373/7148/2331/857
GO Biological Process	GO:0006888	endoplasmic reticulum to Golgi vesicle-mediated transport	0.510998	2.48724	3.22589e-09	1.58161e-06	22820/10483/1314/1315/9276/2801/4253/26958/9632/10525/372/11316/10960/375056/51124/8729/5034/22872/51014/23423/11196/8615/57222/9871/10972/3998/51128/10427/9321/10959/10342/23256/10113/378/58485/54732/10652/60561/10134
GO Biological Process	GO:0061061	muscle structure development	-0.530599	-1.87626	2.77961e-09	1.58161e-06	80005/4000/6840/274/1491/1385/1756/93185/1794/3516/7528/27250/1020/27295/284217/196528/6598/1410/2817/1293/3956/64236/9444/30008/183/1465/9260/2022/7168/6595/4638/287/1466/3488/3908/4811/1605/3679/2318/1281/3913/975/8536/10409/2274/7111/7026/4629/6876/6525/1073/4204/5159/30846/25802/10398/7345/8470/5239/2273/6444/857/1674
GO Biological Process	GO:0007155	cell adhesion	-0.436892	-1.58782	7.42682e-09	3.18611e-06	23166/5649/5962/83872/7450/3688/563/80781/3273/100/1601/10979/1952/5364/5271/80005/83660/81704/4897/201294/3827/1277/8416/2348/9647/10298/91624/953/4026/5921/3690/9473/1399/9620/8829/10428/81027/347/1020/64005/1845/3611/284217/1294/1545/1956/196528/6812/6598/8440/1021/4313/2039/214/5345/1293/5592/3956/3026/6281/50488/18/5074/30008/23022/5795/8404/1465/1289/1604/7448/1291/3674/1496/10562/10391/661…
GO Biological Process	GO:1990542	mitochondrial transmembrane transport	0.643718	2.7937	1.03508e-08	3.94709e-06	1374/293/10165/5250/9131/7416/1376/292/118980/87178/94081/10452/90550/3329/9804/3954/9512/7263/10939
GO Biological Process	GO:0033002	muscle cell proliferation	-0.662616	-2.09361	1.53755e-08	5.14832e-06	10413/3690/3516/27250/347/196528/4313/5345/5592/30008/183/3162/7168/1012/348/3488/5950/1027/283/5159/57447/1264/4969
GO Biological Process	GO:0048646	anatomical structure formation involved in morphogenesis	-0.466367	-1.67595	1.6501e-08	5.14832e-06	5534/23210/6050/7849/553115/6789/727/29924/5898/23187/3685/10938/1282/221496/2551/7058/23166/5649/135228/3688/3273/100/350/80005/1464/4897/201294/1277/2348/10298/10413/3690/1794/9620/5566/8829/81027/3516/347/1020/4317/8443/1294/1545/1284/4313/2817/5176/10512/183/1465/1289/7448/25831/1291/3674/3162/1280/800/2022/7168/287/5579/1012/5654/1466/6237/793/1605/3679/2318/1281/6278/3678/55742/975/5740/853…
GO Biological Process	GO:0072359	circulatory system development	-0.467733	-1.68052	1.85613e-08	5.30853e-06	5534/23210/6050/7849/10848/6789/727/29924/10454/3685/1282/78987/9820/221496/7058/23166/3688/3273/350/4000/1464/4897/1396/1277/2348/10298/1491/1385/5921/10413/3690/3643/1399/8829/1889/3516/7528/27250/347/3611/27295/284217/1545/1284/1956/196528/4313/2767/5345/5176/4035/10512/64236/1278/9444/30008/183/1289/9260/25831/3674/3162/1280/800/5906/2022/7168/4638/287/5579/1012/348/6237/2200/1605/1281/6278/3…
GO Biological Process	GO:0055001	muscle cell development	-0.674094	-2.10354	2.0839e-08	5.5015e-06	3688/4000/274/1756/7528/30008/183/1465/2022/7168/287/1466/2318/2274/7111/4629/1073/5159/25802/10398/7345/8470/5239/6444
GO Biological Process	GO:0042692	muscle cell differentiation	-0.575743	-1.95506	2.96693e-08	7.27321e-06	3688/80005/4000/274/1491/1756/1794/3516/7528/27250/284217/9444/30008/183/1465/2022/7168/287/1466/3488/3908/4811/2318/3913/975/8536/2274/7111/4629/1073/4204/5159/30846/25802/10398/7345/8470/5239/6444
GO Biological Process	GO:0001944	vasculature development	-0.496634	-1.75969	6.06018e-08	1.38657e-05	5534/23210/6050/6789/727/29924/10454/3685/1282/9820/7058/23166/3688/3273/350/1464/4897/1277/2348/10298/1491/5921/10413/3690/1399/8829/3516/27250/347/284217/1545/1284/196528/4313/5345/5176/4035/10512/1278/9444/30008/183/1289/25831/3674/3162/800/5906/2022/4638/5579/1012/348/6237/1605/1281/6278/3678/55742/59/5740/27286/2191/11117/7026/4240/4162/4016/1215/4204/283/84034/5159/6444/8854/857/1634/126393
GO Biological Process	GO:0001568	blood vessel development	-0.500296	-1.77136	8.70373e-08	1.86695e-05	5534/23210/6050/6789/727/29924/10454/3685/1282/9820/7058/23166/3688/3273/350/1464/4897/1277/2348/10298/5921/10413/3690/1399/8829/3516/347/284217/1545/1284/196528/4313/5345/5176/4035/10512/1278/9444/30008/183/1289/25831/3674/3162/800/5906/2022/4638/5579/1012/348/6237/1605/1281/6278/3678/55742/59/5740/27286/2191/11117/7026/4240/4162/4016/1215/4204/283/84034/5159/6444/8854/857/1634/126393
GO Biological Process	GO:0048660	regulation of smooth muscle cell proliferation	-0.677941	-2.09097	1.56579e-07	2.85304e-05	3690/27250/347/4313/5345/5592/30008/183/3162/7168/1012/348/3488/1027/283/5159/57447/1264/4969
GO Biological Process	GO:0048659	smooth muscle cell proliferation	-0.66991	-2.06227	1.57948e-07	2.85304e-05	3690/27250/347/4313/5345/5592/30008/183/3162/7168/1012/348/3488/1027/283/5159/57447/1264/4969
GO Biological Process	GO:0008285	negative regulation of cell population proliferation	-0.503927	-1.78018	1.53576e-07	2.85304e-05	3300/30851/135228/563/80781/3273/1601/5364/350/4000/3516/27250/347/3611/1545/3635/196528/6598/8440/1021/5176/5592/1361/5074/30008/5795/3162/1718/7168/6595/9104/3672/1012/5169/348/3488/2170/5950/2191/7026/25959/1027/283/1805/23371/5621/10202/7041/8854/857/57447/5270/1264/127435/4969
GO Biological Process	GO:0048662	negative regulation of smooth muscle cell proliferation	-0.802005	-2.15386	2.20336e-07	3.78097e-05	27250/347/5592/30008/3162/7168/348/3488/1027/283/57447/1264/4969
GO Biological Process	GO:0010927	cellular component assembly involved in morphogenesis	-0.717508	-2.08719	3.86143e-07	6.31067e-05	8443/2817/1465/7168/287/1466/1605/2318/23136/7111/1272/4629/1073/5159/25802/10398/5239
GO Biological Process	GO:0007167	enzyme-linked receptor protein signaling pathway	-0.460378	-1.64558	8.15557e-07	0.000121695	7791/7431/7525/3066/1001/10273/10999/7018/7498/5595/4643/3693/5605/197/5305/5796/22933/25942/6776/26058/3925/6778/255743/6777/9052/1398/5898/10454/11167/5786/1282/9261/64710/9392/23592/135228/3273/1601/10979/1464/79643/1277/5300/2348/51592/5921/3690/3643/1399/4641/8829/3516/27250/347/1845/3611/8483/5791/1284/1956/8440/1019/4313/2817/4035/5167/1278/5795/183/7448/2022/3672/5579/1012/5654/3488/2200/…
GO Biological Process	GO:0030334	regulation of cell migration	-0.444058	-1.59297	7.89147e-07	0.000121695	3909/2316/5796/10672/348110/25942/6776/10013/51466/152007/6789/727/23473/1398/3685/3929/57662/8650/25777/11188/5649/5962/3688/3273/100/1601/10979/5364/350/80005/81704/1809/4000/1277/9647/91624/3690/3643/1399/4641/4354/8829/347/1020/1845/284217/22800/11240/1545/1956/196528/4313/2039/5176/4035/5592/10512/50488/5795/183/7448/3162/1496/2022/7168/27347/4638/1012/348/3488/6237/3908/3910/1605/684/1281/6…
GO Biological Process	GO:0030239	myofibril assembly	-0.79337	-2.09747	9.4865e-07	0.000130231	1465/7168/1466/2318/7111/4629/1073/5159/25802/10398/5239
GO Biological Process	GO:0055002	striated muscle cell development	-0.79337	-2.09747	9.4865e-07	0.000130231	1465/7168/1466/2318/7111/4629/1073/5159/25802/10398/5239
GO Biological Process	GO:0048514	blood vessel morphogenesis	-0.488797	-1.72091	1.02538e-06	0.00013535	5534/23210/6050/6789/727/29924/3685/1282/9820/7058/23166/3688/3273/350/1464/4897/2348/10298/5921/10413/3690/8829/3516/347/284217/1545/1284/196528/4313/5345/5176/4035/9444/30008/183/3674/3162/800/5906/2022/4638/5579/1012/348/6237/1605/1281/6278/3678/55742/5740/27286/2191/11117/7026/4240/4162/1215/4204/283/84034/5159/6444/857/1634/126393
GO Biological Process	GO:0035459	vesicle cargo loading	0.738577	2.70714	1.28933e-06	0.000163651	10483/4253/9632/375056/22872/9871/10972/8943/10427/10959/8546
GO Biological Process	GO:0019932	second-messenger-mediated signaling	-0.606899	-1.94781	1.33514e-06	0.000163651	3708/3709/100/1385/1756/5566/83988/1956/2039/2770/5592/23564/5795/183/11163/10486/287/9104/1012/348/7535/2274/29995/683/5621/2946/6444
GO Biological Process	GO:0030199	collagen fibril organization	-0.712851	-2.03985	1.49668e-06	0.000177125	80781/1277/1545/5345/1278/30008/1289/1280/165/1281/1303/1290/11117/4016/4060/1805/7373/7148/2331
GO Biological Process	GO:0015850	organic hydroxy compound transport	-0.589036	-1.90608	1.63951e-06	0.00018756	8714/9885/55275/26031/6696/4790/1601/10257/3690/1191/4035/4481/336/18/183/5444/1645/337/114876/348/345/341/1066/1113/5950/4129/4204/344/6622/6623/857
GO Biological Process	GO:0006891	intra-Golgi vesicle-mediated transport	0.656017	2.52624	1.95365e-06	0.000209359	25839/22820/1314/1315/9276/26958/22818/11316/4905
GO Biological Process	GO:0008217	regulation of blood pressure	-0.64654	-1.97628	2.01306e-06	0.000209359	128/1889/83988/2767/5345/1278/18/183/6647/3162/10391/3043/7168/27347/59/1113/11117/7026/1215/4204/84034
GO Biological Process	GO:0040012	regulation of locomotion	-0.440723	-1.58369	1.91081e-06	0.000209359	3909/2316/5796/10672/348110/25942/6776/10013/51466/152007/6789/727/23473/1398/3685/3929/57662/93663/8650/25777/11188/5649/5962/3688/3273/100/1601/10979/5364/350/80005/81704/1809/4000/1277/5300/3603/9647/91624/3690/3643/1399/4641/4354/8829/347/1020/1845/284217/22800/11240/1545/1956/196528/1021/4313/2039/5176/4035/5592/10512/50488/5795/183/7448/25793/3162/1496/2022/7168/27347/4638/9104/1012/348/348…
GO Biological Process	GO:2000145	regulation of cell motility	-0.435868	-1.56656	2.15181e-06	0.000214376	3909/2316/5796/10672/348110/25942/6776/10013/51466/152007/6789/727/23473/1398/3685/3929/57662/93663/8650/25777/11188/5649/5962/3688/3273/100/1601/10979/5364/350/80005/81704/1809/4000/1277/5300/9647/91624/3690/3643/1399/4641/4354/8829/347/1020/1845/284217/22800/11240/1545/1956/196528/1021/4313/2039/5176/4035/5592/10512/50488/5795/183/7448/3162/1496/2022/7168/27347/4638/9104/1012/348/3488/6237/3908…
GO Biological Process	GO:0040011	locomotion	-0.419476	-1.51539	2.18623e-06	0.000214376	51466/152007/6789/727/23473/1398/5898/3685/3929/51119/3148/57662/93663/8650/25777/11188/5649/5962/3688/3273/63916/100/1601/10979/5364/350/80005/81704/1809/4000/4897/1277/5300/3603/9647/91624/3690/3643/1399/1794/4641/4354/8829/1889/347/1020/1845/284217/22800/11240/1545/1956/196528/1021/4313/2039/214/5176/4035/5592/10512/50488/23022/5795/183/7448/25793/3162/1496/2022/7168/27347/4638/9104/3672/3053/…
GO Biological Process	GO:0016477	cell migration	-0.405784	-1.47094	2.39041e-06	0.000227886	51466/152007/6789/6777/727/23473/1398/11167/3685/3929/51119/3148/57662/8650/2059/30011/25777/11188/5649/5962/309/3688/3273/63916/100/1601/10979/1952/5364/350/80005/81704/1809/4000/1464/4897/1277/23353/2348/3603/9647/10298/91624/3690/3643/1399/1794/9620/4641/4354/8829/347/1020/64005/1845/3611/284217/22800/11240/1545/1956/196528/4313/2039/2817/5176/4035/5592/10512/50488/114793/23022/5795/183/1289/7…
GO Biological Process	GO:0060537	muscle tissue development	-0.549871	-1.8408	3.09611e-06	0.000287185	3688/4000/6840/1385/1756/10413/93185/3516/7528/1020/196528/2817/10512/30008/183/1465/2022/7168/4638/1466/3488/3679/1281/5950/2274/7026/4629/1073/5159/8470/5239/6444/8854/857
GO Biological Process	GO:0009887	animal organ morphogenesis	-0.465382	-1.64909	3.85979e-06	0.0003486	221496/4790/5423/309/80781/1601/1952/4237/1396/1277/2348/525/10413/3643/1399/9620/8829/3516/7528/27250/3611/284217/1956/196528/4313/10512/1278/1361/30008/183/1289/51715/6647/1280/1496/2022/7168/2239/4638/2593/3150/5654/3983/3488/793/8076/2200/1605/1281/55742/2202/59/10409/5950/2274/1290/7570/10082/5159/2273/8854/857/1634/54829
GO Biological Process	GO:0009636	response to toxic substance	-0.542848	-1.82643	5.08492e-06	0.000447473	241/4255/3050/128/5243/1545/57016/10058/5444/6647/210/1373/3039/3043/2878/337/4583/2053/3047/348/1066/4131/2947/216/4129/2952/3045/6649/3048/10516/5159/10202/2946
GO Biological Process	GO:0140053	mitochondrial gene expression	0.389147	2.03387	5.42004e-06	0.000453697	6472/55157/10128/87178/7284/80222/85476/9238/51081/28958/54931/54938/80324/9801/28998/10240/116540/7818/3028/90480/57505/55699/65080/51073/5562/23107/51253/64949/10352/65003/6832/51095/64968/6150/64965/56945/29093/10102/64978/54460
GO Biological Process	GO:0003012	muscle system process	-0.516366	-1.77263	5.37969e-06	0.000453697	309/23327/23171/100/80005/4000/274/1756/5566/7528/1410/5592/18/183/7871/6647/3162/800/30845/7168/4638/287/2593/3488/1605/1113/4653/7111/4629/6525/2628/29995/23336/25802/10398/8470/2946/6444/857/1674/781/1264
GO Biological Process	GO:0008015	blood circulation	-0.494354	-1.709	6.69539e-06	0.000547109	23171/100/10979/80005/274/3827/1756/5566/128/1889/83988/4313/2767/5345/5592/1278/18/5795/183/6647/3162/10391/1373/30845/3043/7168/27347/287/3672/348/10659/59/1113/11117/7026/6649/1215/4204/84034/9590/2946/6444/857/1674/781
GO Biological Process	GO:0009719	response to endogenous stimulus	-0.395678	-1.44026	7.01652e-06	0.000560016	5019/2316/5305/5796/2782/4440/2010/22933/25942/6776/10013/7849/27429/6778/255743/6777/9611/1398/5603/10454/11167/5786/55364/2778/10938/6696/11021/1282/760/9261/3148/64710/64121/9392/23592/2551/3708/5860/4790/5962/3709/9852/135228/3688/57026/3273/11031/5929/1601/10979/1277/5300/2348/8644/1385/51592/10413/3690/3643/1399/5566/4641/25828/8829/3516/7528/27250/1020/1845/3611/11240/8483/1545/5791/1284/1…
GO Biological Process	GO:0071363	cellular response to growth factor stimulus	-0.464521	-1.64065	7.62559e-06	0.000594796	2010/22933/25942/27429/255743/6777/1398/10454/11167/10938/11021/9261/9392/23592/5962/135228/3273/1601/10979/1277/5300/2348/1385/51592/3690/3643/1399/4641/8829/3516/27250/1845/3611/8483/1284/1956/2817/1278/183/7448/1280/7123/1373/5906/2022/5579/5654/2200/1281/3678/59/4131/7429/4052/11117/4053/5159/7148/2331/7041/8425/857/1634/54829
GO Biological Process	GO:0035295	tube development	-0.437239	-1.56508	8.2835e-06	0.000631755	5534/23210/6050/7849/4082/6789/231/255743/727/29924/5898/10454/3685/1282/9820/26227/7058/23166/3688/3273/100/350/1464/4897/2348/10298/1385/5921/10413/3690/1399/9620/5566/8829/1889/3516/347/3611/284217/1545/1284/1956/196528/4313/5345/5176/4035/10512/3988/9444/30008/183/25831/3674/3162/1280/1373/800/5906/2022/4638/5579/1012/348/3488/6237/793/1605/1281/6278/3678/55742/5740/5919/10409/5950/27286/2191…
GO Biological Process	GO:0051146	striated muscle cell differentiation	-0.569575	-1.85226	1.17357e-05	0.000856953	3688/80005/4000/1794/3516/7528/183/1465/7168/1466/3488/2318/975/2274/7111/4629/1073/5159/30846/25802/10398/8470/5239/6444
GO Biological Process	GO:0090287	regulation of cellular response to growth factor stimulus	-0.567088	-1.84929	1.16264e-05	0.000856953	135228/3273/1601/5300/2348/51592/3690/4641/8829/3516/3611/8483/2817/183/7448/2022/5579/5654/2200/3678/4052/11117/7148/7041/8425/857/1634/54829
GO Biological Process	GO:0031032	actomyosin structure organization	-0.547121	-1.8186	1.31736e-05	0.00094191	3688/10979/9647/8829/2037/5345/6281/1465/10391/7168/408/1466/2318/23136/2035/4653/7111/4629/1073/5159/25802/10398/10580/5239/10174/1264
GO Biological Process	GO:0045333	cellular respiration	0.344803	1.77084	1.3844e-05	0.00095025	6472/3418/10165/1327/10131/2820/23530/54205/87178/5339/1347/55847/1431/1329/374291/4697/4191/1537/205/6389/1738/3420/1337/3416/79751/9377/1345/6648/2109/5160/983/7384/50/47/4967/3419/51079/4715/10514/7385/8801/1737/6390/54539
GO Biological Process	GO:0000165	MAPK cascade	-0.459915	-1.62469	1.37819e-05	0.00095025	152007/6789/11329/255743/9611/1398/5603/10454/3685/5601/9261/221496/4790/1601/10979/1464/8682/5300/10298/5037/3690/3643/1399/10048/8829/27250/1845/4317/1956/1410/5345/29937/50488/5795/183/6647/5906/408/27347/3672/348/6237/1605/6278/59/975/259/4653/11117/246/5159/7345/9590/7078/857/10174/57447
GO Biological Process	GO:0072599	establishment of protein localization to endoplasmic reticulum	0.611561	2.35504	1.48782e-05	0.00100122	23480/29927/58477/10525/9789/3309/29082/23471/10952/25782/6731
GO Biological Process	GO:0070848	response to growth factor	-0.451049	-1.59497	1.7295e-05	0.00114147	2010/22933/25942/10013/27429/255743/6777/1398/10454/11167/10938/11021/9261/9392/23592/5962/135228/3273/1601/10979/1277/5300/2348/1385/51592/3690/3643/1399/4641/8829/3516/27250/1845/3611/8483/1284/1956/2817/1278/183/7448/1280/7123/1373/5906/2022/5579/5654/2200/1281/3678/59/4131/7429/4052/11117/4053/5159/7148/2331/7041/8425/857/1634/54829
GO Biological Process	GO:0032543	mitochondrial translation	0.407921	2.03065	1.83046e-05	0.00116336	6472/55157/10128/7284/80222/85476/51081/28958/54931/54938/9801/28998/10240/116540/7818/90480/57505/55699/65080/51073/23107/51253/64949/10352/65003/64968/6150/64965/56945/29093/10102/64978/54460
GO Biological Process	GO:0043408	regulation of MAPK cascade	-0.473466	-1.65682	1.81569e-05	0.00116336	152007/6789/11329/255743/9611/1398/10454/221496/1601/10979/1464/5300/10298/5037/3690/3643/1399/10048/8829/27250/1845/4317/1956/5345/29937/50488/5795/183/6647/5906/408/27347/3672/348/6237/1605/6278/59/975/259/4653/11117/246/5159/7345/9590/7078/857/10174/57447
GO Biological Process	GO:1904705	regulation of vascular associated smooth muscle cell proliferation	-0.720314	-1.95385	1.87551e-05	0.00117032	27250/4313/5592/30008/183/3162/7168/3488/1027/57447/1264
GO Biological Process	GO:0044092	negative regulation of molecular function	-0.410729	-1.47618	1.91479e-05	0.00117349	51773/9446/3066/11315/10273/10999/335/5595/6197/3698/710/5265/64853/3551/10614/55662/197/1893/5716/9817/2316/5305/64780/4659/817/25942/10049/5534/3925/10013/5576/11124/10616/11329/9052/3685/56925/64710/8996/6737/4790/3300/5962/23327/135228/3273/1601/3700/5271/274/79643/3827/5300/9647/831/5037/3690/23076/27250/1845/1294/1545/5269/1410/5345/1293/5176/4035/336/5795/183/5064/5813/7448/25793/9532/3162…
GO Biological Process	GO:1902600	proton transmembrane transport	0.523749	2.26849	2.05571e-05	0.00117586	5250/1327/292/23530/11331/9114/1329/374291/523/4697/529/1537/526/476/79751/9377/51606
GO Biological Process	GO:0032371	regulation of sterol transport	-0.774775	-1.99338	2.02293e-05	0.00117586	4035/336/5444/337/348/345/341/1066/344/857
GO Biological Process	GO:0032374	regulation of cholesterol transport	-0.774775	-1.99338	2.02293e-05	0.00117586	4035/336/5444/337/348/345/341/1066/344/857
GO Biological Process	GO:0003013	circulatory system process	-0.475242	-1.65999	1.98259e-05	0.00117586	23171/100/10979/80005/274/3827/1756/10413/10257/3643/5566/128/5243/1889/83988/4313/2767/5345/4035/5592/1278/18/5795/183/6647/3162/10391/1373/30845/3043/7168/27347/287/3672/348/10659/59/1113/11117/7026/6649/1215/4204/84034/9590/2946/6444/857/1674/781
GO Biological Process	GO:0065002	intracellular protein transmembrane transport	0.62908	2.42456	2.12508e-05	0.00119496	9131/23480/29927/8239/10452/10525/3329/9804/3309/23471/10952
GO Biological Process	GO:1900046	regulation of hemostasis	-0.675812	-1.93386	2.15872e-05	0.00119496	3818/3273/350/3827/2161/2039/5345/5592/1361/18/462/7448/348/2191/11117/84034/857/5270
GO Biological Process	GO:0007160	cell-matrix adhesion	-0.516391	-1.75089	2.30084e-05	0.00125341	54749/255743/5786/3685/57662/3688/3273/10979/9647/5921/3690/8829/347/1020/1845/3611/1021/2039/6281/50488/30008/5795/7448/3674/10391/6614/3672/1012/6237/4811/1605/3679/1281/3678/4653/11117/1009/10516/683/7148/10580
GO Biological Process	GO:0050818	regulation of coagulation	-0.672765	-1.92515	2.44235e-05	0.00128956	3818/3273/350/3827/2161/2039/5345/5592/1361/18/462/7448/348/2191/11117/84034/857/5270
GO Biological Process	GO:0048870	cell motility	-0.387514	-1.41051	2.41552e-05	0.00128956	51466/152007/6789/6777/727/23473/1398/11167/3685/3929/51119/79767/3148/57662/93663/8650/2059/30011/25777/11188/5649/5962/309/3688/3273/63916/100/1601/10979/1952/5364/350/80005/81704/1809/4000/1464/4897/1277/5300/23353/2348/3603/9647/10298/91624/93185/3690/3643/1399/1794/9620/4641/4354/8829/347/1020/64005/1845/3611/284217/22800/11240/1545/1956/196528/1021/4313/2039/2817/5176/4035/5592/10512/50488/…
GO Biological Process	GO:0009611	response to wounding	-0.433622	-1.54001	2.7083e-05	0.00140831	309/135228/7450/3688/3273/10979/350/1809/79643/3827/1277/2348/953/10413/3690/25828/8829/81027/347/1020/3611/2161/6812/4313/2039/5345/5592/6281/1361/18/462/1465/1289/7448/6647/3162/2776/3043/7168/337/5802/4638/966/51156/3053/348/1605/1281/3913/3678/59/4131/7429/2191/11117/246/4162/6521/84034/2158/5159/10398/857/5270/325
GO Biological Process	GO:1901700	response to oxygen-containing compound	-0.383573	-1.39606	2.77854e-05	0.00142328	5019/2316/5305/5796/2782/342979/4507/2098/817/22933/25942/9563/6776/10013/2879/553115/27429/6778/6777/1398/4548/5603/5786/55364/6602/3929/2778/5601/6696/1282/760/9261/3148/64710/64121/2551/2059/3708/5860/4790/23729/3709/9852/5423/4257/57026/11031/26056/2026/1277/2348/5723/8644/1385/10413/241/3690/4255/3643/1399/5566/128/4641/25828/140609/8942/10723/27250/347/1020/8443/1545/5791/1956/6812/6598/570…
GO Biological Process	GO:0006268	DNA unwinding involved in DNA replication	0.802219	2.30655	2.99691e-05	0.00149064	3159/4175/4171/4173/4176/4174/4172
GO Biological Process	GO:0030193	regulation of blood coagulation	-0.685695	-1.94631	2.99496e-05	0.00149064	3818/3273/350/3827/2161/2039/5345/5592/1361/18/462/7448/348/2191/11117/84034/857/5270
GO Biological Process	GO:0006890	retrograde vesicle-mediated transport, Golgi to endoplasmic reticulum	0.524187	2.26147	3.24366e-05	0.00159032	25839/1314/9276/26958/22818/372/11316/10960/8729/57222/6892/10972/11079/3064/381/23256/378/60561/5870/91949/83548/9554
GO Biological Process	GO:0071495	cellular response to endogenous stimulus	-0.394684	-1.42841	3.45177e-05	0.00166852	2316/5305/5796/2782/2010/22933/25942/6776/10013/7849/27429/6778/255743/6777/9611/1398/5603/10454/11167/5786/55364/2778/10938/11021/1282/760/9261/64710/64121/9392/23592/2551/3708/4790/5962/3709/135228/57026/3273/11031/1601/10979/1277/5300/2348/8644/1385/51592/10413/3690/3643/1399/5566/4641/8829/3516/27250/1020/1845/3611/11240/8483/1545/5791/1284/1956/1019/4313/2039/2767/1520/2817/5176/4035/5167/12…
GO Biological Process	GO:0009888	tissue development	-0.387165	-1.40974	3.95689e-05	0.00188612	3911/7454/7431/10631/3066/5175/1001/8842/23192/2926/7498/5595/4643/3693/10509/5908/3687/4637/5605/3551/54472/197/1893/64122/9817/10555/5019/3909/2316/4440/10672/1266/2010/22933/5534/230/3925/7849/553115/6778/10848/152007/4082/6789/231/255743/6777/5898/11167/23187/3685/51119/6696/2071/79983/1282/760/78987/51535/9820/57662/26227/221496/5962/51673/23369/309/135228/3688/100/1601/10979/1952/79068/4000…
GO Biological Process	GO:0045047	protein targeting to ER	0.637321	2.39305	4.22343e-05	0.00196624	23480/29927/58477/10525/9789/3309/29082/23471/10952/6731/7917/6730
GO Biological Process	GO:0016101	diterpenoid metabolic process	-0.690448	-1.9104	4.23957e-05	0.00196624	8644/128/1545/57016/4035/1645/5919/5950/216/5947/8854/125
GO Biological Process	GO:0007596	blood coagulation	-0.516269	-1.7401	4.86413e-05	0.00216801	7409/55330/5340/50808/7001/65991/7454/710/5265/2147/5321/2677/9060/2316/10672/2778/3818/7450/3273/350/3827/953/3690/81027/3611/2161/6812/2039/5345/5592/1361/18/462/1465/7448/2776/3043/966/51156/3053/348/1281/2191/11117/6521/84034/2158/10398/857/5270
GO Biological Process	GO:0050817	coagulation	-0.516269	-1.7401	4.86413e-05	0.00216801	7409/55330/5340/50808/7001/65991/7454/710/5265/2147/5321/2677/9060/2316/10672/2778/3818/7450/3273/350/3827/953/3690/81027/3611/2161/6812/2039/5345/5592/1361/18/462/1465/7448/2776/3043/966/51156/3053/348/1281/2191/11117/6521/84034/2158/10398/857/5270
GO Biological Process	GO:1901701	cellular response to oxygen-containing compound	-0.396952	-1.43351	4.80357e-05	0.00216801	5019/2316/5305/5796/2782/2098/817/22933/25942/6776/10013/27429/6778/6777/1398/4548/5603/5786/55364/6602/3929/2778/5601/6696/1282/760/3148/64710/64121/2551/3708/4790/23729/3709/4257/57026/11031/26056/1277/2348/8644/1385/10413/241/3690/3643/1399/5566/128/4641/140609/10723/27250/1020/1545/5791/1956/6598/57016/1019/4313/2039/2767/2770/5176/4035/5167/1278/9882/1361/5074/183/5064/1604/6647/1291/2776/13…
GO Biological Process	GO:0001523	retinoid metabolic process	-0.70763	-1.93917	5.57259e-05	0.00245194	8644/128/1545/57016/4035/1645/5919/5950/216/5947/8854/125
GO Biological Process	GO:1990874	vascular associated smooth muscle cell proliferation	-0.704823	-1.93148	6.41987e-05	0.00278899	27250/4313/5592/30008/183/3162/7168/3488/1027/57447/1264
GO Biological Process	GO:0042632	cholesterol homeostasis	-0.683036	-1.88989	6.50495e-05	0.00279062	336/1645/337/2053/348/345/1066/2170/344/857
GO Biological Process	GO:0097435	supramolecular fiber organization	-0.40347	-1.45188	6.71873e-05	0.00284675	57662/93663/2059/30011/11346/5962/120/51673/83872/3688/80781/57026/63916/10979/1809/6840/274/1277/9647/5921/4641/10048/8829/65108/81027/64005/1545/1191/8440/2039/1410/5345/4130/6281/1278/5074/30008/4642/1465/1289/51361/1280/1496/10391/800/165/7168/408/1466/348/8076/2318/1281/4131/7429/1303/4653/7111/1290/11117/171024/246/4629/1073/4016/4204/1027/283/6710/10516/4060/4053/5159/1805/7373/25802/10398…
GO Biological Process	GO:0007507	heart development	-0.472591	-1.64266	7.1144e-05	0.00297763	840/8572/5605/10614/5019/2316/5534/23210/7849/10848/6789/10454/78987/221496/3688/4000/1396/2348/1385/10413/3643/1399/8829/1889/3516/7528/27250/3611/27295/1956/196528/4313/2767/10512/64236/183/1289/9260/25831/1280/2022/7168/287/2200/1281/55742/10409/5950/2274/11117/1009/4629/1027/5159/8470/6444/8854
GO Biological Process	GO:0033344	cholesterol efflux	-0.726074	-1.91956	7.6477e-05	0.00312463	4035/336/5444/337/348/345/341/1066/344/857
GO Biological Process	GO:0098754	detoxification	-0.559255	-1.78533	7.62808e-05	0.00312463	241/3050/128/5243/57016/10058/6647/3039/3043/2878/337/4583/3047/348/2947/216/2952/3045/6649/3048/10516/2946
GO Biological Process	GO:0071560	cellular response to transforming growth factor beta stimulus	-0.528826	-1.74704	8.02384e-05	0.00322198	7791/7525/3066/10273/3693/3987/5796/25942/255743/1398/10454/9392/23592/135228/1601/10979/1277/5300/2348/51592/1399/8483/1284/1278/7123/2022/5654/2200/1281/59/4052/11117/4053/7148/2331/7041/8425/857/54829
GO Biological Process	GO:0030029	actin filament-based process	-0.401598	-1.44493	8.07374e-05	0.00322198	348110/1266/817/9844/10049/4287/3925/6050/51466/4082/54749/1398/5898/79767/79983/121512/93663/9322/2059/30011/25777/11188/11346/5962/120/23327/83872/3688/57026/3273/63916/23171/10979/1809/6840/274/9647/5921/3690/1794/9620/4641/8829/65108/1020/64005/27295/2037/8440/2039/5345/4035/5592/6281/64236/3996/50488/114793/5074/23022/4642/1465/9260/10486/1496/10391/800/7168/408/287/1466/2318/684/55742/59/74…
GO Biological Process	GO:0010811	positive regulation of cell-substrate adhesion	-0.550147	-1.76567	8.32227e-05	0.00328299	6789/255743/1398/3273/1601/10979/80005/201294/9647/3690/1399/8829/3611/1021/2039/6281/30008/5795/7448/10562/6251/2199/1012/6237/4811/1605/3678/4653/11117/246/25890
GO Biological Process	GO:0070972	protein localization to endoplasmic reticulum	0.503512	2.17227	8.87868e-05	0.00346269	23480/29927/58477/10525/375056/9789/8729/3309/29082/23471/11079/10952/25782
GO Biological Process	GO:0036498	IRE1-mediated unfolded protein response	0.777715	2.2361	9.06428e-05	0.00349535	10551/55161/3309/581/5770
GO Biological Process	GO:0035239	tube morphogenesis	-0.431505	-1.53413	9.45712e-05	0.00360632	5534/23210/6050/7849/6789/255743/727/29924/5898/3685/1282/9820/7058/23166/3688/3273/350/1464/4897/2348/10298/5921/10413/3690/9620/5566/8829/3516/347/3611/284217/1545/1284/1956/196528/4313/5345/5176/4035/9444/30008/183/25831/3674/3162/800/5906/2022/4638/5579/1012/348/6237/1605/1281/6278/3678/55742/5740/27286/2191/11117/7026/4240/4162/1215/4204/283/84034/5159/6444/857/1634/126393
GO Biological Process	GO:0007599	hemostasis	-0.511142	-1.72411	9.76629e-05	0.0036657	7409/55330/5340/50808/7001/65991/7454/710/5265/2147/5321/2677/9060/2316/10672/2778/3818/7450/3273/350/3827/953/3690/81027/3611/2161/6812/2039/5345/5592/1361/18/462/1465/7448/2776/3043/966/51156/3053/348/1281/2191/11117/6521/84034/2158/10398/857/5270
GO Biological Process	GO:0032989	cellular component morphogenesis	-0.435398	-1.53962	9.82646e-05	0.0036657	23187/55364/6696/9820/8650/5649/23327/3688/1952/5364/4897/91624/1385/8829/1889/1020/81628/8443/6812/214/2817/4130/5592/10512/3996/50488/23022/1465/2803/1496/7168/5802/287/3672/1466/348/1605/2318/10763/4684/3913/4131/7429/23136/7869/7111/1272/1009/4629/1073/5159/25802/10398/7345/5239
GO Biological Process	GO:0071806	protein transmembrane transport	0.568546	2.25296	0.000101805	0.00375694	9131/23480/29927/8239/10452/10525/3329/9804/3309/23471/10972/10952
GO Biological Process	GO:0071559	response to transforming growth factor beta	-0.523724	-1.74083	0.000103451	0.00377705	7791/7525/3066/10273/3693/25878/3987/5796/25942/255743/1398/10454/9392/23592/135228/1601/10979/1277/5300/2348/51592/1399/8483/1284/1278/7123/2022/5654/2200/1281/59/4052/11117/4053/7148/2331/7041/8425/857/54829
GO Biological Process	GO:0030036	actin cytoskeleton organization	-0.403303	-1.44953	0.000108967	0.00393657	348110/1266/9844/10049/4287/3925/6050/51466/4082/1398/5898/79767/79983/121512/93663/9322/2059/30011/11188/11346/5962/120/83872/3688/57026/3273/63916/10979/1809/6840/274/9647/5921/3690/1794/9620/4641/8829/65108/1020/64005/27295/2037/8440/2039/5345/4035/5592/6281/64236/3996/50488/114793/5074/23022/4642/1465/9260/10486/1496/10391/800/7168/408/1466/2318/684/55742/7429/23136/2035/4653/7111/171024/246/…
GO Biological Process	GO:1904706	negative regulation of vascular associated smooth muscle cell proliferation	-0.795005	-1.87874	0.000110356	0.00394523	27250/5592/30008/3162/7168/1027/57447/1264
GO Biological Process	GO:0031589	cell-substrate adhesion	-0.464964	-1.62388	0.000113033	0.00399926	6789/54749/255743/1398/5786/3685/57662/7450/3688/3273/1601/10979/80005/201294/1277/9647/5921/3690/1399/8829/347/1020/64005/1845/3611/1021/2039/6281/50488/30008/5795/7448/3674/10562/10391/6614/6251/2199/3672/1012/6237/4811/1605/3679/1281/3678/55742/4653/11117/246/1009/10516/25890/683/7148/10580
GO Biological Process	GO:0033260	nuclear DNA replication	0.771172	2.21729	0.000115204	0.00403448	4175/4171/4173/4172/2237/5976
GO Biological Process	GO:0043086	negative regulation of catalytic activity	-0.42326	-1.50888	0.000123814	0.00429224	4790/5962/135228/3273/3700/5271/274/79643/3827/9647/831/5037/23076/27250/1845/1294/5269/1410/5345/1293/5176/4035/336/5795/183/5064/7448/25793/9532/2776/8815/1718/5104/51156/9104/3053/866/348/5267/345/10763/341/80760/259/7429/7026/6521/1027/5621/7345/6622/7078/857/5270/5577/325/8639
GO Biological Process	GO:0097237	cellular response to toxic substance	-0.554125	-1.76012	0.000138387	0.00465632	241/3050/128/57016/10058/6647/3039/3043/2878/337/3047/348/2947/216/2952/3045/6649/3048/10516/2946
GO Biological Process	GO:1990748	cellular detoxification	-0.554125	-1.76012	0.000138387	0.00465632	241/3050/128/57016/10058/6647/3039/3043/2878/337/3047/348/2947/216/2952/3045/6649/3048/10516/2946
GO Biological Process	GO:0090092	regulation of transmembrane receptor protein serine/threonine kinase signaling pathway	-0.554139	-1.75086	0.000136705	0.00465632	255743/11167/23592/135228/1601/5300/2348/51592/3516/3611/8483/4035/2022/5654/2200/11030/4052/11117/7148/7041/8425/857/54829
GO Biological Process	GO:0007186	G protein-coupled receptor signaling pathway	-0.486015	-1.65004	0.000140253	0.00467328	23365/2316/2782/10672/3925/7849/727/9052/2778/760/3708/100/1952/8644/55890/3690/3643/1399/9620/29978/5566/1889/2767/2770/183/5064/55970/64784/2776/408/5579/348/345/54331/1113/5159/9590/2788/6622/857
GO Biological Process	GO:0085029	extracellular matrix assembly	-0.739478	-1.90257	0.000142526	0.00470336	1278/30008/183/1605/1281/11117/4629/10516/7148
GO Biological Process	GO:0050878	regulation of body fluid levels	-0.481191	-1.65796	0.000148917	0.00486747	710/5265/2147/5321/2677/9060/2316/10672/6776/231/6777/2778/3818/7450/3273/100/1952/350/3827/525/1385/953/3690/5566/81027/3611/2161/6812/2039/5345/5592/1361/18/462/1465/7448/2776/10391/3043/27347/966/51156/3053/348/1281/7466/2191/11117/6521/84034/2158/10398/857/5270
GO Biological Process	GO:0006936	muscle contraction	-0.506589	-1.69639	0.000160272	0.00511993	309/23327/23171/100/80005/274/1756/5566/1410/5592/18/183/7871/6647/800/30845/7168/4638/287/2593/1113/7111/4629/6525/23336/25802/10398/2946/6444/857/1674/781/1264
GO Biological Process	GO:0040013	negative regulation of locomotion	-0.482712	-1.63882	0.000161117	0.00511993	5796/10672/348110/25942/10013/51466/727/1398/11188/3273/100/350/1809/5300/8829/347/1845/11240/1545/196528/5176/4035/5592/10512/5795/3162/2022/7168/9104/348/3488/6237/1605/684/1281/7869/11117/7026/1009/4204/84034/1634/127435
GO Biological Process	GO:0001525	angiogenesis	-0.456733	-1.59219	0.000158845	0.00511993	5534/23210/6050/6789/727/29924/3685/1282/7058/23166/3688/3273/350/1464/4897/10298/3690/8829/3516/347/1545/1284/4313/5176/183/3674/3162/800/2022/5579/1012/6237/1605/6278/3678/55742/5740/27286/2191/11117/4240/4162/1215/4204/283/84034/5159/857/1634/126393
GO Biological Process	GO:0055092	sterol homeostasis	-0.664297	-1.86448	0.000174481	0.00549374	336/1645/337/2053/348/345/1066/2170/344/857
GO Biological Process	GO:0060840	artery development	-0.691323	-1.85661	0.000176108	0.00549457	2348/8829/3516/196528/4035/30008/25831/2022/4638/348/1281/4016/5159
GO Biological Process	GO:0044786	cell cycle DNA replication	0.751725	2.26444	0.000189283	0.00582484	4175/4171/4173/4172/2237/5976
GO Biological Process	GO:0044057	regulation of system process	-0.475092	-1.63363	0.000190088	0.00582484	818/5649/309/23171/100/1601/80005/79068/4000/51762/274/1756/5566/1889/7528/4313/5592/336/18/183/6647/10391/30845/7168/337/27347/287/348/3488/1605/10659/1113/2035/4204/29995/10398/2946/857/1674/781/1264
GO Biological Process	GO:0035051	cardiocyte differentiation	-0.630271	-1.84509	0.000193772	0.00588518	3688/4000/2348/3516/7528/27250/1956/10512/183/2274/4629/5159/8470/6444
GO Biological Process	GO:1903405	protein localization to nuclear body	0.755475	2.17215	0.000208038	0.00590072	51574/1736/10694/10576/7203/10574/10575/6950/22948/908
GO Biological Process	GO:1904867	protein localization to Cajal body	0.755475	2.17215	0.000208038	0.00590072	51574/1736/10694/10576/7203/10574/10575/6950/22948/908
GO Biological Process	GO:1904869	regulation of protein localization to Cajal body	0.755475	2.17215	0.000208038	0.00590072	51574/1736/10694/10576/7203/10574/10575/6950/22948/908
GO Biological Process	GO:1904871	positive regulation of protein localization to Cajal body	0.755475	2.17215	0.000208038	0.00590072	51574/1736/10694/10576/7203/10574/10575/6950/22948/908
GO Biological Process	GO:1990173	protein localization to nucleoplasm	0.755475	2.17215	0.000208038	0.00590072	51574/1736/10694/10576/7203/10574/10575/6950/22948/908
GO Biological Process	GO:0006721	terpenoid metabolic process	-0.644155	-1.85358	0.000198297	0.00590072	27429/231/9453/8644/128/1545/57016/4035/1645/5919/5950/216/5947/8854/125
GO Biological Process	GO:0019755	one-carbon compound transport	-0.782106	-1.84825	0.000207493	0.00590072	760/3050/3039/3043/3047/3045/51700/3048/6521
GO Biological Process	GO:0007517	muscle organ development	-0.532698	-1.73233	0.000198644	0.00590072	221496/221937/3688/6840/1385/1756/93185/3516/1020/1410/2817/1293/30008/2022/7168/4638/3908/1605/3679/1281/10409/7026/6876/6525/1073/2273/6444/857/1674
GO Biological Process	GO:0019722	calcium-mediated signaling	-0.561737	-1.74364	0.000217374	0.00611499	3708/100/1756/5566/83988/2039/5795/11163/287/9104/1012/7535/2274/29995/683/5621/2946/6444
GO Biological Process	GO:1902905	positive regulation of supramolecular fiber organization	-0.512079	-1.70212	0.00021967	0.00612933	11346/57026/10979/274/9647/8829/1191/8440/5345/6281/30008/7168/348/4131/7429/4653/171024/246/1073/4204/1027/25802/7148/10174
GO Biological Process	GO:0060291	long-term synaptic potentiation	-0.69965	-1.8689	0.000221904	0.00614174	794/348/793/4204/5621/6622/5270
GO Biological Process	GO:0051928	positive regulation of calcium ion transport	-0.634383	-1.81531	0.000229	0.00628743	30845/4638/287/9104/7466/5159/2946/6622/857/781
GO Biological Process	GO:0061041	regulation of wound healing	-0.569756	-1.77474	0.000249305	0.00679058	3818/135228/3688/3273/10979/350/3827/2161/2039/5345/5592/1361/18/462/7448/4638/348/59/7429/2191/11117/84034/857/5270/325
GO Biological Process	GO:0042127	regulation of cell population proliferation	-0.382583	-1.38433	0.000262025	0.00708087	135228/3688/563/80781/3273/29078/100/1601/10979/5364/350/79068/4000/8644/112939/10413/3690/3643/1399/8829/65108/342897/10428/3516/27250/347/3611/1545/3635/1191/1956/196528/6598/8440/1021/1019/4313/5345/5176/5592/1361/5074/30008/5795/183/1604/5813/3162/1718/79366/7168/6595/6320/9104/3672/1012/3150/5654/2350/5169/348/3488/684/10763/7535/2170/975/5950/2191/11117/7026/25959/4204/1027/283/84034/5159/1…
GO Biological Process	GO:0090207	regulation of triglyceride metabolic process	-0.809911	-1.82184	0.000266217	0.00713793	337/9104/348/345/344
GO Biological Process	GO:0090110	COPII-coated vesicle cargo loading	0.738188	2.22366	0.000283511	0.00754272	10483/9632/375056/22872/9871/10427
GO Biological Process	GO:0001933	negative regulation of protein phosphorylation	-0.486449	-1.64707	0.000296171	0.00781892	64780/22933/5576/11329/9052/55364/11137/135228/23171/79643/9647/1756/1399/27250/1845/8440/2039/4035/5167/5795/183/25793/2776/2022/54386/9104/348/11117/7026/1027/5621/7345/6622/857/5577
GO Biological Process	GO:0048844	artery morphogenesis	-0.738239	-1.86801	0.000303919	0.00788229	2348/8829/3516/196528/4035/30008/2022/4638/348/1281/5159
GO Biological Process	GO:0045806	negative regulation of endocytosis	-0.701851	-1.82848	0.000305724	0.00788229	3685/88455/3690/29978/29763/345/341/344/857
GO Biological Process	GO:0015844	monoamine transport	-0.761065	-1.82367	0.000303912	0.00788229	3690/18/183/1113/4129/4204/6622/6623
GO Biological Process	GO:0032409	regulation of transporter activity	-0.514602	-1.67255	0.000307758	0.00788229	5649/23327/3688/23171/1756/5566/5243/1020/1520/336/50488/5444/7871/30845/27347/287/9104/5621/2946/6622/2273/857/781
GO Biological Process	GO:0007010	cytoskeleton organization	-0.368723	-1.34187	0.000316707	0.00805141	4659/348110/1266/9844/10049/4287/51517/84376/3925/10013/6050/51652/51466/4082/9611/8086/161176/1398/5898/23187/51119/79767/79983/121512/9820/57662/93663/9322/2059/30011/25777/11188/11346/5962/120/51673/83872/3688/57026/3273/63916/10671/10979/5364/83660/24137/1809/4000/6840/274/79643/23353/9647/10298/91624/5921/84823/3690/1794/9620/4641/10048/152503/8829/65108/140609/81027/1020/64005/27295/2037/84…
GO Biological Process	GO:0042060	wound healing	-0.436284	-1.53603	0.000346471	0.00874331	309/135228/7450/3688/3273/10979/350/79643/3827/1277/953/10413/3690/81027/3611/2161/6812/2039/5345/5592/6281/1361/18/462/1465/1289/7448/3162/2776/3043/7168/4638/966/51156/3053/348/1605/1281/3678/59/7429/2191/11117/246/4162/6521/84034/2158/5159/10398/857/5270/325
GO Biological Process	GO:0042326	negative regulation of phosphorylation	-0.473718	-1.62117	0.000356076	0.00892008	5305/64780/22933/5576/11329/9611/9052/55364/11137/135228/23171/79643/9647/1756/1399/27250/1845/8440/2039/4035/5167/5795/183/25793/2776/2022/54386/9104/348/11117/7026/6521/1027/5621/7345/6622/857/5577
GO Biological Process	GO:1903053	regulation of extracellular matrix organization	-0.670029	-1.83613	0.000367777	0.00911932	3690/284217/4035/1361/30008/183/165/3908/4811/1605/3913/2191/11117/7148
GO Biological Process	GO:0006720	isoprenoid metabolic process	-0.596167	-1.75574	0.000372	0.00911932	27429/231/5264/9453/8644/128/1545/57016/4035/1645/5919/5950/216/5947/8854/125
GO Biological Process	GO:0006839	mitochondrial transport	0.346312	1.71797	0.000371485	0.00911932	1374/293/10165/9131/1376/292/10531/10452/23203/3329/9804/9512/401505/3308/3998/581/9026/3320/617/55750/5562/10469/92609/89941/10134
GO Biological Process	GO:0015837	amine transport	-0.766685	-1.81181	0.000388274	0.00931857	3688/6812/18/183/1113/6622/6623
GO Biological Process	GO:0051952	regulation of amine transport	-0.766685	-1.81181	0.000388274	0.00931857	3688/6812/18/183/1113/6622/6623
GO Biological Process	GO:0007169	transmembrane receptor protein tyrosine kinase signaling pathway	-0.436106	-1.53509	0.000383183	0.00931857	7525/1001/10273/10999/7498/5595/4643/5605/197/5305/22933/6776/26058/3925/6778/6777/9052/1398/5898/5786/1282/9261/64710/3273/1464/79643/1277/5921/3690/3643/1399/4641/8829/3516/347/1845/8483/5791/1284/1956/8440/1019/4313/2817/4035/5167/5795/183/7448/3672/5579/1012/3488/7535/3678/2202/7429/5919/4653/11117/5159/23371/7148/10580/6622/1634
GO Biological Process	GO:1903034	regulation of response to wounding	-0.528002	-1.69084	0.000393815	0.00938592	1398/6696/3818/135228/3688/3273/10979/350/3827/2161/2039/5345/5592/1361/18/462/7448/5802/4638/348/59/7429/2191/11117/84034/857/5270/325
GO Biological Process	GO:0035150	regulation of tube size	-0.59847	-1.74671	0.000409761	0.00950202	80005/3827/1889/4313/5345/5592/183/6647/1373/3043/3672/348/6649/857
GO Biological Process	GO:0035296	regulation of tube diameter	-0.59847	-1.74671	0.000409761	0.00950202	80005/3827/1889/4313/5345/5592/183/6647/1373/3043/3672/348/6649/857
GO Biological Process	GO:0097746	blood vessel diameter maintenance	-0.59847	-1.74671	0.000409761	0.00950202	80005/3827/1889/4313/5345/5592/183/6647/1373/3043/3672/348/6649/857
GO Biological Process	GO:0070372	regulation of ERK1 and ERK2 cascade	-0.514381	-1.67684	0.000405305	0.00950202	1601/10979/5300/3690/1399/10048/8829/1845/1956/5345/5906/408/348/6237/6278/59/11117/246/5159/9590/7078/57447
GO Biological Process	GO:1905952	regulation of lipid localization	-0.559822	-1.72337	0.000416267	0.0095881	3685/10938/6696/1622/4790/1601/3690/4035/4481/336/123/183/5444/337/348/345/341/1066/2170/344/857
GO Biological Process	GO:0070585	protein localization to mitochondrion	0.368578	1.76339	0.000425244	0.00972958	9636/9131/23788/10531/10452/3098/23203/3329/9804/9512/401505/3308/3998/3301/581/3320/617/55750/8546/5562/10469/92609/207/10134/51079
GO Biological Process	GO:0042744	hydrogen peroxide catabolic process	-0.677836	-1.81063	0.000510095	0.0115174	3050/3039/3043/2878/337/3047/3045/3048/6622
GO Biological Process	GO:0051051	negative regulation of transport	-0.459778	-1.58832	0.000506756	0.0115174	4790/23327/100/26056/274/8682/88455/9531/9647/3690/8291/29978/347/1020/2039/29763/1410/5167/336/9882/18/51715/3162/5906/27347/5579/348/345/341/1113/4131/4129/344/2946/6622/857/5270
GO Biological Process	GO:0062012	regulation of small molecule metabolic process	-0.476493	-1.61126	0.000518684	0.0116348	4790/221937/9852/1601/8644/33/3643/4485/1717/10613/4199/6647/10776/337/2053/9104/2875/348/345/341/1066/2170/26137/2819/344/6521/10580/6622/857
GO Biological Process	GO:0090114	COPII-coated vesicle budding	0.511255	2.05055	0.000541075	0.0119036	10483/9632/375056/22872/9871/10972/51128/10427/10959/10342/10113/58485
GO Biological Process	GO:0015918	sterol transport	-0.555527	-1.69808	0.000536058	0.0119036	9885/55275/26031/4790/1191/4035/4481/336/5444/1645/337/114876/348/345/341/1066/344/857
GO Biological Process	GO:0010563	negative regulation of phosphorus metabolic process	-0.439242	-1.52694	0.000540658	0.0119036	64853/3551/10614/5305/64780/22933/5576/11329/9611/9052/55364/11137/135228/23171/79643/9647/1756/2029/1399/27250/1845/8440/2039/4035/5167/5795/183/25793/10776/2776/2022/54386/9104/348/341/11117/7026/6521/1027/5621/7345/6622/857/5577
GO Biological Process	GO:0014706	striated muscle tissue development	-0.558724	-1.73138	0.000560603	0.0122547	3688/4000/1385/10413/3516/7528/196528/10512/183/2022/7168/5950/2274/4629/5159/8470/5239/6444/8854
GO Biological Process	GO:1904874	positive regulation of telomerase RNA localization to Cajal body	0.706267	2.19894	0.000570269	0.0123092	1736/10694/10576/10856/7203/10574/10575/8607/6950/22948/908
GO Biological Process	GO:0007178	transmembrane receptor protein serine/threonine kinase signaling pathway	-0.482826	-1.62449	0.00057006	0.0123092	7791/7431/3066/10273/7018/5595/3693/5796/25942/255743/10454/11167/9392/23592/135228/1601/10979/5300/2348/51592/3516/27250/3611/8483/4035/1278/2022/5654/2200/1281/11030/4052/11117/4053/7148/2331/7041/8425/857/54829
GO Biological Process	GO:0048585	negative regulation of response to stimulus	-0.368352	-1.33749	0.00058159	0.0124751	9927/55183/7090/7114/6868/3133/84522/11261/29979/26060/7515/23332/3297/636/7105/5627/613/9958/9984/51347/5204/65979/6597/2771/2730/5771/56339/55823/64359/114990/64114/2729/64926/5340/8737/54475/4864/23122/51366/7001/9938/1803/7525/3066/11315/10273/10999/7498/335/10509/2895/710/64853/2147/2122/55662/197/1893/5716/79671/54468/5305/342979/5495/2010/22933/25942/3925/10013/27429/6778/6789/11329/727/96…
GO Biological Process	GO:0009084	glutamine family amino acid biosynthetic process	0.732063	2.10484	0.000602996	0.0128539	5832/29920/5831/445
GO Biological Process	GO:0060191	regulation of lipase activity	-0.653838	-1.79176	0.000632831	0.0134066	1956/4035/336/183/2776/337/345/341/344/283/5159/6622
GO Biological Process	GO:0006939	smooth muscle contraction	-0.632512	-1.7501	0.000649581	0.0136771	100/80005/5592/18/183/6647/4638/4629/6525/857/1264
GO Biological Process	GO:0070085	glycosylation	0.384632	1.83077	0.00066774	0.0137285	2673/25839/10565/2801/55858/11253/8985/1603/6184/56052/2590/56886/29925/746/5373/9321/8473/84061/3703/7841/201595/6185/91949/83548/54344/2591/54187/1650
GO Biological Process	GO:0006638	neutral lipid metabolic process	-0.582635	-1.71589	0.000665174	0.0137285	336/1373/337/9104/348/345/341/344/283/7148/6622/857
GO Biological Process	GO:0030336	negative regulation of cell migration	-0.483074	-1.61718	0.000664283	0.0137285	5796/10672/348110/25942/51466/727/11188/3273/100/350/1809/347/1845/11240/1545/196528/5176/4035/5592/5795/3162/2022/7168/348/3488/6237/1605/684/1281/11117/7026/1009/4204/84034/1634/127435
GO Biological Process	GO:0050877	nervous system process	-0.424316	-1.49553	0.000668023	0.0137285	3708/5649/83872/3688/563/80781/4897/1277/525/1385/1756/3643/1020/53405/1956/5269/5176/152137/4130/18/183/6647/1280/1496/408/3983/348/793/1605/3913/3678/2202/7466/5950/874/4204/2628/1027/23336/4060/5621/7345/2946/6622/7078/5270/5577
GO Biological Process	GO:0051085	chaperone cofactor-dependent protein refolding	0.60496	2.21739	0.00068268	0.0139462	3313/3336/23753/3312/10808/2580/3309/3306/972
GO Biological Process	GO:2000146	negative regulation of cell motility	-0.479531	-1.61748	0.000699098	0.0141971	5796/10672/348110/25942/51466/727/1398/11188/3273/100/350/1809/5300/347/1845/11240/1545/196528/5176/4035/5592/5795/3162/2022/7168/9104/348/3488/6237/1605/684/1281/11117/7026/1009/4204/84034/1634/127435
GO Biological Process	GO:0090150	establishment of protein localization to membrane	0.301864	1.60005	0.000705184	0.0142364	3875/23499/23480/29927/10452/2181/57130/58477/10525/2064/9804/401505/10434/3309/23513/56851/29082/4905/23065/23471/3308/10952/25782/581/3689/56850/3320/57003/617/55750/8546/6731
GO Biological Process	GO:0090101	negative regulation of transmembrane receptor protein serine/threonine kinase signaling pathway	-0.604754	-1.74634	0.000718353	0.0142508	23592/135228/5300/51592/8483/4035/5654/2200/4052/11117/7041/857/54829
GO Biological Process	GO:0032368	regulation of lipid transport	-0.586621	-1.73854	0.000714326	0.0142508	3685/6696/1622/4790/1601/3690/4035/336/183/5444/337/348/345/341/1066/2170/344/857
GO Biological Process	GO:0007179	transforming growth factor beta receptor signaling pathway	-0.517745	-1.67868	0.000715203	0.0142508	255743/10454/9392/23592/135228/1601/10979/5300/2348/51592/8483/1278/2022/5654/2200/1281/4052/11117/4053/7148/2331/7041/8425/857/54829
GO Biological Process	GO:0009060	aerobic respiration	0.310535	1.63519	0.000727947	0.0143581	6472/3418/1327/23530/54205/1347/1431/1329/374291/4697/4191/1537/205/6389/1738/3420/1337/3416/9377/1345/5160/983/7384/50/47/4967/3419/51079/4715/7385/8801/1737/6390/54539
GO Biological Process	GO:0045926	negative regulation of growth	-0.54075	-1.68744	0.000735219	0.0144187	10013/6789/6696/3300/3273/1601/8829/7528/1020/1410/5167/10512/5795/183/6595/5802/3488/684/5950/7869/1027/2273/5270
GO Biological Process	GO:0043269	regulation of monoatomic ion transport	-0.455275	-1.56448	0.000741463	0.0144585	2040/760/7779/818/5649/23327/3688/23171/54102/274/3603/1756/3690/5566/5243/1020/53405/1520/29763/183/7871/30845/9022/27347/4638/287/9104/7466/2035/4129/1272/5159/5621/2946/6622/2273/857/5270/781
GO Biological Process	GO:0048167	regulation of synaptic plasticity	-0.57378	-1.73771	0.000746236	0.0144694	1020/6812/4130/183/794/348/793/4131/4204/5621/6622/5270
GO Biological Process	GO:0042273	ribosomal large subunit biogenesis	0.436317	1.8898	0.000761932	0.0146907	23195/4839/22907/6128/23560/23481/9045/6154/6165/6134/11224/6125/6129/81887/6169/23246/10969/55003/6147/6135/9875/4869/55299/26155
GO Biological Process	GO:0043409	negative regulation of MAPK cascade	-0.552801	-1.71303	0.000828495	0.0158481	64853/2122/5716/11329/9611/221496/1601/5300/5037/10048/27250/1845/5795/183/348/1605/259/11117/7345/7078/857/57447
GO Biological Process	GO:0030308	negative regulation of cell growth	-0.550478	-1.69299	0.000831194	0.0158481	57609/6597/9043/51379/57446/10509/55602/10013/6696/3300/3273/1601/8829/7528/1020/1410/5167/10512/5795/183/6595/5802/684/7869/1027/2273/5270
GO Biological Process	GO:0017015	regulation of transforming growth factor beta receptor signaling pathway	-0.569845	-1.7258	0.000868068	0.0163693	23592/135228/1601/5300/2348/51592/8483/2022/5654/2200/4052/11117/7148/7041/8425/857/54829
GO Biological Process	GO:1903844	regulation of cellular response to transforming growth factor beta stimulus	-0.569845	-1.7258	0.000868068	0.0163693	23592/135228/1601/5300/2348/51592/8483/2022/5654/2200/4052/11117/7148/7041/8425/857/54829
GO Biological Process	GO:0006620	post-translational protein targeting to endoplasmic reticulum membrane	0.688924	2.14494	0.000883865	0.0165761	23480/29927/10525/3309/29082/10952
GO Biological Process	GO:0042743	hydrogen peroxide metabolic process	-0.607585	-1.73863	0.000894063	0.0166762	3050/6647/3039/3043/2878/337/3047/4129/3045/3048/6622
GO Biological Process	GO:0055007	cardiac muscle cell differentiation	-0.625669	-1.73116	0.000903071	0.0167532	3688/4000/3516/7528/183/2274/4629/5159/8470/6444
GO Biological Process	GO:0090329	regulation of DNA-templated DNA replication	0.561524	2.08371	0.000927754	0.0171186	4175/4171/4173/4176/4174/4172/3980
GO Biological Process	GO:0001954	positive regulation of cell-matrix adhesion	-0.652783	-1.76279	0.000943453	0.017226	3273/10979/9647/3690/8829/1021/6281/30008/5795/1012/6237/1605/4653
GO Biological Process	GO:0030301	cholesterol transport	-0.574701	-1.69253	0.000943614	0.017226	1191/4035/4481/336/5444/1645/337/348/345/341/1066/344/857
GO Biological Process	GO:0042180	cellular ketone metabolic process	-0.503085	-1.62795	0.000954201	0.017272	11315/51004/84869/10229/2531/5019/9563/231/6777/9611/9946/1601/2739/8644/33/8942/57016/10613/4835/1645/337/9104/345/341/1066/2170/1583/2819/344/6622/857
GO Biological Process	GO:0001654	eye development	-0.495556	-1.61821	0.000956202	0.017272	8829/7528/284217/1545/1956/1410/5176/1289/3150/793/8076/2200/10763/3913/2202/5950/7111/1290/1027/5159/8854
GO Biological Process	GO:0090151	establishment of protein localization to mitochondrial membrane	0.55146	2.07066	0.000962601	0.0172966	10452/9804/401505/3308/581/3320/617/55750/8546/51079/56993/4580/25813
GO Biological Process	GO:0071417	cellular response to organonitrogen compound	-0.407532	-1.44639	0.00097129	0.0173618	55667/7431/3066/10999/824/5595/54464/5908/57521/840/197/2316/5305/2782/22933/25942/6776/6778/6777/1398/5603/5786/55364/2778/1282/760/64710/64121/2551/3708/4790/3709/57026/11031/1277/2348/3690/3643/1399/5566/4641/1020/1545/5791/1956/1019/4313/2039/2767/4035/5167/1278/9882/183/5064/6647/1291/2776/1373/5906/5579/2350/2875/3488/2200/1281/54331/4131/5919/1290/1583/2819/23371/5621/10580/2946/6622/857/7…
GO Biological Process	GO:0060393	regulation of pathway-restricted SMAD protein phosphorylation	-0.785085	-1.766	0.0009913	0.0175441	1601/5300/4035/2022/11030/11117/7148
GO Biological Process	GO:0051924	regulation of calcium ion transport	-0.513275	-1.63301	0.00099206	0.0175441	274/3603/1756/3690/5566/1020/29763/183/30845/4638/287/9104/7466/2035/5159/5621/2946/6622/857/781
GO Biological Process	GO:0022898	regulation of transmembrane transporter activity	-0.503241	-1.62185	0.000996826	0.0175441	5649/23327/3688/23171/1756/5566/5243/1020/1520/50488/7871/30845/27347/287/9104/5621/2946/6622/2273/857/781
GO Biological Process	GO:0007267	cell-cell signaling	-0.380376	-1.36857	0.00100426	0.0175847	5786/3685/5601/6696/22883/760/7779/3708/818/30011/10927/4790/23166/5649/30851/3688/1601/10979/1952/26056/51762/26232/1277/8416/5300/2348/1385/1756/2029/10413/10257/1399/8291/9620/5566/8829/65985/10723/3516/1020/3611/5213/1956/6812/2767/4035/4130/50488/18/183/2776/5906/2239/5802/794/287/5579/348/793/3908/4811/1605/23452/1113/4131/5950/4129/7869/4052/4653/1009/4204/10082/5621/7148/9590/7041/6622/66…
GO Biological Process	GO:0048880	sensory system development	-0.491893	-1.61405	0.00102905	0.0178369	8829/7528/284217/1545/1956/1410/5176/1289/3150/793/8076/2200/10763/3913/2202/5950/7111/1290/1027/5159/8854
GO Biological Process	GO:0150063	visual system development	-0.491893	-1.61405	0.00102905	0.0178369	8829/7528/284217/1545/1956/1410/5176/1289/3150/793/8076/2200/10763/3913/2202/5950/7111/1290/1027/5159/8854
GO Biological Process	GO:0090670	RNA localization to Cajal body	0.632624	2.07638	0.00108229	0.0180806	1736/10694/10576/10856/7203/10574/10575/8607/6950/22948/908/5394/55505
GO Biological Process	GO:0090671	telomerase RNA localization to Cajal body	0.632624	2.07638	0.00108229	0.0180806	1736/10694/10576/10856/7203/10574/10575/8607/6950/22948/908/5394/55505
GO Biological Process	GO:0090672	telomerase RNA localization	0.632624	2.07638	0.00108229	0.0180806	1736/10694/10576/10856/7203/10574/10575/8607/6950/22948/908/5394/55505
GO Biological Process	GO:0090685	RNA localization to nucleus	0.632624	2.07638	0.00108229	0.0180806	1736/10694/10576/10856/7203/10574/10575/8607/6950/22948/908/5394/55505
GO Biological Process	GO:1904872	regulation of telomerase RNA localization to Cajal body	0.632624	2.07638	0.00108229	0.0180806	1736/10694/10576/10856/7203/10574/10575/8607/6950/22948/908/5394/55505
GO Biological Process	GO:0071103	DNA conformation change	0.427703	1.85249	0.00105793	0.0180806	3159/4175/4171/4173/4176/4174/4172/1660/5976/3149/7150/10856/56897/10111/8607/10146/6832/7155/6742/301
GO Biological Process	GO:0034381	plasma lipoprotein particle clearance	-0.667452	-1.76458	0.00105286	0.0180806	4481/336/3988/3162/348/345/341/344
GO Biological Process	GO:0006486	protein glycosylation	0.376451	1.74456	0.00109052	0.0180806	2673/10565/2801/55858/11253/8985/1603/6184/56052/2590/56886/29925/746/5373/9321/8473/84061/3703/7841/201595/6185/91949/83548/54344/2591
GO Biological Process	GO:0043413	macromolecule glycosylation	0.376451	1.74456	0.00109052	0.0180806	2673/10565/2801/55858/11253/8985/1603/6184/56052/2590/56886/29925/746/5373/9321/8473/84061/3703/7841/201595/6185/91949/83548/54344/2591
GO Biological Process	GO:0035904	aorta development	-0.72569	-1.78549	0.00110397	0.0182155	3516/4035/30008/25831/2022/4638/1281/4016/5159
GO Biological Process	GO:0034368	protein-lipid complex remodeling	-0.724572	-1.73623	0.00113601	0.0183969	336/183/337/348/345/341/344
GO Biological Process	GO:0034369	plasma lipoprotein particle remodeling	-0.724572	-1.73623	0.00113601	0.0183969	336/183/337/348/345/341/344
GO Biological Process	GO:0051495	positive regulation of cytoskeleton organization	-0.48953	-1.62325	0.00112054	0.0183969	11346/57026/10979/274/9647/8829/1020/8440/5345/6281/7168/10763/4131/7429/4653/171024/246/1073/4204/1027/25802/10174
GO Biological Process	GO:0046486	glycerolipid metabolic process	-0.458181	-1.56326	0.00113641	0.0183969	5331/51604/2166/335/824/131118/5321/55911/10555/5305/55361/54947/23167/1120/1622/3628/5833/350/8443/3635/9791/336/9600/4952/5444/27163/1373/337/9104/348/345/341/2170/5333/246/2819/4204/344/283/5159/7148/857/133121
GO Biological Process	GO:0055006	cardiac cell development	-0.646908	-1.74692	0.00114632	0.0184702	4000/7528/27250/183/2274/4629/5159/8470/6444
GO Biological Process	GO:0070934	CRD-mediated mRNA stabilization	0.714275	2.05369	0.00123103	0.0197426	10643/1660/26986/4904/10644/7812/3192/10605
GO Biological Process	GO:0060485	mesenchyme development	-0.507393	-1.64511	0.00124452	0.0198661	5754/23275/23332/157506/65979/114990/23122/116844/3911/3066/5595/10509/2316/5534/553115/152007/23187/78987/9820/309/1601/10979/1277/2348/10413/8829/3516/27250/10512/2022/1605/59/10409/7869/5159/7148/7041/8854
GO Biological Process	GO:0071901	negative regulation of protein serine/threonine kinase activity	-0.590262	-1.70449	0.00125684	0.0199697	27250/5795/183/25793/348/7026/1027/7345/857/5577
GO Biological Process	GO:0050848	regulation of calcium-mediated signaling	-0.636014	-1.74292	0.00127191	0.0201161	5534/3708/100/9104/1012/7535/2274/29995/683/5621
GO Biological Process	GO:0006458	'de novo' protein folding	0.492534	1.93472	0.00129034	0.020293	3313/3336/23753/3312/3329/10808/2580/3309/3306/972/56886
GO Biological Process	GO:1900047	negative regulation of hemostasis	-0.628592	-1.70505	0.00130083	0.020293	3818/3273/350/3827/2161/5345/5592/1361/18/7448/348/2191/5270
GO Biological Process	GO:0000902	cell morphogenesis	-0.38803	-1.3869	0.00130038	0.020293	342979/10672/348110/25942/3925/10013/6789/161176/1398/55364/6696/79983/121512/9820/93663/8650/2059/3708/30011/5649/5962/23327/3688/10979/1952/5364/4897/91624/1385/5921/10413/152503/8829/10428/1889/81027/1020/81628/3611/1191/1956/6812/2039/214/4130/5592/10512/3988/3996/50488/114793/23022/5064/2803/6647/10486/1496/7168/5802/3672/1012/348/23580/1605/3679/10763/4684/3913/55742/4131/7429/23136/2035/20…
GO Biological Process	GO:0030195	negative regulation of blood coagulation	-0.642342	-1.73459	0.00131772	0.0204634	3818/3273/350/3827/2161/5345/5592/1361/18/7448/348/2191/5270
GO Biological Process	GO:0002474	antigen processing and presentation of peptide antigen via MHC class I	0.591343	2.10359	0.0013346	0.0206322	6891/10437/2923/567/6892/3107/51128/3416/6890/51752/3105/3106
GO Biological Process	GO:0042026	protein refolding	0.621838	2.13867	0.00134963	0.020771	3313/3312/3329/567/3309/3306/3301/3320/6625/3310
GO Biological Process	GO:0051899	membrane depolarization	-0.661634	-1.7492	0.0013565	0.0207835	23327/23171/7871/287/4653/2273/857/1634/781
GO Biological Process	GO:0022603	regulation of anatomical structure morphogenesis	-0.399286	-1.42472	0.00137416	0.0209605	10013/6050/7849/727/29924/161176/1398/5898/23187/6696/121512/9820/93663/2059/7058/30011/23166/5649/5962/23327/3688/3273/100/1601/10979/1952/5364/350/10298/10493/5921/3690/9620/152503/8829/10428/1020/1545/1284/2039/5176/10512/114793/183/5064/2803/3162/2022/7168/2239/5802/5579/6237/23580/1605/3679/3678/55742/5740/4131/7429/23136/2035/2038/7869/11117/1215/4204/84034/10082/6708/1634/126393
GO Biological Process	GO:0050804	modulation of chemical synaptic transmission	-0.449499	-1.52606	0.00140223	0.021294	5786/5601/22883/760/7779/5649/3688/26232/8291/5566/1020/6812/4130/183/5906/5802/794/5579/348/793/3908/4131/1009/4204/5621/9590/6622/6623/5270/5577
GO Biological Process	GO:0006900	vesicle budding from membrane	0.389146	1.80015	0.00141149	0.0213402	10483/9632/375056/26286/8729/22872/29082/9871/10972/8943/51128/10427/10959/10342/10113/5584/58485/54732
GO Biological Process	GO:1904645	response to amyloid-beta	-0.716138	-1.71602	0.0014801	0.0219599	1020/4313/4035/5621/781
GO Biological Process	GO:0050819	negative regulation of coagulation	-0.624378	-1.69362	0.00147284	0.0219599	3818/3273/350/3827/2161/5345/5592/1361/18/7448/348/2191/5270
GO Biological Process	GO:0070371	ERK1 and ERK2 cascade	-0.481314	-1.59285	0.00148447	0.0219599	1601/10979/5300/3690/1399/10048/8829/1845/1956/5345/183/5906/408/348/6237/6278/59/11117/246/5159/9590/7078/57447
GO Biological Process	GO:0032101	regulation of response to external stimulus	-0.377862	-1.35809	0.00148334	0.0219599	5771/10623/56339/3661/7409/81844/5340/8737/23122/7001/6845/1803/7791/7525/11315/335/5595/3263/10509/6197/2895/710/2147/5605/3551/10614/834/197/79671/2316/3075/5495/22933/25942/10013/2879/6777/727/1398/5603/55072/3929/6696/9261/3148/4938/3818/6737/4790/23729/23369/55646/135228/3273/23151/100/350/3827/3603/9647/241/4354/8829/27250/1845/2161/4317/11240/115362/23180/2039/1520/5345/29937/5176/5592/395…
GO Biological Process	GO:0010647	positive regulation of cell communication	-0.356532	-1.2955	0.00148186	0.0219599	25865/79577/64223/7105/6717/9958/10457/952/51347/6597/2771/7329/5771/4281/3661/11214/8876/3915/7337/55795/81844/8737/9043/54475/1613/116844/51366/51379/7001/6845/8932/11315/1001/7498/335/5595/3263/5908/57521/3987/2147/5605/3551/10614/834/85453/4128/1893/55602/10555/5019/54468/2316/5966/5495/83871/5534/10013/11124/27429/10616/152007/6789/255743/1398/5898/10454/55072/3685/3929/5601/6696/22883/760/6…
GO Biological Process	GO:0060419	heart growth	-0.685512	-1.76372	0.00155392	0.0228488	10413/3516/7528/196528/183/10409/5950/8470
GO Biological Process	GO:0010466	negative regulation of peptidase activity	-0.468913	-1.56977	0.00156238	0.0228488	6197/3698/710/5265/197/1893/64780/10049/56925/8996/135228/3273/3700/5271/274/3827/831/5037/1294/5269/1410/5345/1293/5176/4035/7448/1718/5104/51156/3053/866/5267/80760/259/7429/6622/7078/5270
GO Biological Process	GO:0061564	axon development	-0.454958	-1.55328	0.00157002	0.0228488	2664/10509/5605/55740/2316/25942/3925/10013/4548/6696/8650/5649/3688/5364/4897/2348/91624/1385/8829/1889/347/1020/6812/4313/214/4130/5592/10512/3996/23022/2803/1496/337/5802/348/1605/4684/3913/4131/7869/1272/1009/7345
GO Biological Process	GO:0045936	negative regulation of phosphate metabolic process	-0.441506	-1.53408	0.00157119	0.0228488	64853/3551/10614/5305/64780/22933/5576/11329/9611/9052/55364/11137/135228/23171/79643/9647/1756/2029/1399/27250/1845/8440/2039/4035/5167/5795/183/25793/10776/2776/2022/54386/9104/348/341/11117/7026/6521/1027/5621/7345/6622/857/5577
GO Biological Process	GO:0043010	camera-type eye development	-0.504612	-1.60545	0.00158139	0.0229001	7070/4669/9927/86/157506/5204/65979/6597/25932/7431/3066/8842/6015/2782/22882/23210/10848/1282/8829/7528/284217/1545/1956/1410/5176/3150/793/2200/10763/3913/2202/5950/7111/1027/5159/8854
GO Biological Process	GO:0006956	complement activation	-0.595048	-1.71227	0.00160999	0.0232163	3075/727/922/732/735/721/733/1191/8547/1604/730/729/731/966/3078/716/1675
GO Biological Process	GO:0010243	response to organonitrogen compound	-0.368013	-1.32647	0.0016676	0.0239465	22933/25942/4287/6776/10013/11124/6778/6777/1398/5603/5786/55364/2778/1282/760/64710/64121/2551/3708/5860/4790/3300/3709/9852/3688/57026/11031/100/8682/26232/1277/2348/1385/3690/4255/3643/1399/29978/5566/4641/342897/8942/1020/1545/5791/1956/1019/4313/2039/2767/6429/2770/10613/5176/4035/5167/1278/9882/18/183/5064/6647/1291/210/2776/1373/5906/5579/1012/2350/2875/348/3488/2200/1605/1281/54331/1066/8…
GO Biological Process	GO:0097006	regulation of plasma lipoprotein particle levels	-0.603817	-1.7139	0.00168179	0.0240496	5566/4481/336/3988/183/3162/337/348/345/341/344
GO Biological Process	GO:0007613	memory	-0.642626	-1.71657	0.00171536	0.0243269	5649/1385/3643/5176/4130/348/793/3678/4204/5621
GO Biological Process	GO:0060389	pathway-restricted SMAD protein phosphorylation	-0.745628	-1.71387	0.00171327	0.0243269	1601/5300/4035/2022/11030/11117/7148
GO Biological Process	GO:0010810	regulation of cell-substrate adhesion	-0.466108	-1.58258	0.00172396	0.0243483	6789/255743/1398/5786/57662/3273/1601/10979/80005/201294/1277/9647/5921/3690/1399/8829/347/1845/3611/1021/2039/6281/50488/30008/5795/7448/10562/10391/6251/2199/1012/6237/4811/1605/3678/4653/11117/246/25890/683
GO Biological Process	GO:0051084	'de novo' post-translational protein folding	0.509349	1.9631	0.00174596	0.0245579	3313/3336/23753/3312/10808/2580/3309/3306/972/56886
GO Biological Process	GO:0048738	cardiac muscle tissue development	-0.55572	-1.68302	0.00176512	0.024726	3688/4000/1385/10413/3516/7528/196528/183/2022/7168/5950/2274/4629/5159/8470/6444/8854
GO Biological Process	GO:0042572	retinol metabolic process	-0.684526	-1.7321	0.00182496	0.0254023	8644/1545/57016/5950/216/8854/125
GO Biological Process	GO:0034308	primary alcohol metabolic process	-0.567334	-1.68138	0.0018282	0.0254023	51635/157506/8574/224/6817/11315/221/84869/219/9563/231/1601/8644/128/1545/57016/27163/1645/8277/5950/216/1583/2819/8854/125
GO Biological Process	GO:0070199	establishment of protein localization to chromosome	0.671403	2.02248	0.00185004	0.0256022	1736/10694/10576/10856/7203/10574/10575/6950/22948/908
GO Biological Process	GO:0051241	negative regulation of multicellular organismal process	-0.38719	-1.38709	0.0018703	0.0257785	5966/5495/22933/25942/84376/10013/7849/51466/6789/29924/3929/6696/4938/3818/7058/4790/23166/3273/100/350/80005/26056/4000/274/3827/8829/3516/7528/27250/347/1020/1845/2161/4317/3635/1284/1956/1021/4313/5345/5176/5592/5167/336/10512/284297/1361/18/5074/183/7448/25793/6647/3162/8815/408/337/114770/5802/27347/9104/5169/348/3488/345/2200/3910/684/341/2202/5950/216/7869/2191/11117/7026/4204/344/1027/56…
GO Biological Process	GO:0006641	triglyceride metabolic process	-0.601436	-1.70715	0.00193249	0.0265292	336/1373/337/9104/348/345/341/344/7148/857
GO Biological Process	GO:0032412	regulation of monoatomic ion transmembrane transporter activity	-0.507142	-1.61897	0.00195047	0.0266694	5649/23327/3688/23171/1756/5566/5243/1020/1520/50488/7871/30845/27347/287/9104/5621/2946/2273/857/781
GO Biological Process	GO:0034340	response to type I interferon	0.472585	1.94285	0.00198337	0.0266803	6472/9636/4599/6772/54502/5777/4940/5770/6773/51441/3434/3093
GO Biological Process	GO:0003073	regulation of systemic arterial blood pressure	-0.651743	-1.72305	0.0019859	0.0266803	1889/83988/5345/183/10391/7168/7026/1215/4204
GO Biological Process	GO:0055013	cardiac muscle cell development	-0.635404	-1.70644	0.00196736	0.0266803	4000/7528/183/2274/4629/5159/8470/6444
GO Biological Process	GO:0071711	basement membrane organization	-0.629852	-1.70086	0.0019605	0.0266803	23187/1282/83872/3688/284217/1520/3908/4811/1605/1281/3913/1215/857
GO Biological Process	GO:0007409	axonogenesis	-0.461936	-1.55813	0.00199014	0.0266803	25942/3925/10013/6696/8650/5649/3688/5364/4897/91624/1385/8829/1889/1020/6812/214/4130/5592/10512/3996/23022/2803/1496/5802/348/1605/4684/3913/4131/7869/1272/1009/7345
GO Biological Process	GO:0051205	protein insertion into membrane	0.455617	1.92843	0.0020019	0.0267335	29927/10452/9804/401505/56851/23065/23471/3308/581/3320/57003/617/55750
GO Biological Process	GO:0000038	very long-chain fatty acid metabolic process	0.65338	2.0014	0.00201884	0.0267515	5825/30/3295/2180/51
GO Biological Process	GO:1902430	negative regulation of amyloid-beta formation	-0.76215	-1.71441	0.00201654	0.0267515	274/5300/1191/348/5621
GO Biological Process	GO:0007006	mitochondrial membrane organization	0.368805	1.72378	0.0020526	0.026952	293/292/3313/10452/9804/3954/401505/10939/3308/581/79135/10989/9026/3320/617/55750/8546/92609/89941/51079/4976
GO Biological Process	GO:0046503	glycerolipid catabolic process	-0.65915	-1.71724	0.00204375	0.026952	336/1373/337/345/341/344/133121
GO Biological Process	GO:0019216	regulation of lipid metabolic process	-0.457542	-1.54718	0.00205753	0.026952	114294/8644/1385/33/347/1717/1019/10613/336/64784/6647/337/2053/9104/348/345/341/1066/2170/975/26137/5919/344/5159/10580/6622/857
GO Biological Process	GO:0032392	DNA geometric change	0.415322	1.8076	0.00211929	0.0276556	3159/4175/4171/4173/4176/4174/4172/1660/5976/3149/10856/56897/10111/8607/10146/6832/6742/301
GO Biological Process	GO:1900182	positive regulation of protein localization to nucleus	0.392116	1.73476	0.00214345	0.0278649	999/3728/23607/3059/7037/151636/51574/3320/5901/983/1736/10694/10576/7175/7203/10574/207/10155/10575/142/6950/5580/22948
GO Biological Process	GO:0023056	positive regulation of signaling	-0.356398	-1.29516	0.00216441	0.0280311	3987/2147/5605/3551/10614/834/85453/4128/1893/55602/10555/5019/54468/2316/5966/5495/83871/5534/10013/11124/27429/10616/152007/6789/255743/1398/5898/10454/55072/3685/3929/5601/6696/22883/760/64710/64121/6737/3708/10927/4790/5649/23369/7450/3688/100/1601/10979/5364/51762/1464/8682/1277/5300/8644/1491/1385/10413/3690/3643/1399/5566/4641/8829/65985/1889/3516/27250/3611/284217/4317/1545/5213/1956/6812…
GO Biological Process	GO:0048002	antigen processing and presentation of peptide antigen	0.43716	1.81692	0.0021955	0.0283269	6891/10437/2923/567/6892/3107/5641/972/51128/3416/1785/6890/51752/3105/3106/3127
GO Biological Process	GO:0006986	response to unfolded protein	0.339722	1.62988	0.00221086	0.0284182	10551/3326/3313/3336/3312/3329/10808/55161/3309/23471/3308/3306/26608/871/3301/581/5770/79956/10959/23190/3320/5611/201595/3310/1965
GO Biological Process	GO:0032963	collagen metabolic process	-0.573819	-1.67983	0.00225272	0.0288482	3688/1277/4317/4313/1520/5345/1278/1289/9902/2022/4319/2191/11117/5159/23371/7148
GO Biological Process	GO:0051354	negative regulation of oxidoreductase activity	-0.758409	-1.70599	0.00228219	0.029003	10013/4790/6521/6622/857/8639
GO Biological Process	GO:0007188	adenylate cyclase-modulating G protein-coupled receptor signaling pathway	-0.622205	-1.70507	0.00229861	0.029003	2316/2782/10672/2778/3690/5566/2767/2770/5064/64784/2776/54331/1113/9590
GO Biological Process	GO:0019217	regulation of fatty acid metabolic process	-0.621915	-1.70428	0.00229861	0.029003	33/10613/337/9104/345/341/2170/344/6622/857
GO Biological Process	GO:0003018	vascular process in circulatory system	-0.488739	-1.57512	0.00227581	0.029003	10979/80005/3827/10257/3643/5243/1889/4313/5345/4035/5592/5795/183/6647/1373/3043/3672/348/6649/9590/857
GO Biological Process	GO:0150117	positive regulation of cell-substrate junction organization	-0.677172	-1.71349	0.00233417	0.0293439	3273/10979/9647/8829/1845/6281/5795/10982/4653
GO Biological Process	GO:0006270	DNA replication initiation	0.645032	1.97583	0.00234686	0.0293957	4175/4171/4173/4176/4174/4172
GO Biological Process	GO:0048261	negative regulation of receptor-mediated endocytosis	-0.703164	-1.73006	0.00237697	0.0296646	3685/88455/3690/29978/345/341/344
GO Biological Process	GO:0007411	axon guidance	-0.570181	-1.66917	0.00254205	0.0313824	5649/5364/4897/91624/8829/1889/1020/214/10512/23022/1605/4684/3913/7869/1272
GO Biological Process	GO:0097485	neuron projection guidance	-0.570181	-1.66917	0.00254205	0.0313824	5649/5364/4897/91624/8829/1889/1020/214/10512/23022/1605/4684/3913/7869/1272
GO Biological Process	GO:0010565	regulation of cellular ketone metabolic process	-0.569757	-1.66794	0.00254205	0.0313824	1601/8644/33/10613/337/9104/345/341/1066/2170/344/6622/857
GO Biological Process	GO:0072593	reactive oxygen species metabolic process	-0.453579	-1.51888	0.0025772	0.0317023	8644/3050/4317/1545/4688/1410/183/6647/1645/3039/3043/2878/337/3047/4129/3045/6649/3048/10516/5159/683/6622
GO Biological Process	GO:0003151	outflow tract morphogenesis	-0.724026	-1.711	0.00263872	0.0317816	2348/1399/8829/3516/3611/10512/2022/55742
GO Biological Process	GO:0014066	regulation of phosphatidylinositol 3-kinase signaling	-0.644456	-1.70378	0.00259553	0.0317816	5649/5364/3643/1956/183/4653/5159/1634/5270
GO Biological Process	GO:0045598	regulation of fat cell differentiation	-0.608845	-1.65149	0.00265773	0.0317816	22933/10013/6789/10979/79068/1385/10413/28971/5167/5919/10974/7041
GO Biological Process	GO:0051147	regulation of muscle cell differentiation	-0.569499	-1.64454	0.00265135	0.0317816	1491/7528/27250/284217/30008/2022/3908/4811/3913/8536/4204
GO Biological Process	GO:0098869	cellular oxidant detoxification	-0.515834	-1.60116	0.00262534	0.0317816	241/3050/6647/3039/3043/2878/337/3047/348/2952/3045/6649/3048/10516/2946
GO Biological Process	GO:0006469	negative regulation of protein kinase activity	-0.496277	-1.58925	0.00260895	0.0317816	79643/9647/27250/1845/5795/183/25793/2776/9104/348/7026/1027/7345/6622/857/5577
GO Biological Process	GO:0072330	monocarboxylic acid biosynthetic process	-0.479622	-1.57032	0.00265368	0.0317816	10613/9444/337/9104/114876/2593/345/341/1066/5740/246/344/2628/5947/2948/2946/8854/113189
GO Biological Process	GO:0051093	negative regulation of developmental process	-0.404394	-1.42855	0.00262675	0.0317816	86/6272/79577/613/9984/57609/6597/5771/678/114990/7337/55795/3339/9043/9646/5087/7001/3066/1001/7498/2664/10509/2147/197/1893/348110/22882/22933/25942/84376/10013/7849/6789/6777/29924/6602/3685/6696/2551/7058/23166/3688/3273/10979/350/10493/10413/3690/8829/3516/7528/27250/1020/3635/1284/1956/1021/5176/5167/10512/183/1289/25793/6647/6595/114770/5802/9104/3488/2200/2202/5950/7869/1290/11117/4204/10…
GO Biological Process	GO:0072655	establishment of protein localization to mitochondrion	0.336833	1.61601	0.00268041	0.0318459	9131/10531/10452/3098/23203/3329/9804/9512/401505/3308/3998/3301/581/3320/617/55750/8546/5562/10469/92609/207/10134/51079
GO Biological Process	GO:0046890	regulation of lipid biosynthetic process	-0.514889	-1.60674	0.00269094	0.0318459	4790/1601/8644/1385/33/1717/1019/10613/6647/337/9104/348/345/341/1066/2170/26137/344/10580
GO Biological Process	GO:0045861	negative regulation of proteolysis	-0.435977	-1.5061	0.00268562	0.0318459	6197/3698/710/5265/2147/197/1893/29934/64780/10049/10013/2272/56925/8996/6737/135228/3273/3700/5271/274/3827/831/5037/1020/1294/5269/1410/5345/1293/5176/4035/4130/1361/7448/210/1718/5104/51156/3053/866/5267/80760/259/7429/5621/6622/7078/5270
GO Biological Process	GO:0050806	positive regulation of synaptic transmission	-0.577873	-1.66285	0.00273485	0.0321439	10013/22883/760/5649/6812/794/348/793/3908/4204/5621/6622/5270
GO Biological Process	GO:0033673	negative regulation of kinase activity	-0.4691	-1.52466	0.00273116	0.0321439	79643/9647/27250/1845/5795/183/25793/2776/9104/348/7026/1027/7345/6622/857/5577
GO Biological Process	GO:0035272	exocrine system development	-0.751082	-1.68951	0.002791	0.0325419	5423/3643/8829/284217/1956/10512/1605
GO Biological Process	GO:0001570	vasculogenesis	-0.648132	-1.68853	0.00278973	0.0325419	7498/4643/55662/3685/9820/5921/10413/8829/9444/5906/2022/6237/5159/857
GO Biological Process	GO:1901379	regulation of potassium ion transmembrane transport	-0.62504	-1.6696	0.00279716	0.0325419	23327/3688/274/27347/287/5621/2273/857
GO Biological Process	GO:0043270	positive regulation of monoatomic ion transport	-0.510367	-1.60289	0.00282606	0.0326672	5649/23171/1756/5243/1020/1520/30845/27347/4638/287/9104/7466/1272/5159/2946/6622/2273/857/781
GO Biological Process	GO:0010959	regulation of metal ion transport	-0.458026	-1.54379	0.00282697	0.0326672	2040/7779/818/23327/3688/23171/274/3603/1756/3690/5566/1020/29763/183/7871/30845/27347/4638/287/9104/7466/2035/1272/5159/5621/2946/6622/2273/857/5270/781
GO Biological Process	GO:0032508	DNA duplex unwinding	0.444349	1.88074	0.00290473	0.0334263	3159/4175/4171/4173/4176/4174/4172/1660/5976
GO Biological Process	GO:0010517	regulation of phospholipase activity	-0.67024	-1.69595	0.00291214	0.0334263	1956/4035/183/2776/344/283/5159/6622
GO Biological Process	GO:0016358	dendrite development	-0.493096	-1.57906	0.0029228	0.0334368	10013/1398/9820/5649/23327/3688/1952/10298/1399/8829/1020/8440/4130/5592/50488/1496/5802/348/8536/4131/4204
GO Biological Process	GO:0006099	tricarboxylic acid cycle	0.480974	1.90594	0.00297409	0.0336867	3418/23530/1431/4191/6389/3420/5160/50/47/4967/3419/8801/1737/6390/2271/8802
GO Biological Process	GO:0032233	positive regulation of actin filament bundle assembly	-0.605011	-1.69808	0.00297379	0.0336867	51466/11346/10979/9647/8829/5345/6281/7168/7429/4653/171024/10174
GO Biological Process	GO:0006403	RNA localization	0.258625	1.378	0.00297173	0.0336867	23225/10128/10212/87178/10643/9961/9804/7263/23165/1660/11260/5976/9688/4904/5901/54888/4928/10644/1736/51602/10694/10576/10856/7175/57510/7203/9631/2091/10574/57187/3192/10575/8607/6950/7919/22948/3837/8939/9775/5903/908/4686/2332/9908/10211/23279/5394/7514/8021/3181/9972/6432
GO Biological Process	GO:0055088	lipid homeostasis	-0.542642	-1.64341	0.0030145	0.0340321	336/1645/337/2053/348/345/1066/2170/26137/344/5947/857
GO Biological Process	GO:1901998	toxin transport	0.564857	1.97434	0.00312046	0.0345887	9276/22818/3309/3301/102/23256/10694/10576/7203/10574/10575/6950/22948/535
GO Biological Process	GO:0030194	positive regulation of blood coagulation	-0.716672	-1.69362	0.00315244	0.0345887	7001/2147/3273/350/2161/2039/5345/1361/7448/11117/84034
GO Biological Process	GO:0050820	positive regulation of coagulation	-0.716672	-1.69362	0.00315244	0.0345887	7001/2147/3273/350/2161/2039/5345/1361/7448/11117/84034
GO Biological Process	GO:1900048	positive regulation of hemostasis	-0.716672	-1.69362	0.00315244	0.0345887	7001/2147/3273/350/2161/2039/5345/1361/7448/11117/84034
GO Biological Process	GO:0032369	negative regulation of lipid transport	-0.722851	-1.66152	0.0031545	0.0345887	3685/4790/3690/336/345/341/344
GO Biological Process	GO:0033273	response to vitamin	-0.621728	-1.66075	0.00314409	0.0345887	6696/1277/2348/4255/8942/210/2350/4131/25959/8854
GO Biological Process	GO:0070613	regulation of protein processing	-0.604043	-1.63846	0.00313309	0.0345887	8996/3818/831/5566/2161/5345/6281/1361/9532/7123/5621/5270
GO Biological Process	GO:1903317	regulation of protein maturation	-0.604043	-1.63846	0.00313309	0.0345887	8996/3818/831/5566/2161/5345/6281/1361/9532/7123/5621/5270
GO Biological Process	GO:0008283	cell population proliferation	-0.352623	-1.28397	0.00312634	0.0345887	135228/3688/563/80781/3273/29078/100/1601/10979/5364/350/79068/81704/4000/8644/112939/10413/3690/3643/1399/1794/8829/5243/65108/342897/10428/3516/27250/347/3611/1545/3635/1191/1956/196528/6598/8440/1021/1019/4313/5345/5176/5592/3988/1361/5074/30008/5795/183/1604/5813/3162/1718/79366/7168/6595/6320/9104/3672/1012/3150/5654/2350/5169/348/3488/684/10763/1281/7535/54331/2170/975/5950/2191/11117/7026/…
GO Biological Process	GO:0045859	regulation of protein kinase activity	-0.412868	-1.44089	0.00326014	0.0356331	1601/10979/79643/9647/3690/3643/4485/27250/1020/1845/1191/1956/8440/5795/183/25793/6647/2776/5906/9104/348/1605/8536/7026/1027/283/5159/5621/7345/7148/6622/857/5577
GO Biological Process	GO:0099177	regulation of trans-synaptic signaling	-0.444792	-1.51039	0.00335477	0.036551	5786/5601/22883/760/7779/5649/3688/26232/8291/5566/1020/6812/4130/183/5906/5802/794/5579/348/793/3908/4131/1009/4204/5621/9590/6622/6623/5270/5577
GO Biological Process	GO:0007339	binding of sperm to zona pellucida	0.644083	1.94019	0.00340358	0.0367045	226/10694/10576/7203/10574/10575/6950/22948/7417
GO Biological Process	GO:0030512	negative regulation of transforming growth factor beta receptor signaling pathway	-0.590576	-1.67632	0.00342218	0.0367045	23592/135228/5300/8483/5654/2200/4052/11117/7041/857/54829
GO Biological Process	GO:0071825	protein-lipid complex subunit organization	-0.618105	-1.65107	0.00340429	0.0367045	274/5566/336/183/337/348/345/341/344
GO Biological Process	GO:1904427	positive regulation of calcium ion transmembrane transport	-0.599834	-1.62705	0.00339237	0.0367045	1020/30845/287/9104/2946/6622/857/781
GO Biological Process	GO:0006629	lipid metabolic process	-0.356959	-1.29347	0.00342233	0.0367045	1962/5331/1595/51604/10273/2166/10999/335/824/10005/26027/1727/57521/51102/221/2147/84869/131118/285362/5321/2531/55911/10555/5019/5305/55361/6713/22933/54947/9563/23600/2879/196463/27429/9885/3930/231/6777/549/9611/51477/26031/1398/23167/1120/6696/218/1622/4790/10455/3628/5833/5264/9453/1601/350/79154/79611/114294/8644/525/1491/1385/33/241/1399/39/153364/128/26061/56898/65985/347/1717/285148/844…
GO Biological Process	GO:0006639	acylglycerol metabolic process	-0.552356	-1.62203	0.00343304	0.0367046	336/1373/337/9104/348/345/341/344/283/7148/857
GO Biological Process	GO:0006066	alcohol metabolic process	-0.435282	-1.501	0.00344382	0.0367055	1595/11315/335/1727/221/84869/5321/55911/219/6713/9563/3930/231/51477/5860/4790/3628/23729/1601/8644/33/128/1717/1545/57016/10613/336/4952/5444/6647/11163/27163/1645/1718/337/2053/114876/348/8277/341/1066/5950/216/1583/2819/4204/6622/8854/125
GO Biological Process	GO:0010951	negative regulation of endopeptidase activity	-0.486912	-1.56305	0.00357459	0.0379814	11315/6197/710/5265/197/64780/10049/8996/3273/5271/274/3827/831/5269/1410/5345/5176/7448/1718/5104/51156/3053/866/5267/7429/6622/7078/5270
GO Biological Process	GO:0000002	mitochondrial genome maintenance	0.640955	1.93076	0.00367901	0.0389702	1890/9361/3980/142/4976/6742
GO Biological Process	GO:1903825	organic acid transmembrane transport	0.437278	1.85081	0.00385144	0.0404225	5825/1374/10165/1376/6520/118980/94081/2180/6510/8402/79751/124565
GO Biological Process	GO:1905039	carboxylic acid transmembrane transport	0.437278	1.85081	0.00385144	0.0404225	5825/1374/10165/1376/6520/118980/94081/2180/6510/8402/79751/124565
GO Biological Process	GO:0051094	positive regulation of developmental process	-0.373215	-1.341	0.0038335	0.0404225	22933/25942/5501/10013/7849/6778/10848/152007/6789/255743/6777/727/5898/23187/55364/6602/10938/5601/22883/11137/3148/9820/8650/7058/4790/5649/23327/3688/100/1601/10979/5364/274/4897/1277/10298/1491/1385/10413/3690/3643/28971/8829/3516/3611/284217/1545/3635/196528/6598/2817/5345/5176/4481/30008/183/2803/9260/3162/5906/2022/6595/5579/348/6237/3908/4811/1605/7535/3913/3678/5740/8536/4131/7429/5919/1…
GO Biological Process	GO:0050994	regulation of lipid catabolic process	-0.660352	-1.69899	0.00387629	0.0405592	1019/336/64784/337/345/341/5919/344
GO Biological Process	GO:0062125	regulation of mitochondrial gene expression	0.672704	1.93417	0.00389352	0.0406157	6472/10128/28958/54931/5562/23107
GO Biological Process	GO:0014812	muscle cell migration	-0.566616	-1.63046	0.00398743	0.0408802	10672/1398/80005/3690/8829/1545/4035/5592/183/7448/7168/3488/55742/5159
GO Biological Process	GO:0007601	visual perception	-0.569722	-1.63028	0.00398743	0.0408802	83872/80781/1277/53405/1280/408/3983/3913/2202/7466/5950/4060/7078
GO Biological Process	GO:0050953	sensory perception of light stimulus	-0.569722	-1.63028	0.00398743	0.0408802	83872/80781/1277/53405/1280/408/3983/3913/2202/7466/5950/4060/7078
GO Biological Process	GO:0090257	regulation of muscle system process	-0.479921	-1.54028	0.00398628	0.0408802	818/309/100/80005/4000/274/1756/5566/7528/5592/18/183/6647/30845/7168/287/3488/1605/1113/29995/10398/2946/857/1264
GO Biological Process	GO:0010942	positive regulation of cell death	-0.400924	-1.41603	0.00393152	0.0408802	817/22933/54870/10013/11124/27429/10616/6789/5601/2071/3688/3273/274/8682/3827/8644/3050/10284/23076/27250/1020/1545/3635/1191/8440/4313/1520/4035/3956/5074/183/6647/3162/3039/3043/3047/3672/5654/5740/3045/2191/11117/3048/1027/84034/5159/5621/9590/6622/8854/7078/857
GO Biological Process	GO:0040007	growth	-0.387181	-1.38244	0.00399035	0.0408802	817/25942/6776/26058/10013/27429/10848/6789/6777/55364/51119/2778/6696/22883/64769/3300/309/23327/3688/3273/1601/79068/4897/9647/10298/1385/10413/3643/1399/8829/3516/7528/347/1020/81628/23180/1956/196528/1019/214/1410/5592/5167/10512/5795/183/2803/6647/10404/6595/5802/7003/2593/348/3488/1605/684/1281/3913/975/7466/4131/7429/10409/5950/7869/1027/10516/5159/23371/8470/2273/8425/5270
GO Biological Process	GO:1901699	cellular response to nitrogen compound	-0.38656	-1.37851	0.00406493	0.0415204	55667/7431/3066/10999/824/5595/54464/5908/57521/840/197/2316/5305/2782/22933/25942/6776/6778/6777/1398/4548/5603/5786/55364/2778/1282/760/64710/64121/2551/3708/4790/3709/57026/11031/1277/2348/3690/3643/1399/5566/4641/1020/1545/5791/1956/1019/4313/2039/2767/4035/5167/1278/9882/183/5064/6647/1291/2776/1373/5906/5579/2350/2875/3488/2200/1281/54331/4131/5919/1290/1583/2819/23371/5621/10580/2946/6622/…
GO Biological Process	GO:0000959	mitochondrial RNA metabolic process	0.478762	1.84522	0.00407821	0.0415323	55157/10128/87178/81892/80222/9238/54931/54938/80324/3028/57505/5562
GO Biological Process	GO:1905953	negative regulation of lipid localization	-0.686692	-1.68954	0.00409741	0.0416044	3685/4790/3690/336/345/341/1066/344
GO Biological Process	GO:0055017	cardiac muscle tissue growth	-0.658703	-1.66676	0.00411254	0.041635	10413/3516/7528/196528/183/5950/8470
GO Biological Process	GO:0048762	mesenchymal cell differentiation	-0.493621	-1.56793	0.00414415	0.0418315	23275/23332/157506/65979/114990/23122/116844/3911/3066/5595/10509/2316/5534/553115/152007/23187/9820/309/1601/10979/1277/2348/8829/3516/27250/10512/2022/1605/7869/7148/7041/8854
GO Biological Process	GO:0046434	organophosphate catabolic process	-0.474021	-1.5339	0.00424351	0.0427089	957/3628/7378/57026/23171/100/131870/953/30833/272/5167/336/4952/5444/11163/1806/5169/341/2819/344/4907/133121
GO Biological Process	GO:0007029	endoplasmic reticulum organization	0.379643	1.64091	0.00430015	0.0430265	29927/55161/375056/2580/22872/56851/23065/23471/25782/3998/10959/57003
GO Biological Process	GO:0030155	regulation of cell adhesion	-0.367759	-1.31573	0.00428868	0.0430265	3273/100/1601/10979/1952/5364/80005/81704/201294/3827/1277/9647/5921/3690/1399/8829/347/1845/3611/284217/1545/196528/6598/8440/1021/4313/2039/5345/5592/3956/6281/50488/18/5074/30008/5795/1604/7448/10562/10391/7168/6595/6251/2199/1012/6237/3908/3910/4811/1605/7535/3913/3678/975/4653/11117/246/84034/25890/683/5621/7148/6708/857/5270
GO Biological Process	GO:2000767	positive regulation of cytoplasmic translation	0.624474	1.91285	0.00432081	0.0431076	5315/1660/26986/4904/7812/3192/10605
GO Biological Process	GO:0034367	protein-containing complex remodeling	-0.684654	-1.68452	0.00436906	0.0434626	336/183/337/348/345/341/344
GO Biological Process	GO:0009201	ribonucleoside triphosphate biosynthetic process	0.340584	1.59477	0.00438606	0.0435057	10165/790/2023/1503/4831/374291/523/205/226/6389/3615/142/4830/51079/4715/6390/54539
GO Biological Process	GO:0071827	plasma lipoprotein particle organization	-0.634513	-1.65305	0.00441522	0.0436686	5566/336/183/337/348/345/341/344
GO Biological Process	GO:0014909	smooth muscle cell migration	-0.582105	-1.65227	0.00443076	0.0436965	10672/1398/80005/3690/8829/1545/4035/5592/183/7448/7168/3488/55742/5159
GO Biological Process	GO:0007008	outer mitochondrial membrane organization	0.668826	1.92302	0.0045103	0.0439754	10452/9804/401505/3308/3320/56993/4580/25813
GO Biological Process	GO:0045040	protein insertion into mitochondrial outer membrane	0.668826	1.92302	0.0045103	0.0439754	10452/9804/401505/3308/3320/56993/4580/25813
GO Biological Process	GO:0030947	regulation of vascular endothelial growth factor receptor signaling pathway	-0.730885	-1.64408	0.00448984	0.0439754	3690/8829/7448/5579/3678/11117
GO Biological Process	GO:0001775	cell activation	-0.365119	-1.31184	0.00449891	0.0439754	3690/9473/8291/1794/1209/81027/3516/7528/1845/3611/4317/3635/1191/196528/6812/6598/8440/1021/2039/4035/5592/3956/18/5074/5795/1465/1604/5813/64784/25793/6647/25831/3162/2776/3043/6595/114770/27347/5579/5169/348/684/1281/7535/59/975/1113/11117/84034/5159/683/10398/5621/10202/9590/6622/6708/857/5270
GO Biological Process	GO:0045785	positive regulation of cell adhesion	-0.404946	-1.42541	0.00453059	0.0440481	3273/100/1601/10979/80005/81704/201294/9647/3690/1399/8829/3611/284217/196528/6598/8440/1021/2039/5345/3956/6281/30008/5795/1604/7448/10562/7168/6595/6251/2199/1012/6237/3908/4811/1605/7535/3913/3678/975/4653/11117/246/84034/25890/6708/857
GO Biological Process	GO:0016125	sterol metabolic process	-0.498661	-1.56443	0.00457765	0.0442568	33/1717/1545/10613/336/3988/5444/6647/1718/337/2053/114876/348/341/1066/1583/51700
GO Biological Process	GO:0045595	regulation of cell differentiation	-0.361609	-1.30476	0.00457784	0.0442568	22882/22933/25942/5501/84376/10013/7849/10848/152007/6789/255743/6777/23187/55364/6602/3685/5601/6696/5814/11137/3148/9820/8650/2551/4790/64769/5649/135228/3688/100/1601/10979/5364/9112/79068/274/4897/1277/1491/1385/10413/3690/28971/5566/1209/8829/3516/7528/27250/1020/3611/284217/3635/1956/196528/6598/1021/2767/2817/5345/5176/4481/5167/10512/6281/30008/183/1289/2803/9260/25793/6647/5906/2022/6595…
GO Biological Process	GO:0009064	glutamine family amino acid metabolic process	0.394759	1.71811	0.00482744	0.0462787	2673/5832/80150/29920/5831/445/7915/790/1503
GO Biological Process	GO:0003007	heart morphogenesis	-0.529334	-1.60311	0.0048223	0.0462787	10848/10454/221496/2348/10413/3643/1399/8829/3516/27250/3611/196528/10512/1289/1280/2022/7168/55742/5950/2274/8854
GO Biological Process	GO:0040008	regulation of growth	-0.404028	-1.4181	0.00482043	0.0462787	2664/10509/6197/57521/2147/55602/5716/8455/817/25942/6776/10013/27429/6789/6777/6696/22883/64769/3300/23327/3273/1601/79068/4897/9647/10298/1385/10413/3643/1399/8829/3516/7528/1020/23180/1956/1019/1410/5167/10512/5795/183/2803/6647/6595/5802/7003/2593/348/3488/684/7466/4131/7429/10409/5950/7869/1027/10516/2273/8425/5270
GO Biological Process	GO:0008360	regulation of cell shape	-0.488953	-1.55467	0.00494397	0.0472363	342979/10672/161176/1398/121512/93663/2059/30011/5962/10979/5364/5921/10428/2039/114793/5064/7168/23580/1605/3679/55742/7429/23136/2035/2038/6708
GO Biological Process	GO:0048732	gland development	-0.429064	-1.47293	0.00495486	0.0472363	5860/4790/5423/100/1396/1385/4255/3643/1399/8829/81027/3516/284217/1545/1956/6598/4313/5176/10512/1361/7448/6647/3162/1373/7038/51156/9104/3488/1605/1027/8854/857/5270
GO Biological Process	GO:2001257	regulation of cation channel activity	-0.562967	-1.61095	0.00499321	0.04747	817/5534/2040/3688/1756/5566/1020/1520/7871/30845/287/2946/857/781
GO Biological Process	GO:0061383	trabecula morphogenesis	-0.706055	-1.66853	0.0050219	0.0474722	5364/1277/3516/4313/2022/5950/2274
GO Biological Process	GO:0001952	regulation of cell-matrix adhesion	-0.501185	-1.55569	0.00503493	0.0474722	5786/57662/3273/10979/9647/5921/3690/8829/347/1845/1021/2039/6281/50488/30008/5795/1012/6237/1605/4653/683
GO Biological Process	GO:0009968	negative regulation of signal transduction	-0.358804	-1.29104	0.00502445	0.0474722	2122/55662/197/1893/5716/79671/54468/5305/342979/5495/2010/25942/3925/27429/6789/11329/9611/9052/10625/3685/3148/8996/4938/23592/221496/3708/30851/135228/3688/3273/23171/23151/100/1601/4000/8682/79643/5300/1491/51592/5037/10413/29978/5566/10048/8829/27250/347/1845/11240/8483/5791/3635/1191/1956/8440/2817/4035/5167/5074/5795/183/5064/64784/3162/1280/408/5802/10133/3672/5579/5654/348/3488/2200/1605…
GO Biological Process	GO:0035987	endodermal cell differentiation	-0.57913	-1.63328	0.00505014	0.0474852	4317/1294/1284/4313/1289/7448/1291/3679/3678/1303/1290
GO Biological Process	GO:0071466	cellular response to xenobiotic stimulus	-0.486904	-1.53843	0.00511849	0.0479964	4659/54578/8714/218/134147/5860/100/9647/10257/9/3690/1399/5243/1545/1645/2947/874/2948/5621/316/7345/2946/2939
GO Biological Process	GO:0030335	positive regulation of cell migration	-0.394377	-1.38635	0.00520455	0.0486703	6776/10013/152007/6789/23473/1398/3685/3929/8650/25777/5649/5962/3688/1601/10979/80005/81704/1277/9647/3690/3643/1399/4641/8829/22800/1545/1956/4313/2039/10512/183/7448/3162/27347/4638/1012/3488/6237/6278/3678/59/7429/5919/27286/10982/7869/4653/4162/5159/9590/857
GO Biological Process	GO:0019885	antigen processing and presentation of endogenous peptide antigen via MHC class I	0.625726	1.88489	0.00525911	0.048914	6891/567/6892/3107/3416/6890/51752/3105/3106
GO Biological Process	GO:0030100	regulation of endocytosis	-0.439696	-1.46961	0.00525659	0.048914	5898/3685/8650/23327/11031/1601/274/88455/3690/3643/29978/1191/29763/4035/7448/408/1012/348/345/341/246/344/6622/857
GO Biological Process	GO:0019883	antigen processing and presentation of endogenous antigen	0.580372	1.90487	0.00532592	0.0493819	6891/567/6892/3107/972/3416/6890/51752/3105/3106
GO Biological Process	GO:0072350	tricarboxylic acid metabolic process	0.625267	1.88351	0.00533819	0.0493819	3418/445/1431/3420/50/47/3419
GO Biological Process	GO:1901016	regulation of potassium ion transmembrane transporter activity	-0.642381	-1.62546	0.00549561	0.0507014	23327/3688/27347/287/2273/857
GO Biological Process	GO:0051480	regulation of cytosolic calcium ion concentration	-0.725245	-1.63139	0.00551202	0.0507165	2147/3708/5566/1020/794/793/857
GO Biological Process	GO:0031639	plasminogen activation	-0.641516	-1.62327	0.00558497	0.0509777	3818/350/2161/5345/6281/1361/7123/1718/5270
GO Biological Process	GO:0035924	cellular response to vascular endothelial growth factor stimulus	-0.641506	-1.62324	0.00558497	0.0509777	9261/3273/4641/8829/5159/7148/1634
GO Biological Process	GO:0048858	cell projection morphogenesis	-0.403782	-1.41022	0.00557897	0.0509777	2664/10509/23181/5605/55740/54664/348110/25942/3925/10013/55364/6696/9820/8650/5649/23327/3688/1952/5364/4897/91624/1385/8829/1889/1020/81628/6812/214/4130/5592/10512/3996/50488/23022/2803/1496/5802/3672/348/1605/10763/4684/3913/4131/7429/23136/7869/1272/1009/7345
GO Biological Process	GO:0034762	regulation of transmembrane transport	-0.420118	-1.44903	0.00570552	0.0519399	2040/760/7779/5649/23327/3688/23171/54102/274/8682/1756/3690/3643/5566/5243/1020/53405/1520/5167/50488/183/7871/10776/30845/9022/27347/287/9104/5579/5621/10580/2946/6622/2273/857/781
GO Biological Process	GO:0061448	connective tissue development	-0.504926	-1.55734	0.00576619	0.0522152	23369/309/79068/1396/1277/3690/1019/1289/1280/1281/2202/59/633/5159/4969
GO Biological Process	GO:0045765	regulation of angiogenesis	-0.45603	-1.51217	0.00576455	0.0522152	6050/727/29924/7058/23166/3688/3273/350/10298/3690/8829/1545/1284/5176/183/3162/2022/5579/6237/3678/5740/11117/1215/4204/84034/1634/126393
GO Biological Process	GO:0120039	plasma membrane bounded cell projection morphogenesis	-0.40275	-1.40558	0.00580362	0.0524159	2664/10509/23181/5605/55740/54664/348110/25942/3925/10013/55364/6696/9820/8650/5649/23327/3688/1952/5364/4897/91624/1385/8829/1889/1020/81628/6812/214/4130/5592/10512/3996/50488/23022/2803/1496/5802/3672/348/1605/4684/3913/4131/7429/23136/7869/1272/1009/7345
GO Biological Process	GO:0006901	vesicle coating	0.461025	1.77686	0.00584856	0.0526831	26286/8729/10972/8943/51128/10959/10342/10113/58485/54732/84364/1453
GO Biological Process	GO:0045766	positive regulation of angiogenesis	-0.505044	-1.55326	0.00594035	0.0532305	3688/10298/3690/8829/1545/3162/2022/5579/6237/3678/5740/11117/1215/84034/126393
GO Biological Process	GO:1904018	positive regulation of vasculature development	-0.505044	-1.55326	0.00594035	0.0532305	3688/10298/3690/8829/1545/3162/2022/5579/6237/3678/5740/11117/1215/84034/126393
GO Biological Process	GO:0006954	inflammatory response	-0.381283	-1.35306	0.00601617	0.0537695	5265/2147/3551/54472/834/197/1893/79671/4069/8455/5966/2879/6777/727/922/5603/3929/6696/56925/9261/3148/3818/4790/23166/23729/5423/3688/100/3700/6291/201294/3827/3603/241/9473/3516/27250/347/5005/2161/4317/115362/721/1191/5345/5176/4035/3956/336/3988/183/6647/3162/6614/79918/114770/27347/2350/5169/348/669/975/5740/5919/246/2687/1215/683/6622/4907/325/8639
GO Biological Process	GO:0090330	regulation of platelet aggregation	-0.672681	-1.65506	0.00605137	0.0539436	2039/5592/18/11117/84034/5270
GO Biological Process	GO:0003170	heart valve development	-0.703455	-1.61694	0.00614657	0.0544359	3516/25831/11117/1009
GO Biological Process	GO:0014074	response to purine-containing compound	-0.52651	-1.5506	0.00615418	0.0544359	3709/57026/100/1277/1385/1545/2039/5167/6647/1373/5906/3488/2819/2946/4907
GO Biological Process	GO:1901698	response to nitrogen compound	-0.356524	-1.28864	0.00613484	0.0544359	22933/25942/4287/6776/10013/11124/6778/6777/1398/4548/5603/5786/55364/2778/1282/760/64710/64121/2551/3708/5860/4790/3300/3709/9852/3688/57026/11031/100/8682/26232/1277/2348/1385/3690/4255/3643/1399/29978/5566/4641/342897/8942/1020/1545/5791/23180/1956/1019/4313/2039/2767/6429/2770/10613/5176/4035/5167/1278/9882/18/183/5064/6647/1291/210/2776/1373/5906/5579/1012/2350/2875/348/3488/2200/1605/1281/5…
GO Biological Process	GO:0051204	protein insertion into mitochondrial membrane	0.526401	1.92944	0.00620247	0.0545818	10452/9804/401505/3308/581/3320/55750/51079/56993/4580/25813
GO Biological Process	GO:0090288	negative regulation of cellular response to growth factor stimulus	-0.642796	-1.65382	0.00618818	0.0545818	23592/3273/51592/2817/183/5654/2200/11117/1634
GO Biological Process	GO:1904646	cellular response to amyloid-beta	-0.702351	-1.6144	0.00624336	0.0546613	1020/4035/5621/781
GO Biological Process	GO:0070527	platelet aggregation	-0.526215	-1.58091	0.00623744	0.0546613	3690/81027/3611/6812/2039/5592/18/1465/3043/11117/84034/10398/5270
GO Biological Process	GO:0120254	olefinic compound metabolic process	-0.503395	-1.54819	0.00626363	0.0546992	10728/51635/157506/215/2052/2166/10005/5321/9563/2879/231/6777/1601/8644/1545/57016/1645/2053/5740/5950/216/1583/246/2946/8854/125
GO Biological Process	GO:0006614	SRP-dependent cotranslational protein targeting to membrane	0.653073	1.87772	0.00636064	0.0549867	29927/58477/23471/10952/6731/6730
GO Biological Process	GO:0051017	actin filament bundle assembly	-0.45185	-1.49021	0.00635712	0.0549867	7454/7791/55971/335/3693/5358/2316/64780/3925/51466/4082/2059/11346/5962/57026/10979/1809/9647/8829/2039/5345/6281/5074/10391/800/7168/408/7429/4653/171024/10580/10174
GO Biological Process	GO:0061572	actin filament bundle organization	-0.45185	-1.49021	0.00635712	0.0549867	7454/7791/55971/335/3693/5358/2316/64780/3925/51466/4082/2059/11346/5962/57026/10979/1809/9647/8829/2039/5345/6281/5074/10391/800/7168/408/7429/4653/171024/10580/10174
GO Biological Process	GO:0051346	negative regulation of hydrolase activity	-0.424404	-1.46447	0.00631648	0.0549867	11315/10999/335/6197/3698/710/5265/3551/197/1893/64780/10049/56925/8996/5962/135228/3273/3700/5271/274/3827/831/5037/23076/1294/5269/1410/5345/1293/5176/4035/336/7448/1718/5104/51156/9104/3053/866/5267/345/341/80760/259/7429/6622/7078/5270/325
GO Biological Process	GO:0048812	neuron projection morphogenesis	-0.409898	-1.42439	0.00642208	0.0553784	2664/10509/23181/5605/55740/54664/25942/3925/10013/55364/6696/9820/8650/5649/23327/3688/1952/5364/4897/91624/1385/8829/1889/1020/81628/6812/214/4130/5592/10512/3996/50488/23022/2803/1496/5802/3672/348/1605/4684/3913/4131/23136/7869/1272/1009/7345
GO Biological Process	GO:0007626	locomotory behavior	-0.504913	-1.56463	0.00648497	0.0557805	26058/27429/9611/2059/5649/9112/18/6647/348/793/7111/1272/4204/7345/2788/6622/6623
GO Biological Process	GO:1901615	organic hydroxy compound metabolic process	-0.390747	-1.37722	0.00654588	0.0561637	1595/11315/1001/335/10005/1727/221/84869/5321/4128/55911/219/6713/9563/23600/7849/9885/3930/231/51477/26031/5860/4790/3628/23729/57026/1601/8644/33/128/1717/1545/2638/57016/10613/336/3988/4952/18/5444/6647/11163/27163/1645/10404/1718/337/7038/2053/114876/348/8277/341/1066/5950/216/4129/1583/51700/246/2819/4204/6622/8854/125
GO Biological Process	GO:0051496	positive regulation of stress fiber assembly	-0.599738	-1.61065	0.00664454	0.0563194	51466/10979/9647/8829/5345/6281/7168/4653/10174
GO Biological Process	GO:1902992	negative regulation of amyloid precursor protein catabolic process	-0.666115	-1.59615	0.00662789	0.0563194	274/5300/1191/348/5621
GO Biological Process	GO:1901890	positive regulation of cell junction assembly	-0.573451	-1.58668	0.00664609	0.0563194	22883/7058/3273/10979/9647/8829/6281/5795/183/27286/4653/857
GO Biological Process	GO:0050890	cognition	-0.483788	-1.53825	0.00660512	0.0563194	5649/3688/1385/3643/1020/1956/5176/4130/183/348/793/3678/874/4204/2628/5621/5577
GO Biological Process	GO:0007610	behavior	-0.421499	-1.45229	0.00662579	0.0563194	4287/26058/27429/9611/8086/64856/2059/5649/3688/100/9112/525/1385/3643/1020/1956/5176/4130/18/183/6647/348/793/3678/7466/27286/7111/1272/4204/2628/5621/7345/2788/6622/6623/5270/5577
GO Biological Process	GO:0006672	ceramide metabolic process	0.525285	1.8686	0.00666375	0.05633	9375/2717/29956/9517/8879/55750/3073/5562/427/3074/5580
GO Biological Process	GO:0070373	negative regulation of ERK1 and ERK2 cascade	-0.614594	-1.62483	0.00670715	0.0564254	1601/5300/10048/1845/11117/7078/57447
GO Biological Process	GO:0008344	adult locomotory behavior	-0.592516	-1.60004	0.00670791	0.0564254	7111/4204/7345/6622/6623
GO Biological Process	GO:0006919	activation of cysteine-type endopeptidase activity involved in apoptotic process	0.452829	1.76295	0.00680759	0.0571238	9131/6279/6280/54205/3336/3329/56616/581/9026/51065
GO Biological Process	GO:0044743	protein transmembrane import into intracellular organelle	0.606205	1.85689	0.006921	0.0573741	9131/8239/10452/3329/9804/10469/92609
GO Biological Process	GO:0022612	gland morphogenesis	-0.585703	-1.64389	0.0069095	0.0573741	6778/4790/5423/1396/8829/284217/1956/4313/10512/1361/3488/1605/857
GO Biological Process	GO:0031103	axon regeneration	-0.614035	-1.62336	0.00688249	0.0573741	5605/2316/4548/6696/2348/347/4313/337/5802/1605/3913/4131
GO Biological Process	GO:1901342	regulation of vasculature development	-0.449867	-1.49533	0.00689651	0.0573741	6050/727/29924/7058/23166/3688/3273/350/10298/3690/8829/1545/1284/5176/183/3162/2022/5579/6237/3678/5740/11117/1215/4204/84034/1634/126393
GO Biological Process	GO:0009410	response to xenobiotic stimulus	-0.406144	-1.41501	0.00685891	0.0573741	100/2026/1277/9647/1385/10257/9/3690/4255/1399/25828/5243/8443/1545/1019/4313/336/10512/1361/7508/18/123/6647/210/3162/1373/1645/2022/4131/2947/4129/874/1027/2948/5621/316/7345/2946/2939/6622
GO Biological Process	GO:0045834	positive regulation of lipid metabolic process	-0.510191	-1.52838	0.00694244	0.0574131	1601/1385/336/337/9104/348/1066/2170/975/26137/344/5159/10580
GO Biological Process	GO:0003014	renal system process	-0.572721	-1.62564	0.00696256	0.0574411	2348/8644/525/5566/5345/183/10391/3043/7466/4162/6521
GO Biological Process	GO:0006957	complement activation, alternative pathway	-0.717628	-1.61426	0.00707291	0.0582115	3075/727/732/735/733/730/731/1675
GO Biological Process	GO:0034765	regulation of monoatomic ion transmembrane transport	-0.431033	-1.44338	0.00709828	0.0582806	2040/7779/5649/23327/3688/23171/54102/274/1756/3690/5566/5243/1020/53405/1520/7871/30845/9022/27347/287/9104/5621/2946/6622/2273/857/781
GO Biological Process	GO:0001706	endoderm formation	-0.570484	-1.61929	0.00713135	0.0584124	4317/1294/1284/4313/1289/7448/1291/3679/3678/1303/1290
GO Biological Process	GO:0007492	endoderm development	-0.552413	-1.58959	0.00717507	0.0586305	4317/1294/1284/4313/1289/7448/1291/3679/3678/1303/1290
GO Biological Process	GO:0003279	cardiac septum development	-0.632061	-1.59934	0.00719341	0.0586408	7849/10454/78987/8829/3516/10512/25831/2022/287/55742
GO Biological Process	GO:0006487	protein N-linked glycosylation	0.450723	1.75475	0.00721944	0.0587135	2673/55858/1603/6184/56052/56886/746/5373/84061/3703/7841/201595/6185
GO Biological Process	GO:0042304	regulation of fatty acid biosynthetic process	-0.664703	-1.63543	0.00732532	0.058877	33/10613/337/9104/345/341/344
GO Biological Process	GO:0033173	calcineurin-NFAT signaling cascade	-0.664392	-1.63467	0.00732532	0.058877	5530/5336/11261/5534/2274/29995/5621
GO Biological Process	GO:0070884	regulation of calcineurin-NFAT signaling cascade	-0.664392	-1.63467	0.00732532	0.058877	5530/5336/11261/5534/2274/29995/5621
GO Biological Process	GO:0097720	calcineurin-mediated signaling	-0.664392	-1.63467	0.00732532	0.058877	5530/5336/11261/5534/2274/29995/5621
GO Biological Process	GO:0106056	regulation of calcineurin-mediated signaling	-0.664392	-1.63467	0.00732532	0.058877	5530/5336/11261/5534/2274/29995/5621
GO Biological Process	GO:0007611	learning or memory	-0.48563	-1.52355	0.0074436	0.0595488	5649/3688/1385/3643/1020/1956/5176/4130/183/348/793/3678/4204/2628/5621/5577
GO Biological Process	GO:0000122	negative regulation of transcription by RNA polymerase II	-0.396586	-1.39198	0.00743612	0.0595488	8545/10614/55662/5716/26145/10589/22882/22933/25942/3281/10013/6778/10848/9611/55364/5814/3148/2551/4790/221937/55646/1601/9112/274/9531/51592/112939/10413/64207/3516/7528/81628/23468/8440/1021/5074/5813/165/6595/10157/10951/7466/26137/2274/7026/25959/4782/4204/29995/6622/857/10174
GO Biological Process	GO:0014910	regulation of smooth muscle cell migration	-0.580706	-1.62986	0.00758773	0.0605607	10672/1398/80005/3690/8829/1545/4035/5592/183/7448/7168/3488/5159
GO Biological Process	GO:0045833	negative regulation of lipid metabolic process	-0.580668	-1.62976	0.00767251	0.06099	5305/9611/4790/8644/33/347/10613/336/64784/6647/348/345/341/344
GO Biological Process	GO:0010596	negative regulation of endothelial cell migration	-0.649683	-1.62373	0.00767706	0.06099	3273/350/5176/348/7026/4204/1634
GO Biological Process	GO:0006613	cotranslational protein targeting to membrane	0.599696	1.83695	0.00780264	0.0613087	29927/58477/23471/10952/6731/6730
GO Biological Process	GO:1902369	negative regulation of RNA catabolic process	0.384864	1.67029	0.00779281	0.0613087	11187/10128/54502/81892/10643/1660/26986/3183/4904/54888/10644/1736/7812/3192/10605/9967/23367/2332
GO Biological Process	GO:0051606	detection of stimulus	-0.567841	-1.61179	0.0078065	0.0613087	3929/56925/563/10413/721/2767/9600/284297/5795/2776/114770/2191/5270
GO Biological Process	GO:0034764	positive regulation of transmembrane transport	-0.47976	-1.52544	0.00779165	0.0613087	760/5649/3688/1756/3643/5243/1020/1520/183/10776/30845/27347/287/9104/10580/2946/6622/857/781
GO Biological Process	GO:0016049	cell growth	-0.405485	-1.41265	0.00775917	0.0613087	55364/6696/22883/64769/3300/23327/3688/3273/1601/4897/10298/10413/1399/8829/7528/1020/81628/1956/214/1410/5592/5167/10512/5795/183/2803/6595/5802/7003/348/3488/684/3913/4131/7869/1027/10516/8470/2273/8425/5270
GO Biological Process	GO:0003002	regionalization	-0.506431	-1.51712	0.00784618	0.0614796	54475/5087/3911/2926/6015/64853/29880/7849/5649/1952/2348/1399/5566/8829/3516/7528/10512/2022/10409/7026/8854
GO Biological Process	GO:0048589	developmental growth	-0.397857	-1.39062	0.00789393	0.0617129	25942/6776/26058/10013/27429/10848/6789/6777/55364/51119/2778/6696/309/23327/3688/79068/4897/1385/10413/3643/8829/3516/7528/347/1020/81628/196528/1019/214/5592/10512/183/2803/6647/10404/5802/2593/348/1605/1281/3913/975/4131/7429/10409/5950/7869/1027/5159/23371/8470
GO Biological Process	GO:0051917	regulation of fibrinolysis	-0.714151	-1.60644	0.00804847	0.062778	2147/3818/3273/350/2161/5345/1361/7448/2191
GO Biological Process	GO:0042311	vasodilation	-0.697894	-1.60416	0.00817926	0.0636535	3827/5592/183/6647/1373/3672/348
GO Biological Process	GO:0043244	regulation of protein-containing complex disassembly	-0.47506	-1.501	0.00821413	0.0637803	2059/5962/120/57026/6840/3643/79443/2039/4130/10763/4131/7429/7111/1073/6710/25802/6708
GO Biological Process	GO:0090303	positive regulation of wound healing	-0.59402	-1.59529	0.00838165	0.0649341	3688/3273/10979/350/2161/2039/5345/1361/7448/4638/11117/84034
GO Biological Process	GO:0022008	neurogenesis	-0.345504	-1.25048	0.00844443	0.0652732	7431/8724/3066/51604/8842/403/10844/5595/2664/10509/2895/23181/2647/11020/2147/5605/1716/55740/54664/2316/22882/22933/25942/5501/5534/51517/26058/84376/3925/10013/27429/4082/1398/4548/55364/10938/6696/11021/2071/3148/9820/57662/8650/26227/221496/818/25777/5649/23327/3688/1601/1952/5364/1809/1464/274/4897/5300/23353/2348/10298/91624/1385/1756/29777/10413/1399/9620/8829/1889/3516/347/1020/81628/361…
GO Biological Process	GO:0002483	antigen processing and presentation of endogenous peptide antigen	0.593525	1.84792	0.00847252	0.0653431	6891/567/6892/3107/3416/6890/51752/3105/3106
GO Biological Process	GO:0006261	DNA-templated DNA replication	0.336969	1.55879	0.00863911	0.0664785	3159/4175/4171/4173/4176/4174/4172/2237/3980/5976
GO Biological Process	GO:0001909	leukocyte mediated cytotoxicity	0.371642	1.64017	0.00875953	0.0671043	1075/6891/6813/164/3799/5777/567/3107/10383/1991/11151/203068/3105/3106/3965
GO Biological Process	GO:2000026	regulation of multicellular organismal development	-0.352801	-1.26955	0.00875208	0.0671043	22933/5501/84376/10013/6050/7849/6777/727/29924/23187/6602/6696/5814/22883/3148/9820/8650/2551/7058/23166/64769/5649/135228/3688/3273/100/5364/350/274/10298/1385/10413/3690/3643/1209/8829/3516/7528/1020/284217/1545/3635/1284/196528/6598/1021/5176/5167/10512/6281/183/2803/25793/6647/3162/2022/6595/114770/7038/5802/9104/5579/6237/3908/2200/3910/1605/7535/3678/2202/5740/4131/10409/5950/27286/7869/11…
GO Biological Process	GO:0043410	positive regulation of MAPK cascade	-0.421042	-1.42945	0.00878701	0.0671648	152007/255743/1398/10454/10979/1464/3690/3643/1399/8829/4317/1956/5345/29937/50488/5795/6647/5906/408/27347/3672/348/6278/59/975/246/5159/9590/10174
GO Biological Process	GO:0051149	positive regulation of muscle cell differentiation	-0.627449	-1.61433	0.0088593	0.067567	1491/284217/30008/2022/3908/4811/3913/8536
GO Biological Process	GO:0006650	glycerophospholipid metabolic process	-0.44714	-1.47718	0.00892373	0.0679074	5331/51604/335/824/131118/5321/10555/5305/55361/54947/23167/1120/1622/3628/5833/8443/3635/9791/336/9600/4952/5444/27163/337/341/2170/5333/246/4204/5159/133121
GO Biological Process	GO:0070374	positive regulation of ERK1 and ERK2 cascade	-0.496206	-1.51676	0.00907461	0.0687507	152007/255743/10979/3690/1399/8829/1956/5345/5906/408/348/6278/59/246/5159/9590
GO Biological Process	GO:0031175	neuron projection development	-0.369286	-1.3179	0.00906943	0.0687507	2664/10509/2895/23181/2647/11020/5605/1716/55740/54664/2316/25942/51517/3925/10013/1398/4548/55364/10938/6696/11021/9820/57662/8650/26227/818/5649/23327/3688/1601/1952/5364/1809/4897/2348/10298/91624/1385/1399/8829/1889/347/1020/81628/6812/8440/4313/214/5176/4130/5592/10512/3996/50488/23022/80303/183/2803/25793/6647/1496/5906/337/5802/3672/348/1605/4684/3913/8536/4131/23136/7869/4653/1272/1009/42…
GO Biological Process	GO:0045597	positive regulation of cell differentiation	-0.379465	-1.34475	0.00922858	0.0697632	22933/25942/5501/10013/7849/10848/152007/6789/255743/6777/55364/6602/5601/11137/3148/9820/8650/4790/5649/3688/100/1601/10979/5364/274/4897/1277/1491/1385/10413/28971/8829/3611/284217/3635/196528/6598/2817/5345/5176/4481/30008/183/2803/9260/5906/2022/6595/6237/3908/4811/1605/7535/3913/8536/4131/5919/4204/10974/7148/7041/5270
GO Biological Process	GO:0032956	regulation of actin cytoskeleton organization	-0.395392	-1.3799	0.00925644	0.06982	93663/2059/11346/5962/120/57026/3273/10979/6840/274/9647/5921/3690/9620/8829/1020/8440/2039/5345/4035/6281/1496/10391/7168/684/7429/4653/7111/171024/246/1073/6710/5159/683/25802/6708/10174
GO Biological Process	GO:0090559	regulation of membrane permeability	0.447194	1.72355	0.00934039	0.0702987	293/292/1365/50848/581/9026/89941/9414/3099/7417
GO Biological Process	GO:0071867	response to monoamine	-0.573597	-1.60991	0.00945703	0.0705577	3066/5595/2316/2782/22933/25942/2778/2551/5566/2767/5064/2776/54331/6622
GO Biological Process	GO:0071868	cellular response to monoamine stimulus	-0.573597	-1.60991	0.00945703	0.0705577	3066/5595/2316/2782/22933/25942/2778/2551/5566/2767/5064/2776/54331/6622
GO Biological Process	GO:0071869	response to catecholamine	-0.573597	-1.60991	0.00945703	0.0705577	3066/5595/2316/2782/22933/25942/2778/2551/5566/2767/5064/2776/54331/6622
GO Biological Process	GO:0071870	cellular response to catecholamine stimulus	-0.573597	-1.60991	0.00945703	0.0705577	3066/5595/2316/2782/22933/25942/2778/2551/5566/2767/5064/2776/54331/6622
GO Biological Process	GO:0006959	humoral immune response	-0.454061	-1.48271	0.00948773	0.0706332	732/3273/3151/735/3516/721/733/1191/8547/1604/730/729/731/966/3078/716/6278/975/5919/1675/283/1755/683
GO Biological Process	GO:0030168	platelet activation	-0.473843	-1.50511	0.0095984	0.0713024	2147/5321/2316/10672/2778/7450/3273/3690/81027/3611/6812/2039/5592/18/1465/2776/3043/348/1281/11117/84034/10398/5270
GO Biological Process	GO:0043266	regulation of potassium ion transport	-0.591806	-1.58935	0.00968876	0.0718182	23327/3688/274/27347/287/5621/2273/857
GO Biological Process	GO:0090322	regulation of superoxide metabolic process	-0.68347	-1.61516	0.00971608	0.0718655	183/6647/10516/683
GO Biological Process	GO:0051348	negative regulation of transferase activity	-0.438999	-1.46963	0.00976373	0.0720626	79643/9647/27250/1845/5795/183/25793/9532/2776/8815/9104/348/7026/1027/7345/6622/857/5577
GO Biological Process	GO:0006958	complement activation, classical pathway	-0.576474	-1.55672	0.00982892	0.0722954	720/715/717/3426/710/727/732/735/721/733/1191/1604/730/729/731/716
GO Biological Process	GO:0060047	heart contraction	-0.46779	-1.47354	0.00984053	0.0722954	23327/23171/100/274/1756/5566/183/6647/30845/7168/287/10659/1113/2946/6444/857/1674/781
GO Biological Process	GO:0031400	negative regulation of protein modification process	-0.389713	-1.36772	0.00985847	0.0722954	22933/25942/10013/5576/11329/9052/10625/55364/11137/6737/7375/1622/135228/23171/79643/9647/1756/2029/1399/27250/1020/1845/6598/8440/2039/4035/5167/5795/183/25793/9532/10776/2776/2022/408/54386/9104/348/11117/7026/1027/5621/7345/6622/857/5577
GO Biological Process	GO:0006940	regulation of smooth muscle contraction	-0.654828	-1.61114	0.00996781	0.0727174	255743/100/80005/5592/18/6647/857/1264
GO Biological Process	GO:0062014	negative regulation of small molecule metabolic process	-0.558045	-1.57382	0.00997957	0.0727174	9611/4790/8644/33/4485/10613/6647/348/345/341/6521
GO Biological Process	GO:0051050	positive regulation of transport	-0.358956	-1.29026	0.00994892	0.0727174	55072/2040/10938/6696/760/3708/1622/5649/5962/23327/55646/3688/11031/23171/1601/51762/55204/274/201294/9531/1385/1756/3643/1794/5566/4641/5243/65985/1020/5213/721/1191/6812/2767/1520/4035/336/6281/1361/18/8547/5795/183/5444/7448/6647/10776/30845/408/27347/4638/287/9104/5579/348/1066/2170/975/8536/7466/5950/1272/283/5159/30846/5621/10580/2946/6622/2273/857/781
GO Biological Process	GO:0048667	cell morphogenesis involved in neuron differentiation	-0.408874	-1.41025	0.0101004	0.0732868	2664/10509/23181/5605/55740/54664/25942/3925/10013/6696/9820/8650/5649/23327/3688/1952/5364/4897/91624/1385/8829/1889/1020/6812/214/4130/5592/10512/3996/50488/23022/2803/6647/1496/5802/348/1605/4684/3913/4131/7869/1272/1009/7345
GO Biological Process	GO:0009967	positive regulation of signal transduction	-0.344316	-1.24597	0.0100884	0.0732868	25865/79577/64223/7105/9958/10457/51347/6597/2771/7329/5771/4281/3661/11214/8876/3915/7337/55795/81844/8737/9043/54475/1613/116844/51366/51379/7001/8932/11315/1001/7498/335/5595/3263/5908/57521/3987/2147/5605/3551/10614/834/85453/4128/1893/55602/10555/54468/2316/5966/5495/83871/5534/11124/27429/10616/152007/6789/255743/1398/5898/10454/55072/3685/3929/5601/64710/64121/6737/10927/4790/5649/23369/74…
GO Biological Process	GO:0007423	sensory organ development	-0.430613	-1.46492	0.0101623	0.0735804	7070/4669/9497/9927/5754/86/613/157506/5204/65979/6597/11078/5087/25932/7431/3066/8842/23192/5595/6015/11020/2782/22882/23210/7849/10848/1282/9261/4237/525/8829/1889/3516/7528/284217/1545/1956/1410/5176/1289/6647/1280/3150/793/8076/2200/10763/3913/2202/5950/7111/1290/1027/5159/8854
GO Biological Process	GO:0022904	respiratory electron transport chain	0.313729	1.50098	0.010241	0.0739937	10165/1327/2820/54205/5339/1347/1329/374291/4697/1537/6389/1738/1337/79751/9377/1345/6648/2109/983/7384
GO Biological Process	GO:0006805	xenobiotic metabolic process	-0.523665	-1.53777	0.0103381	0.0742266	54578/8714/218/134147/100/10257/9/5243/1545/1645/2947/874/2948/316/2946/2939
GO Biological Process	GO:0006935	chemotaxis	-0.402278	-1.40018	0.0103204	0.0742266	727/1398/5898/3685/3929/51119/3148/5649/3273/63916/5364/4897/3603/9647/91624/3690/1399/1794/4354/8829/1889/1020/1845/11240/4313/214/10512/23022/5795/27347/3672/3053/1012/1605/4684/6278/3913/55742/1113/5919/7869/1272/5159/683
GO Biological Process	GO:0042330	taxis	-0.402278	-1.40018	0.0103204	0.0742266	727/1398/5898/3685/3929/51119/3148/5649/3273/63916/5364/4897/3603/9647/91624/3690/1399/1794/4354/8829/1889/1020/1845/11240/4313/214/10512/23022/5795/27347/3672/3053/1012/1605/4684/6278/3913/55742/1113/5919/7869/1272/5159/683
GO Biological Process	GO:0009595	detection of biotic stimulus	-0.688308	-1.58212	0.0104084	0.0745754	3929/10413/721/284297/5795/114770/2191
GO Biological Process	GO:0051248	negative regulation of protein metabolic process	-0.351476	-1.27117	0.0105368	0.0753382	10005/5203/6197/54464/3698/710/5265/64853/2147/3551/9470/10614/197/1893/2316/29934/64780/22933/25942/10049/26058/10013/5576/11329/9052/2272/10625/55364/3685/11137/56925/8996/6737/7375/1622/4790/135228/3273/55095/23171/3700/5271/79068/274/79643/3827/1153/5300/9647/831/1756/5037/2029/3690/1399/27250/347/1020/1845/1294/55802/79066/1191/1956/5269/6598/8440/2039/1410/5345/1293/5176/4035/4130/5167/1361…
GO Biological Process	GO:0006816	calcium ion transport	-0.433675	-1.4545	0.0107193	0.0761671	3685/7779/8996/3708/818/3709/309/274/8416/3603/1756/3690/5566/1020/29763/183/30845/4638/287/9104/5579/5333/7466/2035/5159/5621/2946/6622/857/781
GO Biological Process	GO:0032102	negative regulation of response to external stimulus	-0.415169	-1.43165	0.0107188	0.0761671	5335/9111/3133/29979/23332/7105/5627/613/9958/5771/56339/5340/23122/7001/1803/7525/335/10509/2895/710/2147/79671/5495/22933/10013/727/1398/6696/4938/3818/6737/4790/55646/135228/3273/23151/100/350/3827/8829/1845/2161/11240/5345/29937/5176/5592/10512/1361/18/7448/6647/1496/8815/5802/5654/5169/348/5740/7869/2191/4907/5270/325
GO Biological Process	GO:0014070	response to organic cyclic compound	-0.367674	-1.31375	0.0107077	0.0761671	57026/100/1601/2026/8682/1277/2348/5723/10298/8644/1385/10413/4255/5566/25828/8942/1020/11240/1545/23180/1956/6812/1019/4313/2039/2767/1410/2770/5176/4481/5167/336/18/123/183/5064/6647/210/2776/1373/5906/2022/337/27347/2350/3488/1152/1605/54331/1066/4131/4129/7026/2819/25959/1027/5159/2946/6622/8854/857/4907/5577
GO Biological Process	GO:1903232	melanosome assembly	0.591731	1.78248	0.0108881	0.0767451	10981/162/164/8905/8943/8546/1174
GO Biological Process	GO:0006664	glycolipid metabolic process	0.460529	1.72922	0.0108653	0.0767451	9375/2720/2717/2517/581/51097/3073/5562/3074/5580/54344
GO Biological Process	GO:1903509	liposaccharide metabolic process	0.460529	1.72922	0.0108653	0.0767451	9375/2720/2717/2517/581/51097/3073/5562/3074/5580/54344
GO Biological Process	GO:0040017	positive regulation of locomotion	-0.380109	-1.34309	0.0108901	0.0767451	6776/10013/152007/6789/23473/1398/3685/3929/8650/25777/5649/5962/3688/1601/10979/80005/81704/1277/3603/9647/3690/3643/1399/4641/8829/22800/1545/1956/4313/2039/10512/183/7448/3162/27347/4638/1012/3488/6237/6278/3678/59/7429/5919/27286/10982/7869/4653/4162/5159/9590/857
GO Biological Process	GO:1901214	regulation of neuron death	-0.427668	-1.4389	0.0109938	0.0773169	2026/5921/8829/1020/22800/1191/6812/29937/5176/25793/6647/3162/1718/3672/348/10763/1113/7466/4204/5621/6622/6623
GO Biological Process	GO:0055074	calcium ion homeostasis	-0.441776	-1.45699	0.0110734	0.0774014	7779/8996/3708/3709/309/525/1756/3690/5566/1020/794/287/9104/5579/348/793/5333/7466/2946/6622/6444/857/4907
GO Biological Process	GO:0043549	regulation of kinase activity	-0.390775	-1.37553	0.0110625	0.0774014	1601/10979/79643/9647/3690/3643/4485/27250/1020/1845/124997/1191/1956/8440/5795/183/25793/6647/2776/5906/9104/348/1605/975/8536/7026/1027/283/5159/5621/7345/7148/6622/857/5577
GO Biological Process	GO:0090066	regulation of anatomical structure size	-0.384182	-1.35094	0.0110403	0.0774014	25942/10013/51652/51466/56996/6696/93663/79714/2059/5962/120/57026/80005/6840/274/4897/3827/1385/5921/8829/1889/10723/1020/8440/4313/2039/5345/5592/10512/183/2803/6647/1373/3043/5802/3672/348/4131/7429/7869/7111/246/1073/6649/6710/25802/6708/857
GO Biological Process	GO:0071805	potassium ion transmembrane transport	-0.564575	-1.58459	0.011161	0.0778545	2316/56996/79714/23327/3688/274/10723/27347/287/5621/2273/857
GO Biological Process	GO:0045913	positive regulation of carbohydrate metabolic process	-0.575256	-1.57642	0.0111946	0.0779011	4790/9852/3643/10776/9104/2875/26137/2819/10580/6622
GO Biological Process	GO:0099536	synaptic signaling	-0.400382	-1.39833	0.011213	0.0779011	5786/5601/22883/760/7779/3708/5649/3688/26232/8416/1756/1399/8291/5566/10723/1020/6812/2767/4130/50488/18/183/2776/5906/5802/794/5579/348/793/3908/1605/4131/1009/4204/5621/9590/6622/6623/5270/5577
GO Biological Process	GO:0043277	apoptotic cell clearance	-0.636286	-1.59025	0.0112793	0.0779994	23210/3685/3690/721/4035/8547/4240/246
GO Biological Process	GO:0030510	regulation of BMP signaling pathway	-0.636164	-1.58994	0.0112793	0.0779994	11167/23592/51592/3516/3611/2022/5654/2200
GO Biological Process	GO:0051130	positive regulation of cellular component organization	-0.349247	-1.26078	0.0112954	0.0779994	8724/55971/11315/10273/7018/335/824/5595/2664/2895/5908/840/3987/9779/5605/54664/2316/5305/26354/22933/25942/143098/51517/10013/11124/27429/51466/5898/23187/10938/5601/22883/10592/51535/9820/8697/2059/7058/11346/5649/51673/23327/57026/3273/11031/1601/10979/5364/1809/51762/274/9647/3643/8829/140609/79443/7528/1020/1845/115362/1191/8440/5345/5176/4035/6281/1361/30008/5795/183/5064/2803/7448/112574/…
GO Biological Process	GO:1905114	cell surface receptor signaling pathway involved in cell-cell signaling	-0.414478	-1.42286	0.011327	0.0780607	10927/4790/5649/30851/1601/10979/1952/1277/5300/2348/10413/9620/3516/1020/3611/1956/4035/18/2776/2239/348/4811/4653/4204/10082/7041/6622/857/57447
GO Biological Process	GO:0006801	superoxide metabolic process	-0.574567	-1.57453	0.0115417	0.0793808	4688/183/6647/337/6649/10516/683
GO Biological Process	GO:0034767	positive regulation of monoatomic ion transmembrane transport	-0.509622	-1.51938	0.0115659	0.0793883	1756/5243/1020/1520/30845/27347/287/9104/2946/6622/857/781
GO Biological Process	GO:0019882	antigen processing and presentation	0.328461	1.52217	0.011617	0.0794214	10981/6891/10437/2923/567/6892/3107/5641/8943/972/51128/3416/1785/6890/8546/51752/3105/3106/3127/5720/5870
GO Biological Process	GO:0071248	cellular response to metal ion	-0.4645	-1.46318	0.0116006	0.0794214	8644/1385/241/140609/1956/2039/5176/10058/6647/210/3162/27347/246/1027/5621/6622
GO Biological Process	GO:1902001	fatty acid transmembrane transport	0.588374	1.77237	0.0116828	0.0797124	5825/1374/1376/2180
GO Biological Process	GO:0042730	fibrinolysis	-0.634245	-1.58515	0.0118206	0.0803336	5627/5340/710/2147/3818/3273/350/2161/5345/1361/7448/2191
GO Biological Process	GO:0022604	regulation of cell morphogenesis	-0.420199	-1.4071	0.0117989	0.0803336	342979/10672/348110/10013/161176/1398/121512/9820/93663/2059/30011/5649/5962/23327/10979/5364/5921/152503/10428/2039/114793/5064/7168/23580/1605/3679/55742/7429/23136/2035/2038/6708
GO Biological Process	GO:1901888	regulation of cell junction assembly	-0.445825	-1.44266	0.0119717	0.0811996	5786/22883/57662/7058/3273/10979/9647/5566/4641/8829/347/1845/2039/6281/5795/183/5906/2239/5802/27286/4653/6622/857
GO Biological Process	GO:0060155	platelet dense granule organization	0.584302	1.7601	0.0120007	0.0812354	162/164/8905/8943/8546/1174
GO Biological Process	GO:0009101	glycoprotein biosynthetic process	0.304553	1.48386	0.0120428	0.0813027	2673/10565/9375/2801/55858/11253/8985/1603/6184/56052/1499/2590/56886/29925/746/5373/9321/8473/84061/7358/3703/7841/201595/23385/6185/91949/83548/54344/2591
GO Biological Process	GO:0006119	oxidative phosphorylation	0.287928	1.40961	0.012058	0.0813027	6472/1327/54205/1347/1329/374291/4697/1537/205/6389/1738/1337/9377/1345/983/7384
GO Biological Process	GO:1901796	regulation of signal transduction by p53 class mediator	0.37214	1.61507	0.0121448	0.0814083	4582/1655/4839/4282/972/6154/112858/23028/207/9349/9521/3190/10419/6125
GO Biological Process	GO:1901879	regulation of protein depolymerization	-0.489184	-1.50448	0.0121018	0.0814083	2059/5962/120/57026/6840/2039/4130/10763/4131/7429/7111/1073/6710/25802/6708
GO Biological Process	GO:1901607	alpha-amino acid biosynthetic process	0.337203	1.49643	0.0121368	0.0814083	6472/29968/5832/29920/5831/445/790/8985
GO Biological Process	GO:0014911	positive regulation of smooth muscle cell migration	-0.609821	-1.56898	0.0122585	0.0820103	1398/80005/3690/8829/1545/183/7448/3488/5159
GO Biological Process	GO:0048608	reproductive structure development	-0.456242	-1.46429	0.0124541	0.0831563	1396/8644/3643/1399/1545/4313/5176/6647/1718/10409/5950/7026/1027/283/5159/5270
GO Biological Process	GO:0030030	cell projection organization	-0.347383	-1.25522	0.0124922	0.0832491	3911/7454/7431/8724/3066/403/2664/10509/2895/23181/2647/11020/6102/5605/1716/55740/54664/29105/64098/2316/348110/25942/83871/51517/3925/10013/23386/51466/1398/5898/4548/55364/10938/6696/11021/121512/9820/57662/8650/26227/2059/818/11188/5649/10101/5962/23327/3688/3273/1601/1952/5364/1809/51762/1464/4897/2348/10298/91624/1385/10413/10257/3643/1399/8829/1889/122481/347/1020/81628/3611/6812/8440/4313…
GO Biological Process	GO:0046467	membrane lipid biosynthetic process	0.407824	1.57048	0.0125695	0.0834404	9375/5007/29956/9517/8879/51097/55750/5562/427/5580/54344
GO Biological Process	GO:0010712	regulation of collagen metabolic process	-0.679678	-1.56228	0.0125484	0.0834404	7431/3066/2147/3688/5345/2022/2191/11117/5159
GO Biological Process	GO:1904064	positive regulation of cation transmembrane transport	-0.512195	-1.49491	0.0125941	0.0834419	1756/1020/1520/30845/287/9104/2946/6622/857/781
GO Biological Process	GO:0051341	regulation of oxidoreductase activity	-0.530249	-1.52581	0.0127344	0.0842087	1956/23564/183/9104/348/6521/6622/857/8639
GO Biological Process	GO:0042255	ribosome assembly	0.347156	1.50049	0.0127643	0.0842444	23195/4839/22907/6128/51081/5591/51065/6134/6232/6125/3921/6208/6193/29093/6169/6223/23246/6147/6135/4869/5822/83939/55299/708
GO Biological Process	GO:0050727	regulation of inflammatory response	-0.423101	-1.43656	0.0130792	0.0861568	5336/3620/5335/9111/7114/3133/3673/613/5771/3661/8737/6845/7791/7525/11315/335/834/197/79671/2879/6777/5603/3929/3818/4790/23729/100/3603/241/27250/2161/4317/5176/3956/183/6647/79918/114770/27347/5169/348/975/5740/246/1215/683/6622/4907/325
GO Biological Process	GO:0033627	cell adhesion mediated by integrin	-0.492454	-1.47525	0.0131278	0.0863115	255743/1398/3685/3688/3273/100/3690/1399/1545/7448/3674/3672/2200/3679/3678/11117/84034
GO Biological Process	GO:0048638	regulation of developmental growth	-0.439024	-1.44791	0.0132416	0.0868935	8455/25942/6776/10013/27429/6789/6777/6696/23327/79068/4897/1385/10413/3643/8829/3516/7528/1020/1019/10512/2803/6647/5802/2593/348/4131/7429/10409/5950/7869/1027
GO Biological Process	GO:0006869	lipid transport	-0.410394	-1.41518	0.0133035	0.0871328	55911/5305/23200/8714/9885/55275/26031/3685/3929/6696/83985/1622/4790/10809/1601/350/10257/3690/5243/347/1191/4035/4481/336/9600/123/183/5444/1645/337/5104/114876/348/345/341/1066/2170/5950/55187/344/6521/5947/857
GO Biological Process	GO:0031102	neuron projection regeneration	-0.57789	-1.55198	0.0135293	0.0884427	5605/2316/4548/6696/2348/347/4313/337/5802/1605/3913/4131
GO Biological Process	GO:0000041	transition metal ion transport	0.41156	1.61665	0.013597	0.0887167	3934/94081/57130/55858/1213/567/4057/148867/7037/2512
GO Biological Process	GO:0046209	nitric oxide metabolic process	-0.524379	-1.51424	0.0137463	0.0891823	3643/4317/1545/1191/23564/183/1373/3043/9104/5740/857
GO Biological Process	GO:2001057	reactive nitrogen species metabolic process	-0.524379	-1.51424	0.0137463	0.0891823	3643/4317/1545/1191/23564/183/1373/3043/9104/5740/857
GO Biological Process	GO:0003015	heart process	-0.457923	-1.46642	0.0137087	0.0891823	23327/23171/100/274/1756/10413/5566/183/6647/30845/7168/287/10659/1113/2946/6444/857/1674/781
GO Biological Process	GO:0035966	response to topologically incorrect protein	0.292118	1.45949	0.0138517	0.0896964	10551/3326/3313/3336/23753/3312/3329/10808/55161/3309/23471/3308/3306/26608/56886/871/3301/581/5770/79956/10959/23190/3320
GO Biological Process	GO:1902903	regulation of supramolecular fiber organization	-0.386538	-1.36432	0.0138942	0.0898023	57662/93663/2059/11346/5962/120/57026/10979/6840/274/9647/5921/8829/1191/8440/2039/1410/5345/4130/6281/30008/1496/10391/165/7168/348/4131/7429/4653/7111/11117/171024/246/1073/4204/1027/6710/25802/7148/6622/6708/10174
GO Biological Process	GO:0042537	benzene-containing compound metabolic process	-0.697715	-1.56946	0.0140196	0.0902725	8942/1545/2053/2947/2948/2946
GO Biological Process	GO:0060071	Wnt signaling pathway, planar cell polarity pathway	-0.697293	-1.56851	0.0140196	0.0902725	1601/1952/9620/2239/10082
GO Biological Process	GO:0048568	embryonic organ development	-0.437209	-1.44976	0.0140743	0.0904549	10049/7849/10848/6789/29924/2071/80781/100/4237/2348/525/10413/1889/3516/1956/196528/6647/25831/1280/2022/7003/8076/2200/10763/2202/5919/5950/7026/8854
GO Biological Process	GO:0008610	lipid biosynthetic process	-0.370156	-1.31123	0.0141947	0.091058	1595/51604/335/824/10005/1727/57521/51102/221/84869/5321/2531/10555/5305/55361/6713/54947/9563/23600/2879/9885/3930/231/51477/26031/23167/1120/4790/3628/5833/9453/1601/79154/79611/8644/1385/33/65985/1717/8443/3635/9791/1019/10613/336/9600/4952/9444/6647/1718/337/9104/114876/348/345/341/1066/2170/5740/26137/1583/51700/246/2687/344/283/5947/2948/10580/2946/8854
GO Biological Process	GO:0043255	regulation of carbohydrate biosynthetic process	-0.543885	-1.53388	0.0142443	0.0911424	4790/9852/3643/4485/5167/10776/2875/10580/6622
GO Biological Process	GO:0010648	negative regulation of cell communication	-0.349554	-1.2622	0.0142875	0.0911424	2122/55662/197/1893/5716/79671/54468/5305/342979/5495/2010/25942/3925/27429/6789/11329/9611/9052/10625/3685/3148/8996/4938/23592/221496/3708/30851/135228/3688/3273/23171/23151/100/1601/26056/4000/8682/79643/5300/1491/51592/5037/10413/29978/5566/10048/8829/27250/347/1845/11240/8483/5791/3635/1191/1956/6812/8440/2817/4035/5167/5074/5795/183/5064/64784/3162/1280/408/5802/10133/3672/5579/5654/348/348…
GO Biological Process	GO:0023057	negative regulation of signaling	-0.349554	-1.2622	0.0142875	0.0911424	2122/55662/197/1893/5716/79671/54468/5305/342979/5495/2010/25942/3925/27429/6789/11329/9611/9052/10625/3685/3148/8996/4938/23592/221496/3708/30851/135228/3688/3273/23171/23151/100/1601/26056/4000/8682/79643/5300/1491/51592/5037/10413/29978/5566/10048/8829/27250/347/1845/11240/8483/5791/3635/1191/1956/6812/8440/2817/4035/5167/5074/5795/183/5064/64784/3162/1280/408/5802/10133/3672/5579/5654/348/348…
GO Biological Process	GO:0007200	phospholipase C-activating G protein-coupled receptor signaling pathway	-0.695225	-1.56386	0.0144117	0.091445	2147/2782/3708/2767/183/2776/5579/1113
GO Biological Process	GO:1905954	positive regulation of lipid localization	-0.54356	-1.53297	0.0144148	0.091445	10938/6696/1622/4790/1601/4035/4481/123/5444/348/1066/2170/857
GO Biological Process	GO:1901652	response to peptide	-0.375961	-1.32161	0.0143737	0.091445	6776/6778/6777/1398/5786/760/64710/5860/4790/9852/11031/1277/1385/3690/3643/4641/1020/1545/5791/1019/4313/6429/2770/5176/4035/5167/9882/183/1373/5579/2875/3488/2200/1605/1281/4131/5919/1583/1027/23371/5621/10580/857/781
GO Biological Process	GO:1904356	regulation of telomere maintenance via telomere lengthening	0.409321	1.60785	0.0144886	0.0915745	1499/55226/3183/11284/1736/10694/10576/7203/10574/3192/10575/142/6950/22948/908/5394/3181
GO Biological Process	GO:1901605	alpha-amino acid metabolic process	0.269086	1.45816	0.0144739	0.0915745	6472/29968/2673/5832/64087/80150/10165/29920/259307/5831/445/7915/790/1503/8985/7263
GO Biological Process	GO:0007009	plasma membrane organization	-0.46351	-1.47229	0.0146751	0.0925829	309/274/79643/2348/1191/29763/6281/1289/112574/6647/287/5104/2350/23136/6521/30846/6708/857
GO Biological Process	GO:0042325	regulation of phosphorylation	-0.354576	-1.27403	0.0150355	0.0946823	135228/3273/23171/1601/10979/1464/79643/5300/9647/1756/3690/3643/1399/4485/8829/27250/1020/1845/3611/124997/1191/1956/8440/2039/4035/5167/5795/183/7448/25793/6647/2776/5906/2022/408/54386/9104/348/1605/3678/94274/975/8536/26137/5919/27286/11030/11117/1272/7026/2819/6521/1027/283/5159/683/5621/7345/7148/6622/857/5577
GO Biological Process	GO:0030834	regulation of actin filament depolymerization	-0.518344	-1.51743	0.015111	0.0949834	2059/5962/120/57026/6840/2039/7429/7111/1073/6710/25802/6708
GO Biological Process	GO:0046794	transport of virus	-0.692999	-1.55886	0.015196	0.0951694	6614/684/857
GO Biological Process	GO:1901215	negative regulation of neuron death	-0.46246	-1.47043	0.0151833	0.0951694	2026/5921/8829/1020/6812/29937/5176/25793/6647/3162/348/10763/1113/7466/4204/6622
GO Biological Process	GO:0001558	regulation of cell growth	-0.40667	-1.40327	0.015432	0.0964713	2664/10509/6197/57521/2147/55602/5716/817/25942/10013/6696/22883/64769/3300/23327/3273/1601/4897/10298/10413/1399/8829/7528/1020/1956/1410/5167/10512/5795/183/2803/6595/5802/7003/348/3488/684/4131/7869/1027/10516/2273/8425/5270
GO Biological Process	GO:0061045	negative regulation of wound healing	-0.519626	-1.51156	0.0154622	0.0964742	1398/3818/135228/3273/350/3827/2161/5345/5592/1361/18/7448/348/2191/5270/325
GO Biological Process	GO:0051493	regulation of cytoskeleton organization	-0.365816	-1.3007	0.0155168	0.0964742	3925/10013/6050/51652/51466/1398/23187/57662/93663/2059/11346/5962/120/57026/3273/10979/5364/6840/274/79643/9647/91624/5921/3690/9620/8829/1020/8440/2039/5345/2770/4035/4130/6281/1496/10391/7168/684/10763/827/4131/7429/10982/4653/7111/171024/246/1073/4204/1027/6710/5159/683/25802/6622/6708/10174
GO Biological Process	GO:0001932	regulation of protein phosphorylation	-0.357181	-1.27866	0.0155013	0.0964742	135228/3273/23171/1601/10979/1464/79643/5300/9647/1756/3690/3643/1399/4485/8829/27250/1020/1845/3611/1191/1956/8440/2039/4035/5167/5795/183/7448/25793/6647/2776/5906/2022/408/54386/9104/348/1605/3678/975/8536/5919/11030/11117/1272/7026/1027/283/5159/683/5621/7345/7148/6622/857/5577
GO Biological Process	GO:0007600	sensory perception	-0.440958	-1.43993	0.0156037	0.0968387	2778/56925/83872/563/80781/1277/525/1020/53405/5269/152137/6647/1280/408/3983/3913/2202/7466/5950/4204/1027/4060/7345/7078/5270
GO Biological Process	GO:0048199	vesicle targeting, to, from or within Golgi	0.454839	1.68782	0.0158902	0.0984387	26286/8729/10972/51128/10959/10342/10113/58485/54732/84364/1453
GO Biological Process	GO:0043271	negative regulation of monoatomic ion transport	-0.53947	-1.52143	0.0159501	0.0985383	817/5534/7779/23327/274/29763/27347/4129/2946/857/5270
GO Biological Process	GO:0046683	response to organophosphorus	-0.515981	-1.50096	0.0159637	0.0985383	3709/57026/1277/1545/2039/5167/6647/1373/5906/1645/3488/2819/4907
GO Biological Process	GO:0006813	potassium ion transport	-0.515948	-1.50086	0.0161308	0.0993914	2316/56996/79714/23327/3688/274/10723/27347/287/1027/5621/2273/857
GO Biological Process	GO:0072001	renal system development	-0.442382	-1.43863	0.0162325	0.0998386	9784/54475/5087/3911/5175/8842/403/4643/11020/23210/7849/231/255743/1282/10413/3690/8829/3611/5176/183/9104/793/2200/4811/3913/59/7466/10409/5950/25959/5159/23371/8854
GO Biological Process	GO:0006109	regulation of carbohydrate metabolic process	-0.460043	-1.46128	0.0164218	0.100823	4790/221937/9852/3643/4485/5167/10776/9104/2875/26137/2819/6521/10580/6622
GO Biological Process	GO:0006749	glutathione metabolic process	-0.538134	-1.51767	0.0164619	0.100888	6647/2947/2952/2687/2948/2946/2939
GO Biological Process	GO:0009147	pyrimidine nucleoside triphosphate metabolic process	0.570578	1.71876	0.0167722	0.102294	79077/790/1503/4831/1841
GO Biological Process	GO:0048144	fibroblast proliferation	-0.514024	-1.50478	0.0167807	0.102294	3690/1956/1021/1019/5074/183/1281/54331/5159/857
GO Biological Process	GO:0006644	phospholipid metabolic process	-0.419096	-1.42296	0.0167565	0.102294	5331/51604/335/824/131118/5321/10555/5305/55361/54947/2879/196463/51477/23167/1120/1622/3628/5833/9453/8443/3635/9791/336/9600/4952/5444/27163/337/341/2170/5333/246/4204/344/5159/6622/133121
GO Biological Process	GO:0019218	regulation of steroid metabolic process	-0.555643	-1.52267	0.0176161	0.107196	10273/335/9563/6777/4790/1601/8644/33/1717/10613/6647/2053/348/1066
GO Biological Process	GO:1903169	regulation of calcium ion transmembrane transport	-0.498394	-1.50048	0.0182493	0.110852	274/1756/3690/5566/1020/30845/287/9104/5621/2946/6622/857/781
GO Biological Process	GO:0010952	positive regulation of peptidase activity	0.292167	1.41034	0.0185974	0.112767	9131/6279/6280/1365/54205/3336/10197/3329/5641/56616/581/5721/9026/51065/6774/23385/3965/3092/10134/5720/51079/6188
GO Biological Process	GO:0072331	signal transduction by p53 class mediator	0.28916	1.39105	0.0191464	0.115892	4582/4646/1655/839/4839/4282/972/9100/581/51065/6154/112858/23028/207/9349/9521/3190/10419/6125/7917/10514
GO Biological Process	GO:0060420	regulation of heart growth	-0.685376	-1.54171	0.0197058	0.119067	10413/3516/7528/10409/5950
GO Biological Process	GO:0032210	regulation of telomere maintenance via telomerase	0.413486	1.59363	0.0197947	0.119394	1499/55226/3183/11284/1736/10694/10576/7203/10574/3192/10575/6950/22948/908/5394
GO Biological Process	GO:0032411	positive regulation of transporter activity	-0.508461	-1.47908	0.0199903	0.120362	5649/1756/5243/1020/1520/5444/30845/27347/287/9104/2946/781
GO Biological Process	GO:1903035	negative regulation of response to wounding	-0.507641	-1.50447	0.0200575	0.120556	1398/6696/3818/135228/3273/350/3827/2161/5345/5592/1361/18/7448/5802/348/2191/5270/325
GO Biological Process	GO:0071357	cellular response to type I interferon	0.391542	1.5704	0.0208323	0.124776	9636/6772/54502/5777/4940/5770/6773/51441/3434/3093
GO Biological Process	GO:2001243	negative regulation of intrinsic apoptotic signaling pathway	0.320623	1.42286	0.0208324	0.124776	4582/10131/10525/2023/9181/4282/972/3301/5770/6648/23028/207/7178/51079/4976
GO Biological Process	GO:0097553	calcium ion transmembrane import into cytosol	-0.505435	-1.49794	0.0214059	0.127988	9446/5331/2147/2316/817/5534/8996/3708/3709/1756/3690/5566/287/5333/5621/2946/6622/857/781
GO Biological Process	GO:0010876	lipid localization	-0.394844	-1.37243	0.0222792	0.132977	55911/5305/6713/23200/8714/9885/55275/6777/26031/3685/3929/10938/6696/83985/1622/4790/10809/1601/350/79068/10257/3690/5243/347/1191/4035/4481/5167/336/9600/123/183/5444/1645/337/5104/114876/348/345/341/1066/2170/5950/55187/344/6521/5947/857
GO Biological Process	GO:0072332	intrinsic apoptotic signaling pathway by p53 class mediator	0.387175	1.55289	0.0223755	0.13332	4582/1655/839/4282/972/581/51065/6154/23028/3190/7917/10514
GO Biological Process	GO:0061077	chaperone-mediated protein folding	0.313242	1.39724	0.0225607	0.134191	10131/3313/9601/3336/23753/3312/10808/2580/3309/3306/972/51303/5479/10694/10576/2288/7203/3310/10574/10575/6950/22948/7266/908/79031/55898/10491
GO Biological Process	GO:0070584	mitochondrion morphogenesis	0.549847	1.68426	0.0226159	0.134287	79784/87178/81892/5339/581/26073
GO Biological Process	GO:0016525	negative regulation of angiogenesis	-0.526396	-1.49415	0.0230122	0.135935	29924/7058/23166/3273/350/1284/5176/183/11117/4204/1634
GO Biological Process	GO:1901343	negative regulation of vasculature development	-0.526396	-1.49415	0.0230122	0.135935	29924/7058/23166/3273/350/1284/5176/183/11117/4204/1634
GO Biological Process	GO:2000181	negative regulation of blood vessel morphogenesis	-0.526396	-1.49415	0.0230122	0.135935	29924/7058/23166/3273/350/1284/5176/183/11117/4204/1634
GO Biological Process	GO:0030148	sphingolipid biosynthetic process	0.473216	1.65403	0.0230934	0.135958	9375/5007/29956/9517/8879/55750/5562/427/5580
GO Biological Process	GO:2000147	positive regulation of cell motility	-0.380064	-1.34147	0.0230954	0.135958	6776/10013/152007/6789/23473/1398/3685/3929/8650/25777/5649/5962/3688/1601/10979/80005/81704/1277/9647/3690/3643/1399/4641/8829/22800/1545/1956/4313/2039/10512/183/7448/3162/27347/4638/1012/3488/6237/6278/3678/59/7429/5919/27286/10982/7869/4653/4162/5159/9590/857
GO Biological Process	GO:0062013	positive regulation of small molecule metabolic process	-0.493353	-1.4853	0.0232719	0.136762	10776/337/9104/2875/348/1066/26137/2819/344/10580/6622
GO Biological Process	GO:0018126	protein hydroxylation	0.524391	1.6692	0.023666	0.13884	8974/5351/5033/8985/5034
GO Biological Process	GO:0010950	positive regulation of endopeptidase activity	0.308531	1.43442	0.0242044	0.141757	9131/6279/6280/54205/3336/10197/3329/5641/56616/581/5721/9026/51065/6774/23385/3965/3092/10134/5720/51079/6188
GO Biological Process	GO:1904814	regulation of protein localization to chromosome, telomeric region	0.578631	1.66369	0.0244487	0.142701	1736/10694/10576/7203/10574/10575/6950/22948/908
GO Biological Process	GO:1904816	positive regulation of protein localization to chromosome, telomeric region	0.578631	1.66369	0.0244487	0.142701	1736/10694/10576/7203/10574/10575/6950/22948/908
GO Biological Process	GO:1902253	regulation of intrinsic apoptotic signaling pathway by p53 class mediator	0.545615	1.6713	0.0251089	0.146057	4582/4282/972/6154/23028/3190
GO Biological Process	GO:0044089	positive regulation of cellular component biogenesis	-0.374141	-1.322	0.0251004	0.146057	25942/143098/11124/51466/5898/23187/5601/22883/51535/2059/7058/11346/51673/3273/10979/1809/274/9647/8829/140609/115362/1191/8440/5345/6281/5795/183/5064/112574/7168/23580/1605/1113/4131/7429/27286/4653/11117/171024/246/4204/1027/25802/6622/857/10174
GO Biological Process	GO:0006275	regulation of DNA replication	0.325818	1.40826	0.0252689	0.146237	4175/4171/4173/4176/4174/4172/6282/3980/1660/23560/983/10856/56897/8607/23244
GO Biological Process	GO:0007268	chemical synaptic transmission	-0.392941	-1.36533	0.025227	0.146237	5534/4287/10013/5786/5601/22883/760/7779/5649/3688/26232/8416/8291/5566/10723/1020/6812/4130/50488/18/183/5906/5802/794/5579/348/793/3908/4131/1009/4204/5621/9590/6622/6623/5270/5577
GO Biological Process	GO:0098916	anterograde trans-synaptic signaling	-0.392941	-1.36533	0.025227	0.146237	5534/4287/10013/5786/5601/22883/760/7779/5649/3688/26232/8416/8291/5566/10723/1020/6812/4130/50488/18/183/5906/5802/794/5579/348/793/3908/4131/1009/4204/5621/9590/6622/6623/5270/5577
GO Biological Process	GO:0099537	trans-synaptic signaling	-0.392588	-1.36459	0.0253103	0.146237	5534/4287/10013/5786/5601/22883/760/7779/5649/3688/26232/8416/8291/5566/10723/1020/6812/4130/50488/18/183/5906/5802/794/5579/348/793/3908/1605/4131/1009/4204/5621/9590/6622/6623/5270/5577
GO Biological Process	GO:0071900	regulation of protein serine/threonine kinase activity	-0.416648	-1.39513	0.0256937	0.148203	1601/10979/3643/4485/27250/1956/5795/183/25793/348/8536/7026/1027/5159/7345/7148/6622/857/5577
GO Biological Process	GO:0019646	aerobic electron transport chain	0.308434	1.37579	0.0258773	0.149012	1327/54205/1347/1329/374291/4697/1537/6389/1738/1337/9377/1345
GO Biological Process	GO:0034330	cell junction organization	-0.361233	-1.28832	0.026026	0.149367	1398/5786/79983/1282/22883/57662/8650/7058/11346/5649/5962/3688/3273/10979/5364/83660/51762/4897/5300/9647/831/3690/3643/1399/5566/4641/8829/23012/347/1020/1845/8443/2039/6281/5795/183/8404/5064/10486/1496/10391/5906/2239/5802/287/1012/348/1605/3913/3678/8536/4131/23136/27286/10982/4653/1009/4204/6710/5621/10580/6622/6623/857
GO Biological Process	GO:0120036	plasma membrane bounded cell projection organization	-0.344904	-1.24554	0.026	0.149367	1398/5898/4548/55364/10938/6696/11021/121512/9820/57662/8650/26227/2059/818/11188/5649/5962/23327/3688/3273/1601/1952/5364/1809/1464/4897/2348/10298/91624/1385/10413/10257/3643/1399/8829/1889/347/1020/81628/6812/8440/4313/2039/214/5176/4130/5592/10512/4952/3996/50488/23022/80303/183/5064/2803/51715/25793/6647/1496/5906/30845/7168/337/5802/4638/3672/1012/3983/348/23580/1605/4684/3913/55742/8536/41…
GO Biological Process	GO:0042445	hormone metabolic process	-0.453926	-1.45362	0.0264831	0.151736	9563/7849/231/6777/6696/4790/1601/79154/8644/1889/1717/1545/57016/1645/10404/7038/5950/216/1583/1215/5947/10202/8854/125
GO Biological Process	GO:1903522	regulation of blood circulation	-0.466748	-1.46167	0.0267666	0.153105	23171/100/80005/274/1756/5566/1889/4313/183/30845/7168/287/10659/1113/2946/857/1674/781
GO Biological Process	GO:0034976	response to endoplasmic reticulum stress	0.241984	1.31997	0.0268791	0.153493	10551/81502/9131/488/9601/23753/10525/2923/10277/7184/6400/55161/1981/11253/5034/3309/10130/10952/26608/56886/581/5770/746/79956/7706/10959/81542/23190/57003
GO Biological Process	GO:1902229	regulation of intrinsic apoptotic signaling pathway in response to DNA damage	0.522084	1.62549	0.0271187	0.154599	4582/4282/972/6154/23028/3190/7178/6188
GO Biological Process	GO:0043065	positive regulation of apoptotic process	-0.379303	-1.3276	0.027163	0.154599	817/22933/54870/11124/27429/10616/6789/5601/2071/3688/3273/274/8682/3827/8644/10284/23076/27250/1020/1545/3635/1191/8440/4313/1520/3956/5074/183/6647/3162/3672/5654/5740/2191/11117/84034/5159/5621/9590/6622/8854/7078/857
GO Biological Process	GO:0007007	inner mitochondrial membrane organization	0.423084	1.58862	0.0274646	0.155799	3313/3954/10939/79135/10989/55750/51079/4976/4580/25813
GO Biological Process	GO:0019884	antigen processing and presentation of exogenous antigen	0.400348	1.543	0.0274646	0.155799	6891/10437/567/5641/8943/972/1785/8546/3105/3127/5720
GO Biological Process	GO:0007389	pattern specification process	-0.482061	-1.45994	0.0276855	0.156793	4281/54475/5087/3911/2926/6015/64853/29880/7849/5649/1952/2348/1399/5566/8829/3516/7528/10512/2022/10409/7026/8854
GO Biological Process	GO:1902679	negative regulation of RNA biosynthetic process	-0.356608	-1.27466	0.0280561	0.15863	6015/23211/57504/3987/8545/10614/2122/55662/5716/26145/2316/5796/10589/22882/22933/25942/10049/3281/10013/6778/10848/9611/23378/55364/5814/51535/3148/4034/2551/4790/221937/55646/1601/9112/274/9531/9647/1385/51592/112939/10413/64207/10284/3516/7528/27250/1020/81628/27350/23468/8440/1021/1410/8804/8547/5074/5813/165/6595/10157/9104/10951/7466/26137/10409/2274/7026/25959/4782/4204/1027/29995/6622/85…
GO Biological Process	GO:0035265	organ growth	-0.503491	-1.4695	0.0282486	0.159194	309/10413/3516/7528/196528/183/6647/10409/5950/5159/8470
GO Biological Process	GO:0051962	positive regulation of nervous system development	-0.442064	-1.43049	0.0282427	0.159194	3066/2664/2895/5605/5501/10013/22883/9820/8650/7058/5649/3688/5364/274/8829/5176/2803/1605/4131/27286/4204/5270
GO Biological Process	GO:0042771	intrinsic apoptotic signaling pathway in response to DNA damage by p53 class mediator	0.475241	1.63449	0.0284092	0.159836	4582/4282/972/51065/6154/23028/3190/7917
GO Biological Process	GO:0006730	one-carbon metabolic process	0.538664	1.65	0.0286704	0.160517	6472/10768/94081/25902/191
GO Biological Process	GO:0150115	cell-substrate junction organization	-0.450582	-1.43122	0.028632	0.160517	3673/23332/7205/8874/613/3915/1613/23122/667/3987/3909/5796/5786/57662/3273/10979/51762/9647/3690/8829/347/1845/2039/6281/5795/10391/3678/10982/4653/1009/10580
GO Biological Process	GO:0006892	post-Golgi vesicle-mediated transport	0.280509	1.34944	0.0286475	0.160517	3875/23499/10067/2181/164/10066/79585/8729/10434/2580/4905/8943
GO Biological Process	GO:0010543	regulation of platelet activation	-0.575149	-1.54461	0.0291715	0.162527	2147/5321/2316/3273/2039/5592/18/2776/348/11117/84034/5270
GO Biological Process	GO:0048008	platelet-derived growth factor receptor signaling pathway	-0.568706	-1.52731	0.0291715	0.162527	1464/3690/8829/347/4035/5795/5159/6622
GO Biological Process	GO:0009145	purine nucleoside triphosphate biosynthetic process	0.294114	1.37468	0.0291382	0.162527	10165/2023/4831/374291/523/205/226/6389/3615/142/4830/51079/4715/6390/54539
GO Biological Process	GO:1902991	regulation of amyloid precursor protein catabolic process	-0.575926	-1.5384	0.029274	0.162834	274/5300/10048/1191/348/5621
GO Biological Process	GO:0006826	iron ion transport	0.454011	1.5869	0.029371	0.163109	3934/94081/1213/567/4057/7037/2512
GO Biological Process	GO:2001238	positive regulation of extrinsic apoptotic signaling pathway	-0.585139	-1.54696	0.0294464	0.163263	11124/27429/10616/6789/8682/183/7078/857
GO Biological Process	GO:0014065	phosphatidylinositol 3-kinase signaling	-0.535868	-1.50402	0.0296128	0.163657	5649/5364/3643/1956/183/4653/5159/1634/5270
GO Biological Process	GO:0002455	humoral immune response mediated by circulating immunoglobulin	-0.535708	-1.50357	0.0296128	0.163657	720/715/717/3426/3263/710/727/732/735/721/733/1191/1604/730/729/731/716/975
GO Biological Process	GO:0006626	protein targeting to mitochondrion	0.292183	1.36565	0.0296828	0.163781	9131/10531/10452/23203/3329/9804/9512/401505/3308/3998/3320/55750/5562/10469/92609/10134/51079
GO Biological Process	GO:0043068	positive regulation of programmed cell death	-0.376644	-1.32007	0.0301811	0.166262	817/22933/54870/10013/11124/27429/10616/6789/5601/2071/3688/3273/274/8682/3827/8644/10284/23076/27250/1020/1545/3635/1191/8440/4313/1520/3956/5074/183/6647/3162/3672/5654/5740/2191/11117/84034/5159/5621/9590/6622/8854/7078/857
GO Biological Process	GO:0034329	cell junction assembly	-0.387242	-1.34553	0.0302725	0.166498	1398/5786/79983/22883/57662/7058/3273/10979/5364/83660/4897/9647/3690/1399/5566/4641/8829/347/1020/1845/8443/2039/6281/5795/183/10391/5906/2239/5802/287/1012/3678/4131/23136/27286/4653/1009/4204/10580/6622/857
GO Biological Process	GO:0032410	negative regulation of transporter activity	-0.568151	-1.52582	0.0303384	0.166594	817/5534/23327/336/27347/2946/6622/857
GO Biological Process	GO:0050673	epithelial cell proliferation	-0.410044	-1.38953	0.0305499	0.167488	116844/4893/3911/1001/7498/335/57504/57521/5605/1893/5796/6776/10013/6778/6789/3148/135228/1601/350/10413/3690/8829/3516/1956/1021/1019/5176/3988/1361/5813/3162/9104/1012/3150/5654/348/3488/2191/7026/1027/283/8854/857
GO Biological Process	GO:0006687	glycosphingolipid metabolic process	0.534786	1.63813	0.0308073	0.168629	9375/2720/2717/581/3073/5562/3074/5580
GO Biological Process	GO:0043407	negative regulation of MAP kinase activity	-0.60266	-1.55055	0.0311005	0.169711	27250/5795/183/348/7345/857
GO Biological Process	GO:0009081	branched-chain amino acid metabolic process	0.366314	1.41063	0.0311038	0.169711	64087/1738/1892/56922/3155/3028/3712/26275/5095
GO Biological Process	GO:0006937	regulation of muscle contraction	-0.482678	-1.45316	0.0311804	0.169859	309/100/80005/274/1756/5566/5592/18/6647/30845/7168/287/1113/10398/2946/857/1264
GO Biological Process	GO:0018149	peptide cross-linking	-0.680478	-1.60809	0.0315259	0.17115	7053/1281/2038/633/1634
GO Biological Process	GO:0032835	glomerulus development	-0.670933	-1.58553	0.0315259	0.17115	5175/8842/4643/3690/4811/3913/59/10409/5159
GO Biological Process	GO:0006809	nitric oxide biosynthetic process	-0.520088	-1.48825	0.0315671	0.17115	3643/4317/1545/1191/23564/183/3043/9104/5740/857
GO Biological Process	GO:0051240	positive regulation of multicellular organismal process	-0.336911	-1.21924	0.031968	0.173051	817/25942/5501/10013/7849/6778/3117/152007/255743/6777/727/5603/6602/3929/2778/6696/22883/9261/3148/9820/4938/8650/7058/30011/5649/3688/3273/100/1601/10979/5364/350/81704/51762/4237/274/1277/3603/10298/1385/10413/33/3690/8829/3516/5005/2161/4317/115362/1545/3635/1191/23180/196528/6812/6598/8440/2039/5345/5176/4035/3956/336/1361/18/5795/183/2803/1604/7448/6647/3162/3495/2022/7168/6595/5579/348/623…
GO Biological Process	GO:0006278	RNA-templated DNA biosynthetic process	0.323081	1.40365	0.0321287	0.173102	3326/1499/55226/3183/3320/11284/1736/10694/10576/7203/10574/3192/10111/10575/6950/22948
GO Biological Process	GO:0007004	telomere maintenance via telomerase	0.323081	1.40365	0.0321287	0.173102	3326/1499/55226/3183/3320/11284/1736/10694/10576/7203/10574/3192/10111/10575/6950/22948
GO Biological Process	GO:0048878	chemical homeostasis	-0.35192	-1.25908	0.0320641	0.173102	10938/760/7779/64710/8996/4938/83985/3708/6341/221937/3709/309/26056/525/1756/3690/3643/5566/56898/10463/10723/1020/81628/5213/6598/5176/10058/5167/336/1361/183/6647/3162/1373/1645/337/2053/27347/794/287/9104/5579/5169/348/3488/1152/793/345/1066/2170/5333/7466/26137/5950/2038/1215/344/6521/5947/5621/2946/6622/6444/857/4907
GO Biological Process	GO:1903036	positive regulation of response to wounding	-0.540921	-1.49668	0.0322581	0.173526	3688/3273/10979/350/2161/2039/5345/1361/7448/4638/11117/84034
GO Biological Process	GO:1900151	regulation of nuclear-transcribed mRNA catabolic process, deadenylation-dependent decay	0.532114	1.62994	0.032588	0.173696	23019/1660/26986/4904/7812/3192/10605
GO Biological Process	GO:0034110	regulation of homotypic cell-cell adhesion	-0.612135	-1.54892	0.032413	0.173696	5962/2039/5592/18/11117/84034/5270
GO Biological Process	GO:0010717	regulation of epithelial to mesenchymal transition	-0.565454	-1.51858	0.0326721	0.173696	23275/23332/114990/23122/116844/3066/152007/23187/1601/10979/1277/2022/1605/7148/7041
GO Biological Process	GO:0030866	cortical actin cytoskeleton organization	-0.518992	-1.48512	0.0326945	0.173696	1020/2037/3996/114793/7429/23136/2035/30846
GO Biological Process	GO:0031638	zymogen activation	-0.518023	-1.48234	0.0326945	0.173696	922/3818/350/2161/5345/6281/1361/7123/1718/2158/5270
GO Biological Process	GO:0043524	negative regulation of neuron apoptotic process	-0.495326	-1.45876	0.0326209	0.173696	5921/8829/6812/6647/3162/348/10763/7466/4204/6622
GO Biological Process	GO:0061458	reproductive system development	-0.434153	-1.40765	0.0324607	0.173696	1396/8644/3643/1399/1545/4313/5176/6647/1718/10409/5950/7026/1027/283/5159/5270
GO Biological Process	GO:0010817	regulation of hormone levels	-0.390111	-1.3465	0.0324544	0.173696	9060/5019/25942/9563/7849/231/6777/6696/3708/818/4790/1601/26056/51762/79154/8644/1385/2029/5566/65985/1889/81027/1717/1545/5213/57016/2767/18/183/1645/10404/7038/5579/1113/5950/216/1583/1215/5947/10202/8854/8425/125
GO Biological Process	GO:0048588	developmental cell growth	-0.444341	-1.41848	0.0329787	0.174508	25942/10013/55364/6696/23327/3688/4897/8829/7528/1020/81628/214/5592/10512/183/2803/5802/348/3913/4131/7869/8470
GO Biological Process	GO:0019220	regulation of phosphate metabolic process	-0.342917	-1.23793	0.033	0.174508	7525/3066/5175/11315/7018/7498/335/824/5595/3263/369/57521/64853/2147/5605/3551/10614/131118/5716/5305/64780/4659/22933/5510/10013/5576/6789/11329/255743/9611/9052/10454/55364/11137/5649/135228/3273/23171/1601/10979/1464/79643/5300/9647/1756/2029/3690/3643/1399/4485/8829/27250/1020/1845/3611/124997/1191/1956/8440/2039/4035/5167/4199/5795/183/7448/25793/6647/10776/2776/5906/2022/408/54386/9104/367…
GO Biological Process	GO:0051174	regulation of phosphorus metabolic process	-0.342917	-1.23793	0.033	0.174508	7525/3066/5175/11315/7018/7498/335/824/5595/3263/369/57521/64853/2147/5605/3551/10614/131118/5716/5305/64780/4659/22933/5510/10013/5576/6789/11329/255743/9611/9052/10454/55364/11137/5649/135228/3273/23171/1601/10979/1464/79643/5300/9647/1756/2029/3690/3643/1399/4485/8829/27250/1020/1845/3611/124997/1191/1956/8440/2039/4035/5167/4199/5795/183/7448/25793/6647/10776/2776/5906/2022/408/54386/9104/367…
GO Biological Process	GO:0051338	regulation of transferase activity	-0.357191	-1.2729	0.0330661	0.174589	1622/5649/9852/1601/10979/79643/5300/9647/3690/3643/4485/140609/27250/1020/1845/124997/1191/1956/8440/336/5795/183/25793/6647/9532/2776/5906/8815/337/9104/3150/348/1605/975/8536/7026/1027/283/5159/5621/7345/7148/6622/857/5577
GO Biological Process	GO:0048194	Golgi vesicle budding	0.558419	1.60557	0.0334898	0.176009	26286/8729/10972/10959/5584/54732/84364
GO Biological Process	GO:0045428	regulation of nitric oxide biosynthetic process	-0.543106	-1.48831	0.0336427	0.176009	3643/4317/1191/23564/183/3043/9104/5740/857
GO Biological Process	GO:0080164	regulation of nitric oxide metabolic process	-0.543106	-1.48831	0.0336427	0.176009	3643/4317/1191/23564/183/3043/9104/5740/857
GO Biological Process	GO:0048661	positive regulation of smooth muscle cell proliferation	-0.542952	-1.48789	0.0336427	0.176009	3690/4313/5345/183/3162/1012/3488/5159
GO Biological Process	GO:0001936	regulation of endothelial cell proliferation	-0.502957	-1.47238	0.0334821	0.176009	116844/4893/7498/57521/1893/6776/3148/350/3690/8829/3162/1012/348/7026/283/8854/857
GO Biological Process	GO:0015914	phospholipid transport	-0.501327	-1.46761	0.0334821	0.176009	23200/9885/83985/1622/5243/336/9600/337/348/345/341/344/6521
GO Biological Process	GO:0009206	purine ribonucleoside triphosphate biosynthetic process	0.300886	1.39437	0.0337376	0.176237	10165/2023/4831/374291/523/205/226/6389/3615/142/4830/51079/4715/6390/54539
GO Biological Process	GO:0003205	cardiac chamber development	-0.530467	-1.48886	0.0341686	0.177408	7849/10848/10454/78987/8829/3516/10512/25831/2022/7168/287/55742/5950/2274
GO Biological Process	GO:0051693	actin filament capping	-0.528	-1.48194	0.0341686	0.177408	2059/5962/120/6840/2039/7429/7111/6710/25802/6708
GO Biological Process	GO:0006897	endocytosis	-0.359366	-1.27629	0.0341365	0.177408	7337/3339/9784/5289/4864/3426/10079/54497/9938/6845/1803/7018/5595/4643/9779/197/55911/29934/9844/1212/83871/5534/51517/23210/29924/5898/922/3685/3929/10938/9261/8650/9322/30011/23166/23327/3688/11031/1601/274/88455/2348/3690/3643/1794/29978/1020/721/1191/29763/4035/4481/5167/284297/8547/9260/7448/112574/1808/6614/30845/9902/408/287/1012/348/345/341/975/246/344/1755/30846/6622/6623/857
GO Biological Process	GO:1902533	positive regulation of intracellular signal transduction	-0.349869	-1.25299	0.034034	0.177408	7205/25865/64223/7105/10457/51347/2771/7329/5771/4281/3661/11214/8876/7337/55795/8737/9043/7001/11315/7498/335/5595/5908/57521/3987/2147/5605/3551/10614/834/85453/1893/54468/2316/5966/5534/10616/152007/255743/1398/10454/55072/3685/64121/6737/5649/7450/3688/100/1601/10979/5364/1464/8644/1491/3690/3643/1399/8829/27250/3611/4317/1956/8440/5345/29937/3956/50488/5795/183/6647/3162/5906/2022/408/54386/…
GO Biological Process	GO:0006022	aminoglycan metabolic process	-0.534287	-1.47832	0.0345622	0.179097	114770/80760/633/5159/113189/1634
GO Biological Process	GO:0030865	cortical cytoskeleton organization	-0.498135	-1.45827	0.0345982	0.179097	1020/2037/3996/114793/7429/23136/2035/30846
GO Biological Process	GO:0030203	glycosaminoglycan metabolic process	-0.540228	-1.48043	0.0348028	0.179884	114770/80760/633/5159/113189/1634
GO Biological Process	GO:0060429	epithelium development	-0.349692	-1.25648	0.035	0.180632	11078/54475/23122/10653/116844/5087/25932/3911/7431/3066/5175/1001/8842/2926/7498/4643/5908/3687/5605/3551/54472/64122/9817/2316/4440/10672/1266/5534/230/3925/7849/6778/4082/6789/231/255743/6777/5898/11167/2071/79983/1282/760/51535/57662/26227/5962/23369/135228/3688/1601/10979/1952/2348/8644/1385/10413/4255/9620/5566/56898/8829/1889/3516/3611/284217/1956/6598/1021/4313/10512/23022/7053/183/1289/6…
GO Biological Process	GO:0000027	ribosomal large subunit assembly	0.460641	1.58427	0.0354563	0.18108	23195/4839/22907/6128/6134/6125/6169/23246/6147/6135
GO Biological Process	GO:0060193	positive regulation of lipase activity	-0.636806	-1.5668	0.0354523	0.18108	350/1956/183/2776/337/344/283/5159
GO Biological Process	GO:2000242	negative regulation of reproductive process	-0.636577	-1.56623	0.0354523	0.18108	100/9319/5176/6647/9104/1027
GO Biological Process	GO:0051894	positive regulation of focal adhesion assembly	-0.657086	-1.55281	0.035309	0.18108	3273/10979/9647/8829/6281/5795/4653
GO Biological Process	GO:0048168	regulation of neuronal synaptic plasticity	-0.65594	-1.5501	0.035309	0.18108	183/348/6622
GO Biological Process	GO:0043405	regulation of MAP kinase activity	-0.477872	-1.44725	0.0354374	0.18108	3643/27250/1956/5795/183/348/5159/7345/7148/857
GO Biological Process	GO:0097193	intrinsic apoptotic signaling pathway	0.23325	1.20613	0.035324	0.18108	4582/9131/6279/10131/6280/54205/1655/839/10525/2023/5034/9181/4282/2810/114971/972/5591/56616/3301/581/5770/8451/6648/51065/6154/10961/23028/207/10134/3190/142/8453/7178/51079/7917/6188/2956/4976/10514/5580
GO Biological Process	GO:0032414	positive regulation of ion transmembrane transporter activity	-0.516226	-1.4772	0.0360767	0.183975	5649/1756/5243/1020/1520/30845/27347/287/9104/2946/781
GO Biological Process	GO:0006778	porphyrin-containing compound metabolic process	-0.558619	-1.50022	0.0361727	0.184191	3263/23456/3145/645/56898/10058/210/3162/259/6708
GO Biological Process	GO:0042307	positive regulation of protein import into nucleus	0.41351	1.53446	0.0364637	0.185123	999/3728/3059/3320/5901/983/7175/10155/5580
GO Biological Process	GO:0001704	formation of primary germ layer	-0.477719	-1.43111	0.0364238	0.185123	3685/3688/3690/5566/4317/1294/1284/4313/1289/7448/1291/3679/3678/1303/1290
GO Biological Process	GO:0048010	vascular endothelial growth factor receptor signaling pathway	-0.582061	-1.5164	0.0367734	0.18642	9261/3690/8829/7448/5579/3678/11117
GO Biological Process	GO:0051049	regulation of transport	-0.32693	-1.18959	0.036963	0.187105	55072/2040/3685/10938/6696/760/7779/26993/8650/3708/818/1622/4790/5649/5962/23327/55646/3688/11031/23171/100/1601/54102/26056/51762/55204/274/8682/201294/88455/9531/3603/9647/1385/1756/2029/3690/3643/8291/1794/29978/5566/4641/8829/5243/65985/347/1020/53405/5213/721/1191/6812/2039/2767/1520/29763/1410/4035/5167/336/6281/3996/9882/50488/1361/18/8547/5795/183/5444/51715/7871/7448/6647/3162/10776/590…
GO Biological Process	GO:0014033	neural crest cell differentiation	-0.56346	-1.50511	0.0374707	0.189395	157506/65979/3911/5595/10509/553115/309/2348/8829/10512/7869/8854
GO Biological Process	GO:0003254	regulation of membrane depolarization	-0.632733	-1.55678	0.0378973	0.19043	2730/215/2729/817/23327/23171/7871/4653/2273/1634
GO Biological Process	GO:0086009	membrane repolarization	-0.655067	-1.54804	0.037831	0.19043	2316/23327/287/857/781
GO Biological Process	GO:0042773	ATP synthesis coupled electron transport	0.286439	1.34124	0.03789	0.19043	1327/54205/1347/1329/374291/4697/1537/6389/1738/1337/9377/1345/983/7384
GO Biological Process	GO:0042775	mitochondrial ATP synthesis coupled electron transport	0.286439	1.34124	0.03789	0.19043	1327/54205/1347/1329/374291/4697/1537/6389/1738/1337/9377/1345/983/7384
GO Biological Process	GO:0046579	positive regulation of Ras protein signal transduction	-0.674197	-1.51656	0.0380079	0.190579	408/1281/10982/5159
GO Biological Process	GO:0044283	small molecule biosynthetic process	-0.354879	-1.26489	0.038038	0.190579	9563/230/23600/2879/9885/3930/231/51477/26031/4548/58478/26227/5860/4790/100/1601/2026/79611/5723/8644/1491/33/241/4485/5631/65985/8942/1717/10613/9444/18/6647/10776/1373/1718/337/1806/10157/9104/114876/2593/2875/348/345/341/1066/5740/5950/216/246/2819/2687/344/2628/5947/2948/2946/6622/8854/113189/4907
GO Biological Process	GO:2001242	regulation of intrinsic apoptotic signaling pathway	0.266917	1.32693	0.0381038	0.19063	4582/6279/10131/6280/10525/2023/5034/9181/4282/114971/972/3301/581/5770/6648/6154/10961/23028/207/10134/3190/142/7178/51079/6188/4976
GO Biological Process	GO:0065005	protein-lipid complex assembly	-0.606803	-1.53543	0.0384154	0.191111	274/5566/336/337/348/345/341
GO Biological Process	GO:1904062	regulation of monoatomic cation transmembrane transport	-0.423517	-1.39677	0.0383023	0.191111	2316/817/5534/2040/7779/23327/3688/23171/274/1756/3690/5566/1020/1520/7871/30845/27347/287/9104/5621/2946/6622/2273/857/781
GO Biological Process	GO:0016053	organic acid biosynthetic process	-0.385893	-1.33603	0.0384226	0.191111	5723/8644/1491/33/241/8942/10613/9444/18/1373/337/1806/10157/9104/114876/2593/345/341/1066/5740/216/246/2687/344/2628/5947/2948/2946/8854/113189
GO Biological Process	GO:0046394	carboxylic acid biosynthetic process	-0.385893	-1.33603	0.0384226	0.191111	5723/8644/1491/33/241/8942/10613/9444/18/1373/337/1806/10157/9104/114876/2593/345/341/1066/5740/216/246/2687/344/2628/5947/2948/2946/8854/113189
GO Biological Process	GO:0001913	T cell mediated cytotoxicity	0.488218	1.60241	0.0385088	0.19116	1075/6891/567/3107/3105/3106
GO Biological Process	GO:0060348	bone development	-0.453601	-1.4205	0.0385439	0.19116	1893/9060/2316/5305/5636/51119/2778/309/5364/1277/51715/1280/2022/9104/2200/1281/4653/633/4969
GO Biological Process	GO:0002009	morphogenesis of an epithelium	-0.391189	-1.34121	0.0386965	0.19164	23122/10653/116844/5087/25932/3911/2926/3687/2316/10672/5534/7849/6789/255743/5898/1282/760/57662/3688/1601/10979/1952/2348/10413/9620/5566/8829/3516/3611/284217/1956/4313/10512/7053/183/1289/25831/2022/2239/3488/1605/3678/10082/7041/8854
GO Biological Process	GO:0008203	cholesterol metabolic process	-0.45205	-1.40317	0.038961	0.192672	9784/4864/1595/335/1727/55911/6713/3930/33/1717/10613/336/5444/6647/1718/337/2053/114876/348/341/1066/1583
GO Biological Process	GO:0090181	regulation of cholesterol metabolic process	-0.630583	-1.55149	0.0391198	0.193179	33/1717/10613/6647/2053/348/1066
GO Biological Process	GO:0001935	endothelial cell proliferation	-0.485855	-1.43087	0.0393701	0.194135	4323/1739/4192/5335/6868/25865/116844/4893/7498/335/57521/1893/6776/3148/350/3690/8829/3162/1012/348/7026/283/8854/857
GO Biological Process	GO:0048678	response to axon injury	-0.510833	-1.46994	0.0394589	0.194294	5605/2316/4548/6696/1809/2348/25828/347/4313/6647/337/5802/1605/3913/4131
GO Biological Process	GO:0001822	kidney development	-0.43155	-1.3992	0.0397906	0.195646	9784/54475/5087/3911/5175/8842/403/4643/11020/23210/7849/231/255743/10413/3690/8829/3611/5176/183/9104/793/2200/4811/3913/59/7466/10409/25959/5159/23371/8854
GO Biological Process	GO:0003333	amino acid transmembrane transport	0.45276	1.55717	0.0398607	0.195667	10165/6520/118980/94081/6510/79751/124565
GO Biological Process	GO:0030901	midbrain development	-0.515744	-1.45452	0.0399088	0.195667	11240/1152/10409/4129/1215/57447
GO Biological Process	GO:1904036	negative regulation of epithelial cell apoptotic process	-0.629326	-1.54839	0.0403423	0.195834	10298/831/10413/3162/7466/1027
GO Biological Process	GO:0048146	positive regulation of fibroblast proliferation	-0.626544	-1.54155	0.0403423	0.195834	3690/1956/1021/1019/183/5159
GO Biological Process	GO:2001259	positive regulation of cation channel activity	-0.626468	-1.54136	0.0403423	0.195834	1020/1520/30845/287/2946/781
GO Biological Process	GO:0010518	positive regulation of phospholipase activity	-0.665452	-1.52958	0.0403121	0.195834	1956/183/2776/344/283/5159
GO Biological Process	GO:0014032	neural crest cell development	-0.566524	-1.49775	0.0400471	0.195834	157506/65979/3911/5595/10509/553115/309/2348/8829/10512/7869/8854
GO Biological Process	GO:0030001	metal ion transport	-0.372058	-1.30399	0.0402414	0.195834	2040/3685/7779/8996/79714/3708/818/3709/309/23327/3688/3273/23171/274/8416/3603/525/1756/3690/5566/10463/10723/1020/29763/10058/183/7871/30845/27347/4638/287/9104/5579/5333/7466/2035/1272/1027/5159/5621/2946/6622/2273/857/5270/781
GO Biological Process	GO:0098609	cell-cell adhesion	-0.348832	-1.24803	0.0400802	0.195834	5962/83872/3688/100/1952/5271/83660/81704/4897/8416/9647/10298/91624/4026/3690/9620/81027/1845/3611/1545/1956/196528/6812/6598/8440/2039/214/5345/5592/3956/50488/18/5074/23022/8404/1465/1604/3674/1496/6614/3043/6595/2239/337/5802/3672/1012/3679/7535/3678/55742/975/27286/11117/1272/1009/84034/7373/10398/5621/7148/6708/857/4907/5270
GO Biological Process	GO:0042987	amyloid precursor protein catabolic process	-0.53054	-1.45388	0.0406032	0.196268	274/5300/10048/1191/1718/348/5621
GO Biological Process	GO:0050728	negative regulation of inflammatory response	-0.48432	-1.42635	0.0404949	0.196268	4790/100/5176/6647/5169/348/5740/4907/325
GO Biological Process	GO:0000725	recombinational repair	0.285513	1.33448	0.0405754	0.196268	4175/4171/4173/4176/4174/4172/2237/3980/60/1108/7158/64210/10856/23028/23347/142/8607/8295
GO Biological Process	GO:0014068	positive regulation of phosphatidylinositol 3-kinase signaling	-0.603167	-1.52623	0.0408163	0.196744	5649/5364/3643/183/4653/5159/1634
GO Biological Process	GO:0030835	negative regulation of actin filament depolymerization	-0.512216	-1.4539	0.0408163	0.196744	2059/5962/120/6840/2039/7429/7111/6710/25802/6708
GO Biological Process	GO:0050886	endocrine process	-0.614438	-1.53564	0.0410133	0.196864	6696/1601/26056/51762/1889/5345/183/1215
GO Biological Process	GO:1901021	positive regulation of calcium ion transmembrane transporter activity	-0.613875	-1.53424	0.0410133	0.196864	1020/30845/287/9104/2946/781
GO Biological Process	GO:0051336	regulation of hydrolase activity	-0.344195	-1.23727	0.041	0.196864	11315/55357/10999/7498/335/57148/6197/3698/710/5265/3987/9779/3551/834/54664/197/1893/64780/10672/4659/817/10049/3925/27429/255743/1398/56925/3148/121512/8996/4938/30851/5962/54662/135228/3688/3273/23151/10979/5364/3700/5271/350/81704/274/3827/5300/9647/831/5037/5921/4255/1399/23076/1294/1956/5269/1520/1410/5345/1293/5176/4035/5592/336/6281/4952/9882/183/7448/112574/6647/2776/5906/1718/79735/6251…
GO Biological Process	GO:0002011	morphogenesis of an epithelial sheet	-0.565494	-1.49503	0.041225	0.197328	6868/23332/65979/23122/116844/2316/3688/10979/284217/1289/1605/3678
GO Biological Process	GO:0008016	regulation of heart contraction	-0.47174	-1.42023	0.0412027	0.197328	23171/100/274/1756/5566/183/30845/7168/287/10659/1113/2946/857/1674/781
GO Biological Process	GO:1900180	regulation of protein localization to nucleus	0.273486	1.32016	0.0414933	0.198336	999/3728/23607/3059/7037/1495/151636/51574/3320/7341/5901/983/9221/1736/10694/10576/7175/7203/10574/207/10155/10575/142/6950/5580/2752/22948
GO Biological Process	GO:0045214	sarcomere organization	-0.661032	-1.51943	0.0416125	0.198629	3688/1465/7168/1466/2318/1073
GO Biological Process	GO:0007204	positive regulation of cytosolic calcium ion concentration	-0.589573	-1.51688	0.041866	0.198899	10672/3685/3827/1020/183/1604/857/781
GO Biological Process	GO:0010676	positive regulation of cellular carbohydrate metabolic process	-0.596501	-1.50937	0.0420168	0.198899	9852/3643/10776/9104/2875/10580/6622
GO Biological Process	GO:0140894	endolysosomal toll-like receptor signaling pathway	-0.669444	-1.50587	0.0419397	0.198899	4938/23151/23180/5802/857
GO Biological Process	GO:0030330	DNA damage response, signal transduction by p53 class mediator	0.39905	1.49838	0.0418382	0.198899	4582/4646/1655/4282/972/9100/51065/6154/23028/9521
GO Biological Process	GO:0060337	type I interferon-mediated signaling pathway	0.37691	1.49357	0.0419821	0.198899	9636/6772/54502/5777/4940/5770/6773/51441/3093
GO Biological Process	GO:0007044	cell-substrate junction assembly	-0.448121	-1.40334	0.0417559	0.198899	3673/23332/7205/8874/613/3915/1613/23122/667/3987/3909/5796/5786/57662/3273/10979/9647/3690/8829/347/1845/2039/6281/5795/10391/3678/4653/1009/10580
GO Biological Process	GO:0048041	focal adhesion assembly	-0.471813	-1.42891	0.0420819	0.198933	5747/387/9748/7414/9475/4323/7094/7070/3673/23332/7205/8874/613/1613/23122/3987/5796/5786/57662/3273/10979/9647/8829/347/1845/2039/6281/5795/10391/4653/1009/10580
GO Biological Process	GO:0098771	inorganic ion homeostasis	-0.38222	-1.32872	0.0423387	0.199871	7779/8996/3708/6341/3709/309/525/1756/3690/5566/56898/10463/10723/1020/10058/5167/183/6647/3162/27347/794/287/9104/5579/5169/348/1152/793/5333/7466/2038/5621/2946/6622/6444/857/4907
GO Biological Process	GO:0043523	regulation of neuron apoptotic process	-0.442082	-1.39681	0.0426439	0.201036	5921/8829/1020/6812/6647/3162/3672/348/10763/7466/4204/5621/6622
GO Biological Process	GO:1901019	regulation of calcium ion transmembrane transporter activity	-0.52777	-1.44629	0.0429234	0.201681	1756/5566/1020/30845/287/9104/2946/781
GO Biological Process	GO:0009308	amine metabolic process	-0.499837	-1.4383	0.042841	0.201681	8942/18/27163/3176/4129/4204/6622/8639
GO Biological Process	GO:1902531	regulation of intracellular signal transduction	-0.327558	-1.19207	0.042957	0.201681	3987/64853/6118/2147/5605/3551/10614/834/2122/85453/1893/23365/5716/79671/54468/2316/5966/10672/5495/5534/3925/27429/10616/152007/6789/11329/255743/9611/1398/10625/10454/55072/3685/121512/64121/8996/93663/221496/6737/2059/3708/5649/5962/7450/3688/23171/100/1601/10979/5364/81704/1464/5300/10298/8644/1491/5037/3690/3643/1399/1794/10048/8829/27250/1845/3611/4317/8483/1191/1956/8440/5345/2770/29937/4…
GO Biological Process	GO:0042982	amyloid precursor protein metabolic process	-0.499312	-1.43679	0.0439684	0.206147	274/5300/10048/1191/5074/1718/348/5621
GO Biological Process	GO:0046688	response to copper ion	-0.643263	-1.52014	0.0441362	0.206651	6647/4583/6649/5621/6622
GO Biological Process	GO:0051055	negative regulation of lipid biosynthetic process	-0.606624	-1.51611	0.0446321	0.208688	4790/8644/33/10613/6647/348/345/341
GO Biological Process	GO:0060538	skeletal muscle organ development	-0.479079	-1.41983	0.044843	0.20939	221496/6840/1756/93185/1020/2817/1605/3679/10409/7026/1073/857/1674
GO Biological Process	GO:0030042	actin filament depolymerization	-0.482057	-1.41968	0.0449944	0.209762	2059/5962/120/57026/6840/2039/7429/7111/1073/6710/25802/6708
GO Biological Process	GO:0009790	embryo development	-0.345201	-1.23526	0.045045	0.209762	5335/6293/8533/9927/11091/10006/3673/5754/23275/86/23332/7205/79577/613/157506/65979/23250/54663/64359/11078/54475/23122/10653/9646/5087/3911/3066/8932/2926/335/824/5595/4643/3693/4245/7153/9817/91746/3909/10672/25942/10049/7849/553115/10848/4082/6789/727/29924/5898/10454/23187/3685/51119/2071/7779/57662/26227/2551/5423/3688/80781/100/4237/1277/2348/5723/525/10413/3690/3643/9620/5566/8829/1889/35…
GO Biological Process	GO:0034377	plasma lipoprotein particle assembly	-0.6203	-1.52619	0.0452323	0.210348	5566/336/337/348/345/341
GO Biological Process	GO:0030534	adult behavior	-0.505335	-1.43437	0.0453515	0.210617	26058/27429/2059/525/1020/18/7111/4204/7345/6622/6623
GO Biological Process	GO:0009083	branched-chain amino acid catabolic process	0.430313	1.57724	0.0454887	0.210969	64087/1738/1892/56922/3155/3028/3712
GO Biological Process	GO:1903350	response to dopamine	-0.557818	-1.49003	0.0456674	0.211227	3066/5595/2316/2782/25942/2778/2551/2767/5064/2776/54331
GO Biological Process	GO:1903351	cellular response to dopamine	-0.557818	-1.49003	0.0456674	0.211227	3066/5595/2316/2782/25942/2778/2551/2767/5064/2776/54331
GO Biological Process	GO:0098760	response to interleukin-7	0.503703	1.51732	0.0459097	0.211616	3329/2923/10755/5034/4904
GO Biological Process	GO:0098761	cellular response to interleukin-7	0.503703	1.51732	0.0459097	0.211616	3329/2923/10755/5034/4904
GO Biological Process	GO:0007422	peripheral nervous system development	-0.562393	-1.48683	0.0459364	0.211616	22933/5534/1020/3611/2817/6647/1605/3913/2947/4653
GO Biological Process	GO:0050730	regulation of peptidyl-tyrosine phosphorylation	-0.428621	-1.38137	0.0462185	0.21263	5649/3273/1464/79643/3690/8829/1956/8440/2039/5795/183/7448/3678/975/1272/683/5621/857
GO Biological Process	GO:0043500	muscle adaptation	-0.504138	-1.43097	0.0464853	0.213571	818/4000/7528/183/3162/3488/1605/4653/2628/29995
GO Biological Process	GO:0048864	stem cell development	-0.552209	-1.48301	0.0466744	0.214153	157506/65979/3911/5595/10509/553115/124540/309/2348/8829/10512/7869/8854
GO Biological Process	GO:0060996	dendritic spine development	-0.509893	-1.43802	0.0467503	0.214215	7337/3066/23181/10013/5649/10298/1020/8440/5802/348/8536
GO Biological Process	GO:0046931	pore complex assembly	0.513885	1.5741	0.0468867	0.214553	23165/9688/102/79792/4928/10694/7203/9972/57142/57122
GO Biological Process	GO:0050807	regulation of synapse organization	-0.443967	-1.39435	0.0469584	0.214595	22883/7058/5649/3688/4897/1020/1496/2239/5802/348/1605/8536/27286/5621/6622
GO Biological Process	GO:0009142	nucleoside triphosphate biosynthetic process	0.272294	1.30638	0.0475711	0.217106	10165/790/2023/1503/4831/374291/523/205/226/6389/1841/3615/51727/142/4830/51079/4715/6390/54539
GO Biological Process	GO:0050808	synapse organization	-0.381839	-1.31908	0.0476673	0.217257	11329/1398/1282/22883/7058/11346/5649/3688/5364/4897/5300/831/3690/3643/1399/8829/23012/1020/8443/8404/5064/10486/1496/2239/5802/348/1605/3913/8536/4131/27286/4204/6710/5621/6622/6623
GO Biological Process	GO:0042391	regulation of membrane potential	-0.408504	-1.3519	0.047817	0.217362	5649/23327/23171/274/4897/1756/1020/2767/18/7871/6647/2776/30845/287/4653/4204/6622/2273/857/1634/781
GO Biological Process	GO:0048598	embryonic morphogenesis	-0.384847	-1.32797	0.0477642	0.217362	3673/5754/23275/23332/79577/613/157506/65979/11078/23122/10653/9646/5087/3911/3066/2926/335/5595/3693/3909/10049/7849/6789/5898/23187/3685/3688/4237/2348/525/10413/3690/9620/5566/1889/4317/1294/1284/4313/1289/7448/6647/25831/1291/1280/2022/8076/2200/1605/3679/3678/2202/5950/1303/1290/7041/8854
GO Biological Process	GO:0001755	neural crest cell migration	-0.65382	-1.50285	0.0481144	0.218424	65979/3911/10509/309/2348/8829/10512/7869
GO Biological Process	GO:0050866	negative regulation of cell activation	-0.44434	-1.3915	0.0481799	0.218432	1845/3635/5592/18/5074/25793/3162/114770/5169/348/11117/5621/5270
GO Biological Process	GO:2000241	regulation of reproductive process	-0.478854	-1.41025	0.048369	0.219	22933/6789/8697/100/9319/3690/3643/3516/6812/5176/6647/9104/1027
GO Biological Process	GO:0048699	generation of neurons	-0.338865	-1.21896	0.049	0.221565	7431/8724/3066/51604/8842/403/10844/2664/10509/2895/23181/2647/11020/5605/1716/55740/54664/2316/22882/25942/5501/51517/26058/3925/10013/27429/1398/4548/55364/10938/6696/11021/2071/9820/57662/8650/26227/818/5649/23327/3688/1601/1952/5364/1809/274/4897/5300/2348/10298/91624/1385/1756/29777/1399/9620/8829/1889/3516/347/1020/81628/6594/6812/8440/1021/4313/214/5176/4130/5592/10512/3996/50488/23022/803…
GO Biological Process	GO:1900368	regulation of post-transcriptional gene silencing by RNA	0.486025	1.51322	0.0492428	0.221786	8087/1981/1660/6774/57510/103/9698/2332
GO Biological Process	GO:1903055	positive regulation of extracellular matrix organization	-0.6381	-1.50794	0.0491803	0.221786	1361/30008/183/1605/11117/7148
GO Biological Process	GO:0006635	fatty acid beta-oxidation	0.297098	1.31439	0.049165	0.221786	5825/30/1374/3295/8310/1376/51/1892/3028/2109/3712/1666/1632/207/37
GO Biological Process	GO:0008299	isoprenoid biosynthetic process	-0.653281	-1.50161	0.0494148	0.221878	9453/8644/5947/8854
GO Biological Process	GO:0046620	regulation of organ growth	-0.600797	-1.50155	0.0494572	0.221878	6789/10413/3516/7528/6647/10409/5950
GO Biological Process	GO:0010640	regulation of platelet-derived growth factor receptor signaling pathway	-0.652679	-1.50022	0.0494148	0.221878	347/4035/5795/6622
GO Biological Process	GO:0045048	protein insertion into ER membrane	0.510262	1.56301	0.0497499	0.22234	29927/56851/23065/23471/57003/7917
GO Biological Process	GO:1902930	regulation of alcohol biosynthetic process	-0.633786	-1.51868	0.0498132	0.22234	9563/4790/1601/1717/10613/6647/348/6622
GO Biological Process	GO:0046889	positive regulation of lipid biosynthetic process	-0.523524	-1.43465	0.049884	0.22234	1601/1385/337/9104/348/2170/26137/344/10580
GO Biological Process	GO:0010594	regulation of endothelial cell migration	-0.447506	-1.38674	0.0497835	0.22234	3273/350/3690/8829/5176/183/3162/348/6237/27286/7026/4204/1634
GO Biological Process	GO:0051403	stress-activated MAPK cascade	-0.436017	-1.38496	0.0498409	0.22234	51347/4281/8737/7498/5595/64853/5605/3551/2122/9611/1398/5603/5601/9261/4790/1399/27250/1845/4317/1956/1410/5345/50488/183/27347/259
KEGG Pathway	hsa03010	Ribosome	0.655948	3.29784	1e-10	1.65e-08	6205/6159/6128/6143/23521/6166/6142/6228/6160/6124/28998/51065/6138/9045/6154/6164/6141/6165/6134/6168/6194/6157/11224/6232/6132/6137/9349/6156/6235/6125/25873/6188/6202/6122/6217/3921/6207/6155/6144/6208/6129/6158/6203/6152/6130/6187/6193/6146/6169/6223/6222/6139/6224/6147/6210/6218/6135
KEGG Pathway	hsa04141	Protein processing in endoplasmic reticulum	0.414381	2.17084	3.97452e-07	3.27898e-05	10483/6238/3326/9632/23480/29927/9601/6748/10525/3312/2923/10808/10277/10960/7184/6400/11253/5034/22872/1603/9373/3309/9871/6184/10130/23471/3306/10952/56886/51726/3998/51128/3301/581/10427/3320/10970/5611/10113/10961/3703/7841/201595/3310/6185/1965/10134/821
KEGG Pathway	hsa04142	Lysosome	0.460768	2.2707	3.7581e-06	0.00016002	1075/2548/1508/2720/2717/162/2588/164/1213/9114/10577/1522/5476/175/5641/8905/8943/4125/10053/1211/2517/2990/51606/53/8546/3073
KEGG Pathway	hsa04510	Focal adhesion	-0.530567	-1.80037	3.87928e-06	0.00016002	3911/7791/824/5595/3693/5908/64098/3909/2316/4659/5501/1398/3685/5601/6696/1282/7058/5649/7450/3688/83660/1277/10298/3690/1399/3611/284217/1284/1956/1293/1278/1289/7448/1291/3674/1280/5906/4638/3672/5579/1292/3908/3910/3679/2318/1281/3913/3678/55742/1290/5159/10398/7148/857
KEGG Pathway	hsa04512	ECM-receptor interaction	-0.630813	-1.96773	6.97194e-06	0.000230074	3685/6696/1282/7058/5649/7450/3688/1277/3690/284217/1284/1293/1278/1289/7448/1291/3674/1280/3672/1292/3908/3910/1605/3679/1281/3913/3678/1290/7148
KEGG Pathway	hsa04270	Vascular smooth muscle contraction	-0.651898	-1.96116	2.43272e-05	0.000573427	5331/5595/810/369/4637/5605/5321/23365/10672/4659/5501/2778/3708/3709/51806/5566/2767/5592/2776/800/4638/5579/94274/59/4629/10398
KEGG Pathway	hsa05146	Amoebiasis	-0.60009	-1.88404	2.25717e-05	0.000573427	2778/1282/4790/732/1277/5566/735/284217/733/1284/5269/2767/1278/1289/1280/2776/4583/731/5579/3908/3910/1281/3913/1290
KEGG Pathway	hsa03050	Proteasome	0.515086	2.28275	2.93212e-05	0.00060475	10197/9861/5721/5709/5708/5713/5707/5720/5701/5717/5696/5692/5714/5700/5704/5706/10213/5705/5694/5684/5699/5690/5691/5687/5718/5693/5702/5682/5688
KEGG Pathway	hsa04612	Antigen processing and presentation	0.527296	2.30028	3.49451e-05	0.00064066	1508/3326/6891/10437/10197/3312/2923/567/3309/6892/3107/3308/5641/3306/972/5721/3320/6890/3105/3106/3310/3127/5720/821
KEGG Pathway	hsa04610	Complement and coagulation cascades	-0.597219	-1.8406	8.07449e-05	0.00133229	710/5265/2147/3075/727/3818/7450/732/3827/735/2161/721/733/5345/1361/462/1604/730/729/731/5104/966/3053/716/1675/2158
KEGG Pathway	hsa00190	Oxidative phosphorylation	0.387971	1.91195	0.000387267	0.00464557	1327/5464/9114/1347/1329/374291/523/4697/529/1537/6389/526/1337/9377/1345/51606/7384/51079/4715/7385/6390/54539/535
KEGG Pathway	hsa00982	Drug metabolism - cytochrome P450	-0.702398	-1.8948	0.00039417	0.00464557	221/4128/54578/218/4257/128/2947/4129/2952/2948/316/2946/2939/125
KEGG Pathway	hsa04974	Protein digestion and absorption	-0.680586	-1.87438	0.00034492	0.00464557	1282/80781/1277/1284/1293/1278/1361/1289/1291/1280/1306/1292/1281/1303/1290/7373
KEGG Pathway	hsa04010	MAPK signaling pathway	-0.513457	-1.65811	0.000389279	0.00464557	51295/5595/6197/5908/5605/3551/5321/2122/2316/5495/5534/3925/6789/1398/5603/10454/5601/9261/4790/5921/1399/5566/1845/22800/1956/55970/5906/408/5579/6237/2318/5159/781
KEGG Pathway	hsa05414	Dilated cardiomyopathy	-0.640796	-1.84509	0.000580714	0.00638785	3685/2778/3688/4000/1756/3690/5566/3674/7168/3672/3908/1605/3679/3678/6444/1674/781
KEGG Pathway	hsa03060	Protein export	0.654319	2.20081	0.000679683	0.00700923	23480/29927/58477/9789/3309/23478/10952/6731
KEGG Pathway	hsa00020	Citrate cycle (TCA cycle)	0.511072	2.04244	0.00112446	0.0109139	3418/5091/5106/1431/4191/6389/1738/3420/5160/50/47/4967/3419/8801/1737/6390/2271/8802
KEGG Pathway	hsa03030	DNA replication	0.552327	2.07095	0.00155316	0.0122791	4175/4171/4173/4176/4174/4172/2237
KEGG Pathway	hsa05410	Hypertrophic cardiomyopathy	-0.621914	-1.79072	0.00145637	0.0122791	3688/4000/1756/3690/3674/7168/3672/3908/1605/3679/3678/6444/1674/781
KEGG Pathway	hsa00980	Metabolism of xenobiotics by cytochrome P450	-0.64358	-1.75397	0.0013597	0.0122791	2052/9446/221/54578/218/4257/8644/128/1545/1645/2947/2952/2948/2946/2939/125
KEGG Pathway	hsa04912	GnRH signaling pathway	-0.572111	-1.69628	0.00156279	0.0122791	4893/5331/5595/810/5605/5321/817/5603/2778/5601/3708/818/3709/51806/5566/1956/4313/2767/2776/5579
KEGG Pathway	hsa03013	RNA transport	0.30141	1.52597	0.00190724	0.0143043	23225/9669/1981/1973/23165/11260/26986/5976/9688/7341/5901/4928/8890/25929/8669/7175/57510/9631/57187/1965/1982/10419/7919/11171/10605/5905/8761/3837/9775/5903/51095/4686/3646/23279/7514/8661/10556/8021/8894/9972/57122
KEGG Pathway	hsa04720	Long-term potentiation	-0.59259	-1.71568	0.00200244	0.0143653	4893/5331/5595/810/6197/5908/369/5605/4659/817/5501/5534/3708/818/3709/51806/5566/2776/5906/5579
KEGG Pathway	hsa05130	Pathogenic Escherichia coli infection	0.404001	1.83324	0.00469107	0.0310954	3875/84790/999/10095/7430/3059/9181/10109/1499/10383/10376/60/100506658
KEGG Pathway	hsa05143	African trypanosomiasis	-0.69606	-1.71302	0.00471143	0.0310954	2776/3039/3043/5579/3910/3045
KEGG Pathway	hsa04730	Long-term depression	-0.59646	-1.68397	0.00547451	0.0347421	2771/4893/5331/5595/2895/369/5605/5321/10672/2778/3708/3709/2767/2770/5592/2776/5579
KEGG Pathway	hsa00052	Galactose metabolism	0.521239	1.89515	0.00729388	0.0445737	2548/5214/2582/2720/2717/3098/3101
KEGG Pathway	hsa00590	Arachidonic acid metabolism	-0.625802	-1.6333	0.00842419	0.0496426	8644/2878/2053/5740/246/874/2687
KEGG Pathway	hsa05016	Huntington disease	0.279421	1.50239	0.00976166	0.0555405	293/1327/7416/292/54205/1213/1347/1329/374291/4697/1537/3064/6389/1211/581/1337/9377/1345/6648
KEGG Pathway	hsa00350	Tyrosine metabolism	-0.611719	-1.61145	0.011778	0.0631189	51451/221/4128/218/128/4129/316/8639/125
KEGG Pathway	hsa05012	Parkinson disease	0.313689	1.54456	0.0118587	0.0631189	293/1327/7416/292/54205/1347/7318/1329/374291/4697/1537/6389/1337/7317/9377/1345
KEGG Pathway	hsa04916	Melanogenesis	-0.58262	-1.57715	0.0123342	0.0635983	2771/4893/5331/5595/810/5605/817/2778/818/1385/51806/5566/2770/2776/5579
KEGG Pathway	hsa05020	Prion disease	-0.580183	-1.57055	0.0130441	0.0652204	5595/5605/727/732/5566/735/733/6647/730/729/731/4684/5621
KEGG Pathway	hsa04146	Peroxisome	0.368192	1.63174	0.016098	0.0768019	3418/5825/30/3295/8310/373156/8799/2181/2180/8540
KEGG Pathway	hsa04970	Salivary secretion	-0.558899	-1.57793	0.0162913	0.0768019	5331/810/4069/2778/3708/3709/51806/5566/5592/2776/5579/1755/683
KEGG Pathway	hsa00051	Fructose and mannose metabolism	0.410388	1.60763	0.0309751	0.131451	5214/6652/2762/3098/3101/226/29925/29926/5373/5211
KEGG Pathway	hsa04070	Phosphatidylinositol signaling system	-0.533217	-1.49019	0.0310702	0.131451	5336/5335/10423/5289/5331/810/5305/55361/3708/3628/3709/51806/3635/4952/5579/5333
KEGG Pathway	hsa05222	Small cell lung cancer	-0.500482	-1.48391	0.0299335	0.131451	3551/3909/2272/3685/1282/4790/3688/284217/1284/1021/1019/3674/3908/3910/3913/1027
KEGG Pathway	hsa04360	Axon guidance	-0.484042	-1.48147	0.0306346	0.131451	9475/5530/4690/4233/11261/2771/4893/5595/10509/23365/5534/3688/5364/10298/5921/8829/1020/8440/2770/10512/1808/3983/7869/1073
KEGG Pathway	hsa04971	Gastric acid secretion	-0.538674	-1.48354	0.038687	0.159584	5331/810/817/2778/760/3708/818/3709/51806/5566/2770/2776/4638/5579
KEGG Pathway	hsa00480	Glutathione metabolism	-0.480569	-1.43933	0.041989	0.16898	2878/2947/2952/2687/2948/2946/2939
The statistical significance (nominal P-value) of the enrichment score was calculated using an empirical phenotype-based permutation test procedure.
