# Supplementary material for: Proteomic characterization of epithelial ovarian cancer delineates molecular signatures and therapeutic targets in distinct histological subtypes
Source: Nat Commun. 2023 Nov 28;14:7802. doi: 10.1038/s41467-023-43282-3 (PMC10684593; doi:10.1038/s41467-023-43282-3)
Supplement: Supplementary file 9 — Supplementary Data 6 [file 41467_2023_43282_MOESM9_ESM.xlsx]

## Sheet: Sheet1
Supplementary Data 6. Prognostic value of key proteins in disordered signaling pathways.
Symbol	Overall survival							Relapse-free survival
	HR	lower 95%CI	upper 95%CI	P-value	adj.P-value	P-value(adjusting for age and stage)		HR	lower 95%CI	upper 95%CI	P-value	adj.P-value	P-value(adjusting for age and stage)
CDK4	1.31663	1.09983	1.57617	0.00273014	0.0249813	0.158592		1.21557	1.04381	1.41559	0.0120161	0.0404204	0.508184
CDK6	1.19279	1.0275	1.38466	0.0205321	0.0877943	0.121874		1.1668	1.03218	1.31897	0.0136476	0.0444948	0.143518
CDKN1B	1.25238	1.08451	1.44623	0.00217826	0.0211963	0.0330763		1.18993	1.05839	1.33783	0.00362232	0.0164037	0.0103247
HMOX1	1.14143	0.99585	1.30829	0.0574035	0.172017	0.417975		1.05565	0.948968	1.17433	0.319086	0.461306	0.98285
GAPDH	1.05537	0.774859	1.43742	0.73246	0.846161	0.647526		1.03764	0.801138	1.34396	0.7795	0.855488	0.593071
ENO2	1.15209	0.966255	1.37366	0.114686	0.269845	0.851298		1.16692	1.00995	1.34829	0.036236	0.0914019	0.593528
NFKB1	0.861882	0.672876	1.10398	0.239281	0.42822	0.0336274		0.882487	0.714417	1.0901	0.246174	0.383445	0.0209104
EGFR	0.99443	0.881361	1.122	0.927728	0.959961	0.842647		1.01513	0.918869	1.12149	0.767612	0.847881	0.26308
ITGA2B	1.04601	0.962362	1.13692	0.290156	0.481331	0.414833		1.03653	0.965877	1.11235	0.319225	0.461356	0.637736
ITGAV	0.934999	0.749862	1.16585	0.550515	0.713822	0.914725		0.963481	0.804187	1.15433	0.686598	0.787136	0.796362
ITGB1	1.07584	0.796838	1.45252	0.633184	0.771964	0.188217		0.886452	0.688751	1.1409	0.349203	0.49096	0.789872
ITGB3	1.08798	0.975375	1.21359	0.13036	0.292931	0.0236657		1.03841	0.952892	1.13159	0.390071	0.53283	0.0269282
COL1A1	1.20127	1.03959	1.38808	0.0129014	0.0669456	0.201086		1.28114	1.13264	1.44911	8.09938e-05	0.000907253	0.0116917
COL1A2	1.25077	1.06237	1.47257	0.00722344	0.0472392	0.170301		1.30998	1.14014	1.50513	0.000138382	0.00134313	0.0238858
COL2A1	1.00713	0.915707	1.10768	0.883674	0.932976	0.541773		1.07147	0.99286	1.1563	0.075792	0.159285	0.435555
COL4A1	0.879733	0.759928	1.01843	0.0862501	0.222871	0.757562		0.824415	0.728143	0.933417	0.00230744	0.0116737	0.909544
COL4A2	0.90305	0.795761	1.0248	0.114043	0.269631	0.755915		0.858269	0.771698	0.954551	0.0048413	0.0202535	0.962786
COL6A1	1.13386	0.961956	1.33648	0.134239	0.298259	0.534526		1.16003	1.01351	1.32773	0.0311801	0.0823344	0.184897
COL6A2	1.15226	0.994177	1.33548	0.0597818	0.176293	0.305899		1.15665	1.02517	1.30499	0.0180937	0.0548859	0.11759
COL6A3	1.16737	0.993412	1.37179	0.0601518	0.177032	0.339127		1.18272	1.03625	1.34989	0.012854	0.0424677	0.103408
LAMA1	0.954886	0.892331	1.02183	0.181746	0.362433	0.976107		0.956341	0.904924	1.01068	0.113373	0.218227	0.500285
LAMA2	0.939816	0.856894	1.03076	0.187824	0.369909	0.923978		0.932676	0.866802	1.00356	0.0621838	0.137667	0.929249
LAMA4	0.996737	0.913968	1.087	0.941106	0.968473	0.226286		0.970295	0.903646	1.04186	0.406235	0.547753	0.413448
LAMB2	1.11005	0.968696	1.27204	0.133012	0.29694	0.118404		1.0481	0.938925	1.16996	0.40257	0.544799	0.380073
The adj.P-values are calculated using Cox analysis (BH adjusted P-values).
