# Supplementary material for: Proteomic characterization of epithelial ovarian cancer delineates molecular signatures and therapeutic targets in distinct histological subtypes
Source: Nat Commun. 2023 Nov 28;14:7802. doi: 10.1038/s41467-023-43282-3 (PMC10684593; doi:10.1038/s41467-023-43282-3)
Supplement: Supplementary file 10 — Supplementary Data 7 [file 41467_2023_43282_MOESM10_ESM.xlsx]

## Sheet: Sheet1
Supplementary Data 7. Dysregulated proteins in CCC, EC and SC histological subtypes.
Subtype	Symbol	log2(FC)	P-value	adj.P-value(BH)	P-value(adjusting for age)	adj.P-value(adjusting for age and BH)	Regulation
CCC	EPS8L2	4.19783	1.00801e-13	9.13212e-13	7.8284e-28	3.64187e-26	up-regulated
CCC	PSAT1	3.79274	9.11113e-14	8.45923e-13	6.34601e-21	9.84082e-20	up-regulated
CCC	KRT18	3.54075	1.84678e-15	6.68286e-14	6.20232e-25	1.72756e-23	up-regulated
CCC	AGR2	3.49545	4.25493e-07	9.33196e-07	1.25248e-08	3.70074e-08	up-regulated
CCC	AOC1	3.41191	2.34973e-08	6.1751e-08	4.97413e-09	1.54378e-08	up-regulated
CCC	CAPS	3.11165	7.07146e-13	4.90965e-12	8.47449e-20	1.123e-18	up-regulated
CCC	ANXA4	3.09887	3.4751e-12	1.95273e-11	3.63342e-19	4.4136e-18	up-regulated
CCC	ABHD11	3.07131	1.20825e-15	6.44418e-14	2.1521e-25	6.53552e-24	up-regulated
CCC	P4HA2	3.03488	1.21244e-11	5.93188e-11	1.99705e-22	3.76426e-21	up-regulated
CCC	LCN2	2.95606	1.00221e-10	4.00319e-10	1.3805e-08	4.0572e-08	up-regulated
CCC	DSP	2.86876	1.42314e-15	6.44418e-14	5.19551e-34	9.46665e-32	up-regulated
CCC	CTSC	2.85962	4.53839e-13	3.35283e-12	3.19456e-16	2.52619e-15	up-regulated
CCC	ABCD3	2.81779	1.76895e-15	6.68286e-14	7.33051e-34	1.23294e-31	up-regulated
CCC	VCAN	2.81571	7.16929e-11	2.96046e-10	2.84741e-12	1.37893e-11	up-regulated
CCC	HM13	2.73097	2.72453e-15	7.6407e-14	1.36971e-23	3.16918e-22	up-regulated
CCC	RNF213	2.71577	2.0807e-15	6.8931e-14	3.13565e-24	8.066e-23	up-regulated
CCC	ETHE1	2.7113	1.8672e-15	6.68286e-14	2.04342e-27	8.76067e-26	up-regulated
CCC	LEFTY1	2.63548	0.000360779	0.000553381	0.000346523	0.000575958	up-regulated
CCC	MYOF	2.58753	1.96599e-15	6.68286e-14	6.19053e-28	3.04171e-26	up-regulated
CCC	PDXDC1	2.56839	1.02601e-15	6.44418e-14	8.81096e-31	7.40968e-29	up-regulated
CCC	NNMT	2.56642	8.67503e-08	2.08352e-07	2.80622e-06	6.09315e-06	up-regulated
CCC	PNP	2.54194	1.51078e-13	1.27669e-12	3.89268e-20	5.49119e-19	up-regulated
CCC	MYO6	2.54076	8.70651e-16	6.44418e-14	7.90917e-39	3.45868e-36	up-regulated
CCC	ACAA1	2.49311	1.42293e-15	6.44418e-14	1.67115e-31	1.62767e-29	up-regulated
CCC	PLOD1	2.47392	1.97082e-15	6.68286e-14	1.21057e-23	2.84615e-22	up-regulated
CCC	GDA	2.47169	4.09453e-08	1.03275e-07	1.9546e-07	4.94358e-07	up-regulated
CCC	LAMB1	2.46798	2.88067e-12	1.65138e-11	9.65096e-14	5.71865e-13	up-regulated
CCC	GLRX	2.43549	2.62651e-13	2.06975e-12	1.47418e-17	1.4294e-16	up-regulated
CCC	NAPSA	2.42406	0.000465052	0.000704772	0.000476184	0.000776998	up-regulated
CCC	PIGR	2.42067	2.69152e-05	4.67309e-05	9.38552e-05	0.00016814	up-regulated
CCC	IDH2	2.40936	8.23596e-16	6.44418e-14	1.11689e-37	4.07012e-35	up-regulated
CCC	ARFGEF1	2.40182	6.70826e-14	6.59219e-13	1.54397e-22	2.98752e-21	up-regulated
CCC	SHMT2	2.38586	1.14427e-15	6.44418e-14	2.16064e-31	2.01032e-29	up-regulated
CCC	SLC3A2	2.38185	4.42257e-12	2.42354e-11	6.97491e-13	3.65723e-12	up-regulated
CCC	MUC1	2.3629	2.1855e-09	6.76966e-09	6.26494e-08	1.6901e-07	up-regulated
CCC	ERO1L	2.36068	4.9142e-15	1.0189e-13	1.91236e-18	2.1012e-17	up-regulated
CCC	IGFBP7	2.34698	1.93103e-09	6.04951e-09	4.56935e-09	1.42523e-08	up-regulated
CCC	CDH1	2.34642	1.47425e-13	1.2567e-12	1.52059e-23	3.4465e-22	up-regulated
CCC	GALE	2.33116	2.44641e-15	7.22847e-14	7.8765e-30	5.21877e-28	up-regulated
CCC	ALDH18A1	2.3247	3.3692e-13	2.60341e-12	2.84876e-23	5.90408e-22	up-regulated
CCC	GLB1	2.31547	4.22264e-14	4.46262e-13	2.44291e-23	5.13599e-22	up-regulated
CCC	PLTP	2.29745	3.01707e-08	7.75862e-08	7.84325e-08	2.08221e-07	up-regulated
CCC	HMGA1	2.28856	1.30163e-12	8.32165e-12	1.16127e-15	8.5492e-15	up-regulated
CCC	GFPT1	2.2794	3.03417e-15	7.94743e-14	1.5415e-27	6.72426e-26	up-regulated
CCC	FASN	2.27883	1.46173e-15	6.44418e-14	6.41095e-26	2.20749e-24	up-regulated
CCC	SIAE	2.25089	9.10765e-14	8.45923e-13	1.33777e-16	1.12567e-15	up-regulated
CCC	MCCC2	2.21994	4.6554e-15	9.89089e-14	2.26073e-25	6.80344e-24	up-regulated
CCC	MYH14	2.20365	3.43585e-14	3.78462e-13	1.58019e-22	3.04412e-21	up-regulated
CCC	AGRN	2.16534	1.116e-13	9.82318e-13	4.87749e-15	3.31715e-14	up-regulated
CCC	GAA	2.16384	7.42937e-14	7.10911e-13	5.29601e-15	3.58506e-14	up-regulated
CCC	ACSL1	2.14136	2.71529e-11	1.22298e-10	2.71633e-13	1.50742e-12	up-regulated
CCC	TUBA1C	2.13777	4.65147e-15	9.89089e-14	1.50704e-28	7.75327e-27	up-regulated
CCC	LDHA	2.12943	9.63412e-16	6.44418e-14	4.5933e-28	2.28255e-26	up-regulated
CCC	RNASET2	2.11577	1.49377e-11	7.14687e-11	4.89679e-14	2.99158e-13	up-regulated
CCC	SLC25A13	2.09156	9.19671e-16	6.44418e-14	5.12976e-34	9.46665e-32	up-regulated
CCC	SCIN	2.08183	5.79621e-06	1.09595e-05	1.62816e-05	3.22608e-05	up-regulated
CCC	IGF2BP3	2.05906	2.90262e-13	2.27476e-12	3.24081e-16	2.55814e-15	up-regulated
CCC	SFXN2	2.03648	7.07313e-13	4.90965e-12	2.96713e-12	1.43373e-11	up-regulated
CCC	CPD	2.01365	9.17155e-11	3.68971e-10	1.10981e-11	4.96745e-11	up-regulated
CCC	PKP3	2.0062	5.66761e-13	4.07639e-12	1.10832e-15	8.18699e-15	up-regulated
CCC	ACY1	2.0053	1.13078e-11	5.56411e-11	1.62028e-14	1.03287e-13	up-regulated
CCC	HSD17B4	1.99555	4.41685e-15	9.70871e-14	7.24354e-29	4.22347e-27	up-regulated
CCC	TM9SF4	1.9873	7.13166e-15	1.26262e-13	4.2477e-26	1.47422e-24	up-regulated
CCC	PYCR2	1.98459	2.16149e-12	1.29305e-11	7.92662e-16	5.96102e-15	up-regulated
CCC	ISG15	1.9827	1.8709e-12	1.13789e-11	4.5052e-13	2.42626e-12	up-regulated
CCC	GGT1	1.97174	1.26612e-05	2.2898e-05	8.64693e-05	0.000155481	up-regulated
CCC	PFKP	1.96077	9.7923e-15	1.51459e-13	5.23269e-20	7.19577e-19	up-regulated
CCC	TPD52	1.96056	2.26045e-13	1.81088e-12	1.29116e-18	1.45147e-17	up-regulated
CCC	CTSA	1.95988	4.76848e-13	3.50547e-12	5.7945e-17	5.13983e-16	up-regulated
CCC	TYMP	1.95525	2.01252e-09	6.27782e-09	6.78452e-10	2.36593e-09	up-regulated
CCC	GCN1L1	1.93424	1.2765e-15	6.44418e-14	3.10784e-36	8.91566e-34	up-regulated
CCC	LRBA	1.92259	2.31036e-13	1.84702e-12	4.17451e-19	5.04286e-18	up-regulated
CCC	EML2	1.92163	9.54366e-15	1.49586e-13	3.20335e-23	6.60767e-22	up-regulated
CCC	EIF5B	1.89518	1.39967e-12	8.85782e-12	2.30787e-20	3.3641e-19	up-regulated
CCC	SEC23B	1.89303	1.34776e-15	6.44418e-14	7.04069e-32	7.33069e-30	up-regulated
CCC	COPG1	1.89115	8.22985e-16	6.44418e-14	1.14195e-50	2.49687e-47	up-regulated
CCC	QARS	1.87416	8.70779e-16	6.44418e-14	2.2856e-43	1.99899e-40	up-regulated
CCC	HN1	1.86657	5.12488e-11	2.17795e-10	2.27019e-13	1.27768e-12	up-regulated
CCC	HKDC1	1.85095	1.26612e-05	2.2898e-05	4.69185e-05	8.79068e-05	up-regulated
CCC	COG4	1.84791	5.46812e-15	1.09719e-13	1.26723e-25	4.07471e-24	up-regulated
CCC	PON2	1.8394	2.04383e-14	2.56829e-13	6.40649e-20	8.63417e-19	up-regulated
CCC	VDAC1	1.83717	3.03374e-15	7.94743e-14	1.01317e-28	5.46987e-27	up-regulated
CCC	CPT1A	1.83021	1.75906e-13	1.45965e-12	2.42851e-16	1.9486e-15	up-regulated
CCC	LLGL2	1.80997	2.52129e-10	9.26692e-10	1.06048e-11	4.76126e-11	up-regulated
CCC	ACPP	1.80241	5.14499e-09	1.48902e-08	6.40865e-08	1.72568e-07	up-regulated
CCC	FAM84B	1.79963	1.38514e-09	4.45056e-09	1.39095e-09	4.64676e-09	up-regulated
CCC	NUP210	1.79396	1.36182e-11	6.56655e-11	4.3649e-13	2.35651e-12	up-regulated
CCC	UGDH	1.79353	1.8694e-12	1.13789e-11	3.54166e-15	2.44285e-14	up-regulated
CCC	PYCR1	1.78354	7.17666e-07	1.51637e-06	1.74735e-06	3.88467e-06	up-regulated
CCC	IPO4	1.77618	2.161e-12	1.29305e-11	1.36354e-16	1.14229e-15	up-regulated
CCC	RBM47	1.77402	2.94131e-14	3.35046e-13	6.877e-23	1.3732e-21	up-regulated
CCC	TRAP1	1.76621	1.86585e-15	6.68286e-14	4.94302e-30	3.48642e-28	up-regulated
CCC	VWA8	1.75828	6.81347e-09	1.9401e-08	8.97365e-11	3.55451e-10	up-regulated
CCC	TIMP1	1.75669	2.01252e-09	6.27782e-09	1.43675e-08	4.21671e-08	up-regulated
CCC	ERBB2	1.75439	4.68099e-11	2.00373e-10	3.34863e-12	1.60741e-11	up-regulated
CCC	GOLM1	1.75398	9.49862e-10	3.1641e-09	4.49453e-08	1.23926e-07	up-regulated
CCC	OPLAH	1.74803	7.68918e-10	2.60368e-09	9.97817e-11	3.93814e-10	up-regulated
CCC	SLC25A3	1.74547	9.18584e-16	6.44418e-14	2.38587e-33	3.86423e-31	up-regulated
CCC	IFI30	1.74113	8.82171e-07	1.84789e-06	1.28553e-05	2.57872e-05	up-regulated
CCC	MMP7	1.73556	9.69579e-08	2.31692e-07	1.14582e-05	2.31226e-05	up-regulated
CCC	CLDN3	1.73194	6.73343e-13	4.71936e-12	6.7568e-16	5.14765e-15	up-regulated
CCC	WARS	1.72476	4.89509e-11	2.08601e-10	4.85364e-10	1.72561e-09	up-regulated
CCC	EPS8L1	1.71933	1.13114e-11	5.56411e-11	2.12147e-13	1.20327e-12	up-regulated
CCC	RRBP1	1.71793	4.18209e-15	9.48783e-14	2.03091e-29	1.28712e-27	up-regulated
CCC	DDX21	1.71653	3.20265e-15	8.09663e-14	1.84517e-20	2.74454e-19	up-regulated
CCC	COPA	1.70227	8.22619e-16	6.44418e-14	2.73502e-50	3.98674e-47	up-regulated
CCC	GNPNAT1	1.70095	5.34272e-12	2.84261e-11	3.88603e-16	3.04545e-15	up-regulated
CCC	GALNS	1.69648	2.49622e-12	1.46523e-11	9.15997e-16	6.82394e-15	up-regulated
CCC	GLA	1.68631	1.36686e-13	1.17677e-12	7.34048e-18	7.43054e-17	up-regulated
CCC	ATP2A2	1.68155	8.24329e-16	6.44418e-14	4.36905e-33	6.82352e-31	up-regulated
CCC	TM9SF2	1.66126	1.0888e-14	1.63708e-13	2.62851e-26	9.57872e-25	up-regulated
CCC	DIAPH1	1.65741	7.81848e-14	7.41748e-13	1.20716e-19	1.5572e-18	up-regulated
CCC	COPB1	1.65612	8.24207e-16	6.44418e-14	9.94268e-52	4.34793e-48	up-regulated
CCC	P4HA1	1.65609	1.46947e-12	9.2195e-12	7.68651e-15	5.06985e-14	up-regulated
CCC	JUP	1.65595	3.17872e-14	3.56424e-13	3.40209e-24	8.64961e-23	up-regulated
CCC	MCM6	1.64706	1.17048e-10	4.59058e-10	1.75953e-11	7.69445e-11	up-regulated
CCC	LRPPRC	1.64177	8.23229e-16	6.44418e-14	1.80341e-32	2.3898e-30	up-regulated
CCC	SPINT1	1.63907	7.67389e-11	3.13919e-10	1.74043e-11	7.62615e-11	up-regulated
CCC	LAMB3	1.63763	0.000342783	0.000526701	0.00364277	0.00537807	up-regulated
CCC	IGFBP3	1.63661	3.45703e-05	5.94947e-05	4.96366e-05	9.27611e-05	up-regulated
CCC	SQRDL	1.63218	4.76525e-08	1.18738e-07	3.15485e-05	6.06424e-05	up-regulated
CCC	PKM	1.63121	1.28977e-14	1.85531e-13	9.81002e-20	1.28057e-18	up-regulated
CCC	PLD3	1.61985	2.11854e-10	7.94545e-10	2.28393e-11	9.84003e-11	up-regulated
CCC	LMAN2	1.61898	7.93387e-15	1.31919e-13	1.66916e-23	3.68648e-22	up-regulated
CCC	CD2AP	1.61721	1.15277e-12	7.45803e-12	7.55111e-16	5.70311e-15	up-regulated
CCC	CIAPIN1	1.60931	6.7074e-14	6.59219e-13	3.59621e-17	3.29691e-16	up-regulated
CCC	MTHFD1L	1.60924	7.06695e-10	2.40143e-09	2.88255e-10	1.06106e-09	up-regulated
CCC	HN1L	1.60595	4.86028e-12	2.63399e-11	1.14259e-15	8.42587e-15	up-regulated
CCC	SFXN1	1.60112	1.97082e-15	6.68286e-14	2.96665e-30	2.19884e-28	up-regulated
CCC	SOD2	1.59939	4.61241e-10	1.624e-09	3.50763e-10	1.27824e-09	up-regulated
CCC	CTSB	1.5992	1.71557e-11	8.12092e-11	2.13848e-13	1.21134e-12	up-regulated
CCC	ITCH	1.58981	1.61799e-12	1.00396e-11	6.83057e-14	4.11434e-13	up-regulated
CCC	SLC25A6	1.58409	1.05195e-15	6.44418e-14	4.91363e-29	2.94347e-27	up-regulated
CCC	CNDP2	1.58008	9.3352e-14	8.6157e-13	1.67162e-16	1.37924e-15	up-regulated
CCC	GOLGA2	1.57927	1.51135e-13	1.27669e-12	6.0547e-20	8.24835e-19	up-regulated
CCC	MCU	1.57672	3.20603e-13	2.49022e-12	4.48333e-15	3.05859e-14	up-regulated
CCC	AP1G1	1.56976	5.4635e-14	5.55625e-13	2.52932e-24	6.58376e-23	up-regulated
CCC	HIST1H1B	1.56627	2.49476e-13	1.97547e-12	2.49252e-18	2.71139e-17	up-regulated
CCC	COX4I1	1.56458	8.23596e-16	6.44418e-14	2.94901e-34	6.14097e-32	up-regulated
CCC	MCM2	1.56097	6.43852e-08	1.57569e-07	2.23011e-08	6.38256e-08	up-regulated
CCC	ST14	1.54161	1.44422e-09	4.6268e-09	1.32514e-08	3.90223e-08	up-regulated
CCC	HK1	1.5399	8.2384e-16	6.44418e-14	1.37021e-25	4.34198e-24	up-regulated
CCC	HSPA9	1.5361	1.96599e-15	6.68286e-14	1.73921e-26	6.61352e-25	up-regulated
CCC	STXBP2	1.5348	4.17329e-08	1.05186e-07	1.85564e-10	7.02571e-10	up-regulated
CCC	CERS2	1.52951	3.2634e-14	3.61287e-13	1.72257e-17	1.65193e-16	up-regulated
CCC	PRODH	1.52872	3.11991e-05	5.38434e-05	0.00392998	0.00577479	up-regulated
CCC	QSOX1	1.52832	1.67867e-06	3.39852e-06	6.07007e-05	0.000111251	up-regulated
CCC	COPB2	1.52614	8.22985e-16	6.44418e-14	1.25527e-49	1.37232e-46	up-regulated
CCC	RPS11	1.52509	1.7544e-15	6.68286e-14	2.38691e-32	3.06998e-30	up-regulated
CCC	MCM4	1.52401	1.33637e-08	3.64335e-08	4.21944e-09	1.32364e-08	up-regulated
CCC	KIF13B	1.51991	4.56471e-07	9.94651e-07	1.04177e-05	2.11105e-05	up-regulated
CCC	EML4	1.51864	5.46659e-15	1.09719e-13	6.9414e-26	2.37146e-24	up-regulated
CCC	MVP	1.51585	1.82426e-12	1.1173e-11	1.47287e-14	9.47156e-14	up-regulated
CCC	PC	1.50906	5.75353e-08	1.41588e-07	2.37166e-06	5.18563e-06	up-regulated
CCC	ATP5S	1.50143	2.31328e-11	1.06149e-10	1.59953e-15	1.15425e-14	up-regulated
CCC	RCC1	1.49476	1.36703e-13	1.17677e-12	2.95906e-19	3.65535e-18	up-regulated
CCC	RDH10	1.48992	6.4773e-06	1.21724e-05	0.000104646	0.000186478	up-regulated
CCC	CPT2	1.47374	6.1336e-11	2.56452e-10	2.69053e-13	1.4969e-12	up-regulated
CCC	HSP90AB1	1.47127	1.86362e-14	2.41829e-13	1.10834e-22	2.18322e-21	up-regulated
CCC	TOMM40	1.46726	2.26753e-14	2.7632e-13	1.9396e-26	7.18803e-25	up-regulated
CCC	ACBD3	1.46156	7.92839e-15	1.31919e-13	9.33271e-29	5.10149e-27	up-regulated
CCC	ARMT1	1.45974	3.72129e-13	2.82658e-12	4.72507e-17	4.23417e-16	up-regulated
CCC	CAPG	1.4555	7.85565e-10	2.655e-09	8.59659e-11	3.42065e-10	up-regulated
CCC	EZR	1.45241	1.11529e-13	9.82318e-13	3.7529e-18	4.00279e-17	up-regulated
CCC	SPTLC2	1.44856	1.09789e-12	7.18807e-12	1.74174e-16	1.43439e-15	up-regulated
CCC	EPCAM	1.43642	1.09527e-10	4.331e-10	5.8671e-12	2.72366e-11	up-regulated
CCC	FUCA1	1.43316	1.16992e-10	4.59058e-10	4.5544e-12	2.16013e-11	up-regulated
CCC	CPVL	1.43163	6.89256e-05	0.000114344	0.000185322	0.000320194	up-regulated
CCC	SCAMP3	1.42645	8.81409e-13	5.97582e-12	1.01543e-17	1.00236e-16	up-regulated
CCC	CASP6	1.42302	6.15458e-12	3.2352e-11	2.64103e-16	2.11137e-15	up-regulated
CCC	ASS1	1.42287	1.24131e-11	6.03809e-11	1.76617e-09	5.82903e-09	up-regulated
CCC	MTCH2	1.42096	9.48303e-13	6.3633e-12	1.24158e-18	1.40293e-17	up-regulated
CCC	PAPSS1	1.41753	9.79917e-11	3.92775e-10	1.94567e-10	7.33484e-10	up-regulated
CCC	MARS	1.4163	8.70135e-16	6.44418e-14	3.97165e-38	1.57891e-35	up-regulated
CCC	SCAMP2	1.40917	2.42171e-11	1.1066e-10	3.06165e-17	2.81866e-16	up-regulated
CCC	NCEH1	1.4083	4.56498e-07	9.94651e-07	3.61908e-07	8.80215e-07	up-regulated
CCC	GNE	1.40646	1.85534e-06	3.73717e-06	0.000303657	0.000508577	up-regulated
CCC	MIA2	1.39791	3.03504e-15	7.94743e-14	3.62989e-22	6.58651e-21	up-regulated
CCC	PEX11B	1.38877	1.61817e-12	1.00396e-11	4.77867e-16	3.69207e-15	up-regulated
CCC	TMEM205	1.38872	1.4375e-13	1.22792e-12	2.41461e-19	3.00829e-18	up-regulated
CCC	CGN	1.38589	0.000744607	0.00110691	3.10609e-06	6.68781e-06	up-regulated
CCC	LRRC59	1.38304	1.14786e-14	1.67948e-13	1.54199e-22	2.98752e-21	up-regulated
CCC	RARS	1.38095	9.18313e-16	6.44418e-14	6.36014e-41	3.97327e-38	up-regulated
CCC	DSG2	1.37835	2.80398e-06	5.53081e-06	9.08275e-06	1.85429e-05	up-regulated
CCC	PARP4	1.37468	1.59369e-08	4.29171e-08	2.98707e-09	9.5836e-09	up-regulated
CCC	ATP6V0D1	1.37375	2.20922e-14	2.73017e-13	2.09663e-23	4.4944e-22	up-regulated
CCC	COLGALT1	1.37211	2.62683e-13	2.06975e-12	2.0853e-16	1.69814e-15	up-regulated
CCC	IGFBP2	1.3665	1.34987e-07	3.16535e-07	7.69214e-06	1.5837e-05	up-regulated
CCC	GALNT11	1.36638	0.000104761	0.000170814	0.00034987	0.000580639	up-regulated
CCC	ACOX3	1.36223	1.7106e-07	3.9621e-07	1.45369e-05	2.89612e-05	up-regulated
CCC	SYNE2	1.36048	6.08827e-10	2.10374e-09	1.41308e-09	4.71351e-09	up-regulated
CCC	SLC44A1	1.35968	4.4756e-11	1.92655e-10	2.04851e-09	6.72028e-09	up-regulated
CCC	CLUH	1.35957	8.3684e-10	2.80661e-09	3.00894e-11	1.27749e-10	up-regulated
CCC	TMEM68	1.35039	1.24065e-11	6.03809e-11	1.05001e-13	6.19659e-13	up-regulated
CCC	AGA	1.34977	1.2506e-10	4.88777e-10	1.46404e-10	5.61107e-10	up-regulated
CCC	HSPA2	1.34919	3.44855e-08	8.7868e-08	4.78753e-07	1.14717e-06	up-regulated
CCC	MT-CO2	1.34883	9.52793e-15	1.49586e-13	2.51246e-21	4.11498e-20	up-regulated
CCC	COPG2	1.34698	2.47828e-11	1.12656e-10	3.1638e-16	2.50639e-15	up-regulated
CCC	MLLT4	1.34202	9.95951e-13	6.63061e-12	8.99619e-17	7.77477e-16	up-regulated
CCC	SORD	1.34057	4.86028e-12	2.63399e-11	2.51071e-11	1.07641e-10	up-regulated
CCC	AP1B1	1.3377	3.76102e-15	8.84619e-14	2.11862e-27	8.95872e-26	up-regulated
CCC	S100A9	1.33275	0.00146601	0.00211241	0.0060747	0.00868979	up-regulated
CCC	UBE4B	1.33273	6.70654e-14	6.59219e-13	5.88309e-20	8.03962e-19	up-regulated
CCC	EXOSC3	1.33116	1.56229e-08	4.2168e-08	2.53739e-08	7.21927e-08	up-regulated
CCC	NAMPT	1.32804	4.31849e-12	2.37246e-11	1.61652e-12	8.04215e-12	up-regulated
CCC	ANXA3	1.32362	5.5408e-08	1.36902e-07	1.68696e-06	3.76191e-06	up-regulated
CCC	GYS1	1.32131	7.20271e-08	1.74998e-07	3.0617e-07	7.56859e-07	up-regulated
CCC	PAPOLA	1.3213	1.72262e-08	4.61435e-08	4.77923e-08	1.31032e-07	up-regulated
CCC	ASRGL1	1.32115	1.52117e-05	2.71957e-05	4.57003e-05	8.57714e-05	up-regulated
CCC	OSBP	1.32103	1.76819e-15	6.68286e-14	3.08352e-32	3.74562e-30	up-regulated
CCC	SDF2L1	1.31661	2.74709e-12	1.58275e-11	5.05377e-13	2.69843e-12	up-regulated
CCC	ACSL3	1.31359	3.76155e-15	8.84619e-14	1.25436e-23	2.91773e-22	up-regulated
CCC	SEC24C	1.31273	6.08254e-15	1.1568e-13	1.50005e-28	7.75327e-27	up-regulated
CCC	LYPLA1	1.31033	6.45187e-12	3.37489e-11	1.30868e-13	7.64065e-13	up-regulated
CCC	F11R	1.30789	6.76323e-12	3.5209e-11	1.96381e-11	8.56206e-11	up-regulated
CCC	LONP1	1.30136	8.14004e-15	1.34363e-13	1.14743e-19	1.48453e-18	up-regulated
CCC	TM9SF3	1.30094	5.3433e-12	2.84261e-11	9.09772e-17	7.83156e-16	up-regulated
CCC	LPCAT1	1.29757	1.07772e-09	3.54085e-09	3.53257e-08	9.88985e-08	up-regulated
CCC	EVPL	1.29659	5.73178e-05	9.58877e-05	0.000241096	0.000409442	up-regulated
CCC	S100A8	1.29368	0.00166435	0.0023863	0.0199701	0.0267963	up-regulated
CCC	USP9X	1.29295	2.87607e-15	7.94743e-14	6.75698e-30	4.54589e-28	up-regulated
CCC	LEPREL4	1.28986	3.54267e-13	2.71791e-12	8.13182e-18	8.15607e-17	up-regulated
CCC	PSME3	1.28847	7.52329e-15	1.29543e-13	7.9875e-26	2.66636e-24	up-regulated
CCC	TST	1.2881	5.3433e-12	2.84261e-11	2.20415e-13	1.24371e-12	up-regulated
CCC	TMED7	1.28541	6.7648e-15	1.21755e-13	3.66711e-24	9.21624e-23	up-regulated
CCC	PMPCA	1.28536	2.21304e-12	1.31878e-11	2.38402e-20	3.46356e-19	up-regulated
CCC	AGPS	1.28367	7.09134e-09	2.0086e-08	7.55882e-12	3.44679e-11	up-regulated
CCC	TMEM165	1.28287	2.47803e-11	1.12656e-10	2.46083e-12	1.20103e-11	up-regulated
CCC	OCIAD2	1.27885	1.12357e-07	2.65479e-07	2.03049e-05	3.98966e-05	up-regulated
CCC	TOMM5	1.27722	3.8352e-12	2.12027e-11	8.61534e-16	6.44015e-15	up-regulated
CCC	PDIA4	1.26683	2.38682e-14	2.8833e-13	7.45174e-19	8.73631e-18	up-regulated
CCC	CAD	1.26482	1.61472e-14	2.16601e-13	3.00219e-21	4.84449e-20	up-regulated
CCC	FAM3C	1.26438	5.60765e-11	2.36018e-10	1.09745e-13	6.44184e-13	up-regulated
CCC	SFN	1.26304	7.17707e-07	1.51637e-06	2.12816e-06	4.67426e-06	up-regulated
CCC	SLIRP	1.26234	1.37927e-14	1.93319e-13	1.5967e-23	3.58071e-22	up-regulated
CCC	FAM49B	1.25528	5.7482e-14	5.79566e-13	2.80298e-18	3.03402e-17	up-regulated
CCC	DARS2	1.25116	1.69e-08	4.53397e-08	7.3174e-10	2.53157e-09	up-regulated
CCC	DCTPP1	1.25012	3.72247e-10	1.33211e-09	4.35193e-09	1.3613e-08	up-regulated
CCC	AHCYL1	1.24743	8.54642e-12	4.32249e-11	6.48637e-15	4.32392e-14	up-regulated
CCC	VWA5A	1.24606	1.41928e-06	2.89888e-06	0.000112845	0.000200516	up-regulated
CCC	CCNY	1.24411	2.47803e-11	1.12656e-10	1.89886e-10	7.17074e-10	up-regulated
CCC	CASK	1.24338	2.74617e-12	1.58275e-11	3.82395e-17	3.49105e-16	up-regulated
CCC	PITRM1	1.24322	1.34462e-14	1.89068e-13	3.13055e-20	4.43039e-19	up-regulated
CCC	AK4	1.23736	4.0559e-10	1.44004e-09	7.5363e-12	3.4437e-11	up-regulated
CCC	HDLBP	1.23387	2.19408e-15	6.91061e-14	3.35638e-30	2.44624e-28	up-regulated
CCC	ARFGAP3	1.23206	8.15741e-12	4.15851e-11	2.06697e-14	1.30619e-13	up-regulated
CCC	RER1	1.22857	3.65669e-12	2.02693e-11	3.83262e-14	2.37731e-13	up-regulated
CCC	CTNND1	1.22761	9.28335e-15	1.4731e-13	8.35071e-24	2.00647e-22	up-regulated
CCC	ASAH1	1.22713	4.64976e-09	1.35498e-08	1.30324e-09	4.36709e-09	up-regulated
CCC	COA3	1.2264	1.8176e-10	6.89362e-10	4.18882e-11	1.74123e-10	up-regulated
CCC	P4HB	1.22615	9.53448e-15	1.49586e-13	2.82535e-21	4.57602e-20	up-regulated
CCC	FXR1	1.22347	3.91254e-13	2.94484e-12	3.14946e-13	1.73459e-12	up-regulated
CCC	SARS2	1.2211	2.16385e-07	4.92584e-07	1.59799e-07	4.07465e-07	up-regulated
CCC	DDX31	1.21776	6.95105e-09	1.97398e-08	7.46379e-08	1.98294e-07	up-regulated
CCC	AGTRAP	1.21726	1.09776e-12	7.18807e-12	1.68688e-11	7.42872e-11	up-regulated
CCC	CSE1L	1.2164	7.41889e-14	7.10911e-13	1.98351e-20	2.94031e-19	up-regulated
CCC	PNPT1	1.21117	9.55767e-09	2.65033e-08	1.00326e-09	3.41422e-09	up-regulated
CCC	PDIA3	1.21014	9.53675e-14	8.77983e-13	2.61071e-15	1.84139e-14	up-regulated
CCC	BOLA2	1.2101	1.29914e-13	1.12988e-12	5.26467e-18	5.45555e-17	up-regulated
CCC	TFRC	1.20894	3.13578e-08	8.03796e-08	1.10012e-07	2.86188e-07	up-regulated
CCC	S100P	1.20881	0.00529277	0.00721936	0.011741	0.0162427	up-regulated
CCC	SYNGR2	1.20788	6.15525e-12	3.2352e-11	6.71249e-13	3.52809e-12	up-regulated
CCC	MRPS7	1.20503	2.90769e-11	1.30014e-10	8.83735e-14	5.27227e-13	up-regulated
CCC	LGMN	1.20499	2.49026e-08	6.50143e-08	2.62423e-08	7.44214e-08	up-regulated
CCC	ABHD12	1.20347	1.0796e-11	5.3527e-11	3.32774e-11	1.40737e-10	up-regulated
CCC	OSBPL11	1.20267	8.81865e-15	1.40764e-13	5.05256e-17	4.50916e-16	up-regulated
CCC	PMM2	1.20238	1.03046e-11	5.12125e-11	2.25797e-15	1.60294e-14	up-regulated
CCC	IARS	1.20182	1.02586e-15	6.44418e-14	1.45411e-29	9.35123e-28	up-regulated
CCC	ENO1	1.19605	1.07191e-13	9.56622e-13	1.49089e-15	1.083e-14	up-regulated
CCC	PROM1	1.19478	0.00402873	0.00556112	0.0394903	0.0509262	up-regulated
CCC	ARPC1B	1.19373	7.06811e-13	4.90965e-12	8.54269e-16	6.39678e-15	up-regulated
CCC	AGL	1.18695	1.07744e-09	3.54085e-09	1.48503e-11	6.57958e-11	up-regulated
CCC	MAN2B1	1.18529	3.56514e-10	1.28011e-09	2.24427e-10	8.35963e-10	up-regulated
CCC	BSG	1.1837	3.17006e-12	1.80289e-11	1.02768e-12	5.25617e-12	up-regulated
CCC	OGFOD3	1.18037	1.09802e-12	7.18807e-12	3.23061e-13	1.77481e-12	up-regulated
CCC	TM9SF1	1.17934	5.57593e-09	1.6063e-08	1.59807e-08	4.6647e-08	up-regulated
CCC	CRABP1	1.17928	0.00204259	0.00289163	0.0133206	0.0182891	up-regulated
CCC	ERGIC1	1.17888	6.92101e-12	3.59876e-11	4.91887e-12	2.31293e-11	up-regulated
CCC	EEF1G	1.178	8.68719e-16	6.44418e-14	2.76515e-30	2.08483e-28	up-regulated
CCC	POR	1.17403	6.25185e-13	4.41879e-12	4.89818e-14	2.99158e-13	up-regulated
CCC	MDN1	1.17291	2.18514e-09	6.76966e-09	8.13216e-09	2.46103e-08	up-regulated
CCC	GGH	1.16693	1.79414e-06	3.61819e-06	5.36507e-06	1.12525e-05	up-regulated
CCC	HK3	1.16645	0.00275915	0.00385735	0.00997787	0.0139225	up-regulated
CCC	PHB2	1.16613	2.94861e-15	7.94743e-14	5.74996e-25	1.61183e-23	up-regulated
CCC	HIP1R	1.16592	3.35549e-06	6.53029e-06	9.37072e-06	1.90951e-05	up-regulated
CCC	ABCF1	1.16389	7.42556e-14	7.10911e-13	2.27061e-20	3.33201e-19	up-regulated
CCC	TTI1	1.16337	5.14458e-09	1.48902e-08	7.10071e-10	2.47225e-09	up-regulated
CCC	CNNM4	1.16276	6.09042e-10	2.10374e-09	1.0841e-09	3.66933e-09	up-regulated
CCC	AIMP1	1.16145	8.35841e-15	1.36498e-13	2.6188e-25	7.6859e-24	up-regulated
CCC	MARK3	1.16119	2.49814e-13	1.97547e-12	3.07975e-21	4.93324e-20	up-regulated
CCC	PUS7	1.15905	1.3274e-09	4.28161e-09	3.14926e-09	1.00744e-08	up-regulated
CCC	FBLN1	1.15605	6.24146e-05	0.000104068	0.0034543	0.0051171	up-regulated
CCC	HGD	1.15318	0.000465121	0.000704772	0.00532641	0.00768726	up-regulated
CCC	GBF1	1.15159	1.9444e-13	1.58379e-12	6.41689e-20	8.63417e-19	up-regulated
CCC	TNFAIP2	1.15157	7.82527e-06	1.45184e-05	0.000198521	0.000341113	up-regulated
CCC	PLAA	1.14871	8.39011e-11	3.40352e-10	4.52818e-13	2.43564e-12	up-regulated
CCC	TARS2	1.14376	1.93641e-08	5.15393e-08	1.0633e-07	2.7694e-07	up-regulated
CCC	SEC61A1	1.1436	5.26353e-13	3.81174e-12	9.69624e-24	2.30444e-22	up-regulated
CCC	FAM83H	1.14358	0.000106208	0.000172934	0.000218179	0.00037284	up-regulated
CCC	SLC30A7	1.1434	5.872e-12	3.10158e-11	2.08257e-11	9.01691e-11	up-regulated
CCC	CLTC	1.14087	8.21035e-16	6.44418e-14	4.85072e-34	9.46665e-32	up-regulated
CCC	HSPA8	1.14085	1.58489e-14	2.13252e-13	1.41465e-22	2.76173e-21	up-regulated
CCC	SLC25A5	1.13999	6.89178e-05	0.000114344	2.34343e-07	5.87604e-07	up-regulated
CCC	MACF1	1.13944	1.53228e-08	4.15416e-08	4.80169e-10	1.70853e-09	up-regulated
CCC	IFI35	1.13813	4.23472e-10	1.49597e-09	1.23524e-09	4.14876e-09	up-regulated
CCC	PGD	1.1376	6.89837e-13	4.82665e-12	2.62231e-13	1.46081e-12	up-regulated
CCC	MAN1B1	1.13747	2.36713e-11	1.08392e-10	2.12548e-09	6.94671e-09	up-regulated
CCC	EPRS	1.13706	2.0786e-15	6.8931e-14	1.33992e-30	1.06536e-28	up-regulated
CCC	SSR4	1.13673	3.09702e-14	3.48294e-13	1.78257e-23	3.8976e-22	up-regulated
CCC	CECR5	1.1343	1.29958e-11	6.30384e-11	3.62603e-15	2.48927e-14	up-regulated
CCC	GSTK1	1.13369	2.74586e-12	1.58275e-11	4.97148e-15	3.37059e-14	up-regulated
CCC	COPZ1	1.13054	7.61758e-14	7.27329e-13	3.34516e-21	5.281e-20	up-regulated
CCC	SLC38A10	1.13006	4.0354e-09	1.19013e-08	4.33976e-07	1.04503e-06	up-regulated
CCC	IER3IP1	1.12988	1.41692e-14	1.94875e-13	3.1094e-19	3.8195e-18	up-regulated
CCC	TMEM33	1.12924	4.11094e-13	3.07828e-12	1.14742e-16	9.72413e-16	up-regulated
CCC	ARCN1	1.12796	8.70006e-16	6.44418e-14	2.07756e-36	6.48942e-34	up-regulated
CCC	COPE	1.12745	8.24451e-16	6.44418e-14	1.03785e-34	2.38869e-32	up-regulated
CCC	ATAD3A	1.12655	1.0342e-13	9.32484e-13	5.6373e-18	5.78683e-17	up-regulated
CCC	S100A11	1.12178	7.60213e-12	3.92114e-11	6.63972e-12	3.05637e-11	up-regulated
CCC	PLOD3	1.11854	8.20356e-11	3.33093e-10	8.42945e-12	3.82783e-11	up-regulated
CCC	ATP11A	1.1173	1.46791e-06	2.99262e-06	0.000587134	0.000946383	up-regulated
CCC	SLC9A3R1	1.1162	3.57201e-09	1.06594e-08	1.7984e-08	5.20822e-08	up-regulated
CCC	AIFM1	1.11619	8.18672e-13	5.59646e-12	7.30846e-14	4.38407e-13	up-regulated
CCC	TMED10	1.1139	6.58291e-15	1.21021e-13	2.29773e-26	8.44367e-25	up-regulated
CCC	SEC23IP	1.11129	5.46659e-15	1.09719e-13	2.93905e-24	7.60502e-23	up-regulated
CCC	MGLL	1.10891	5.4134e-05	9.06692e-05	0.00110567	0.00173053	up-regulated
CCC	ATP6V1A	1.10855	1.43714e-13	1.22792e-12	9.07857e-17	7.83049e-16	up-regulated
CCC	B4GALT1	1.10593	3.50825e-05	6.03525e-05	0.0017465	0.00267043	up-regulated
CCC	FARP1	1.10474	2.21739e-08	5.85321e-08	1.24355e-06	2.82057e-06	up-regulated
CCC	TOMM20	1.10073	8.31719e-09	2.33333e-08	1.16563e-10	4.54304e-10	up-regulated
CCC	DDX46	1.09978	9.70405e-16	6.44418e-14	7.68376e-33	1.15866e-30	up-regulated
CCC	DDX58	1.09882	3.7194e-09	1.10483e-08	4.00321e-07	9.6879e-07	up-regulated
CCC	RAB32	1.09871	3.57086e-09	1.06594e-08	1.67086e-08	4.85173e-08	up-regulated
CCC	SCCPDH	1.09836	2.26156e-10	8.43839e-10	7.34654e-10	2.53763e-09	up-regulated
CCC	MCM5	1.0975	8.20201e-06	1.51787e-05	1.372e-05	2.74337e-05	up-regulated
CCC	HSP90B1	1.09698	1.82854e-14	2.39652e-13	2.64762e-17	2.45818e-16	up-regulated
CCC	DPP3	1.0952	2.71501e-11	1.22298e-10	4.86515e-14	2.97973e-13	up-regulated
CCC	ATP13A1	1.09138	4.97714e-12	2.69036e-11	3.59939e-15	2.47486e-14	up-regulated
CCC	DDX39A	1.08972	1.56444e-11	7.46129e-11	1.00993e-10	3.97159e-10	up-regulated
CCC	PTRH2	1.08469	1.61854e-12	1.00396e-11	1.51667e-13	8.78462e-13	up-regulated
CCC	LIG3	1.08129	2.54038e-07	5.72044e-07	6.753e-08	1.80838e-07	up-regulated
CCC	CTPS1	1.08102	1.19648e-09	3.89657e-09	6.01533e-07	1.42189e-06	up-regulated
CCC	GMDS	1.07628	1.69845e-12	1.04782e-11	5.26762e-13	2.80235e-12	up-regulated
CCC	MCM7	1.07615	1.61654e-05	2.87598e-05	5.29736e-06	1.11158e-05	up-regulated
CCC	AP1S2	1.0745	6.21975e-10	2.14672e-09	2.85732e-10	1.05266e-09	up-regulated
CCC	DDX5	1.07442	1.08347e-15	6.44418e-14	2.42975e-28	1.2355e-26	up-regulated
CCC	HEXB	1.07344	1.38467e-09	4.45056e-09	1.51362e-09	5.02587e-09	up-regulated
CCC	KIAA2013	1.07092	2.2597e-11	1.03874e-10	3.62608e-12	1.73299e-11	up-regulated
CCC	HEXA	1.06927	2.87165e-10	1.04929e-09	9.3684e-11	3.70751e-10	up-regulated
CCC	CCS	1.06818	2.01586e-06	4.03634e-06	8.00511e-06	1.64426e-05	up-regulated
CCC	HMGCL	1.06802	5.60543e-11	2.36018e-10	8.34414e-13	4.30294e-12	up-regulated
CCC	PMPCB	1.06206	4.63509e-12	2.52845e-11	8.06756e-17	7.0418e-16	up-regulated
CCC	ARL1	1.06097	5.61339e-15	1.12088e-13	3.32702e-24	8.50822e-23	up-regulated
CCC	NDRG1	1.0575	6.69683e-07	1.42593e-06	3.34774e-07	8.20609e-07	up-regulated
CCC	LMAN1	1.05749	1.74709e-14	2.30848e-13	1.73777e-17	1.65943e-16	up-regulated
CCC	LRRC16A	1.05656	1.10131e-06	2.28356e-06	1.17278e-06	2.66836e-06	up-regulated
CCC	SEL1L	1.05617	1.18472e-11	5.80929e-11	4.06856e-10	1.46797e-09	up-regulated
CCC	SRPRB	1.05607	2.49566e-12	1.46523e-11	4.06346e-19	4.92231e-18	up-regulated
CCC	BAX	1.05429	7.05841e-14	6.84576e-13	4.2071e-17	3.80117e-16	up-regulated
CCC	TPD52L1	1.05332	5.646e-08	1.39413e-07	1.77849e-05	3.50805e-05	up-regulated
CCC	ECH1	1.05253	1.45876e-10	5.63193e-10	3.11185e-07	7.6882e-07	up-regulated
CCC	AP1M2	1.05164	1.63577e-09	5.18479e-09	5.6504e-12	2.63424e-11	up-regulated
CCC	SEC24D	1.05125	1.30693e-10	5.0907e-10	4.08236e-11	1.70307e-10	up-regulated
CCC	GARS	1.05105	9.48525e-13	6.3633e-12	6.96874e-15	4.63135e-14	up-regulated
CCC	DHX30	1.05104	1.02041e-12	6.77125e-12	7.72699e-19	9.0107e-18	up-regulated
CCC	RPL29	1.05036	7.05808e-13	4.90965e-12	2.52201e-13	1.41213e-12	up-regulated
CCC	HCLS1	1.04809	7.05379e-07	1.49594e-06	8.03804e-05	0.000145129	up-regulated
CCC	HSPD1	1.04512	7.42175e-14	7.10911e-13	4.10359e-17	3.72303e-16	up-regulated
CCC	HSPH1	1.0429	2.44571e-15	7.22847e-14	3.16705e-21	5.03619e-20	up-regulated
CCC	CTSZ	1.04285	4.37675e-09	1.28044e-08	7.23129e-08	1.92585e-07	up-regulated
CCC	CNOT1	1.04085	2.51562e-14	2.99174e-13	4.40727e-22	7.83454e-21	up-regulated
CCC	YWHAH	1.03955	7.69237e-12	3.96216e-11	4.08271e-10	1.47186e-09	up-regulated
CCC	IGF2BP2	1.03819	1.83899e-07	4.23035e-07	2.05818e-06	4.52965e-06	up-regulated
CCC	MGST3	1.03702	2.31136e-10	8.60221e-10	2.65336e-10	9.80822e-10	up-regulated
CCC	SDHA	1.03655	7.42937e-14	7.10911e-13	3.07445e-19	3.7872e-18	up-regulated
CCC	SEC61G	1.03341	2.95033e-12	1.68871e-11	4.5984e-14	2.83223e-13	up-regulated
CCC	HYOU1	1.03261	1.97025e-15	6.68286e-14	4.03252e-18	4.2492e-17	up-regulated
CCC	GIPC1	1.03259	8.77147e-11	3.54507e-10	6.84598e-11	2.75921e-10	up-regulated
CCC	TUFM	1.03053	2.87361e-15	7.94743e-14	2.26897e-22	4.22222e-21	up-regulated
CCC	MET	1.03015	1.5681e-05	2.79559e-05	0.00124972	0.00194416	up-regulated
CCC	CYCS	1.02824	8.7505e-12	4.4187e-11	3.34339e-13	1.83446e-12	up-regulated
CCC	IPO7	1.02744	3.37744e-15	8.48825e-14	2.24242e-22	4.19064e-21	up-regulated
CCC	GAPDH	1.02384	6.00371e-12	3.16698e-11	8.20522e-14	4.90183e-13	up-regulated
CCC	APOL2	1.01993	1.052e-05	1.91728e-05	0.00335767	0.00498238	up-regulated
CCC	COX5B	1.01769	1.33224e-13	1.15364e-12	1.16742e-18	1.326e-17	up-regulated
CCC	GALNT2	1.01735	3.16213e-09	9.54312e-09	5.2557e-08	1.43287e-07	up-regulated
CCC	GUSB	1.01646	6.6976e-07	1.42593e-06	3.25031e-05	6.23952e-05	up-regulated
CCC	PLEC	1.01496	2.18116e-09	6.76966e-09	2.71869e-09	8.76113e-09	up-regulated
CCC	APEH	1.01379	9.25325e-13	6.24451e-12	1.46631e-16	1.2237e-15	up-regulated
CCC	USP10	1.01279	2.4673e-10	9.09738e-10	2.26959e-11	9.79754e-11	up-regulated
CCC	IDE	1.01156	5.33644e-08	1.32367e-07	3.48815e-10	1.2722e-09	up-regulated
CCC	RAB2A	1.00943	1.14629e-14	1.67948e-13	1.62219e-16	1.34608e-15	up-regulated
CCC	OAT	1.00939	6.93415e-07	1.47128e-06	5.89472e-06	1.22868e-05	up-regulated
CCC	IMPDH2	1.00898	2.49509e-12	1.46523e-11	1.32534e-13	7.72759e-13	up-regulated
CCC	NIPSNAP1	1.00847	8.3497e-12	4.2417e-11	3.78997e-14	2.3542e-13	up-regulated
CCC	TMED3	1.00732	3.88587e-10	1.38379e-09	4.18284e-09	1.3131e-08	up-regulated
CCC	AHCY	1.00723	2.90562e-11	1.30014e-10	4.84759e-12	2.28432e-11	up-regulated
CCC	AKAP2	1.00534	4.3372e-05	7.36852e-05	0.000727574	0.0011595	up-regulated
CCC	PSMG1	1.00437	3.88552e-10	1.38379e-09	5.38222e-13	2.85636e-12	up-regulated
CCC	FAM98C	-1.00184	1.04778e-10	4.16959e-10	1.10741e-08	3.28987e-08	down-regulated
CCC	EIF4E2	-1.00228	1.0023e-10	4.00319e-10	1.63362e-11	7.20871e-11	down-regulated
CCC	AQR	-1.00383	1.38791e-05	2.49595e-05	3.37141e-07	8.25485e-07	down-regulated
CCC	NTPCR	-1.00426	1.30085e-09	4.22005e-09	5.70224e-10	2.01584e-09	down-regulated
CCC	LBR	-1.00506	3.04308e-06	5.95143e-06	1.87529e-05	3.69565e-05	down-regulated
CCC	AGAP3	-1.00549	1.03331e-09	3.40774e-09	1.036e-08	3.08403e-08	down-regulated
CCC	JMJD6	-1.00554	5.54118e-08	1.36902e-07	1.28014e-08	3.77735e-08	down-regulated
CCC	PPP1R18	-1.00643	2.32509e-07	5.27674e-07	4.67074e-07	1.12103e-06	down-regulated
CCC	MRPL17	-1.00673	4.07525e-06	7.86148e-06	1.90796e-06	4.21389e-06	down-regulated
CCC	DMTN	-1.00678	2.42595e-05	4.23331e-05	6.39206e-05	0.000116858	down-regulated
CCC	VASN	-1.00816	5.68826e-09	1.6365e-08	1.64869e-07	4.19903e-07	down-regulated
CCC	PSMB9	-1.00832	2.15267e-05	3.77906e-05	3.90268e-05	7.42341e-05	down-regulated
CCC	C6	-1.00867	0.000399599	0.000609717	0.000784314	0.0012463	down-regulated
CCC	MAPRE3	-1.0102	1.81449e-09	5.71717e-09	1.52919e-09	5.0737e-09	down-regulated
CCC	ATP11B	-1.01093	1.8709e-12	1.13789e-11	1.09256e-16	9.31337e-16	down-regulated
CCC	PITHD1	-1.01142	5.2629e-13	3.81174e-12	3.6874e-14	2.29374e-13	down-regulated
CCC	REL	-1.01213	1.14486e-10	4.50673e-10	2.01882e-11	8.77563e-11	down-regulated
CCC	F12	-1.01368	5.88706e-06	1.11201e-05	1.94483e-06	4.29316e-06	down-regulated
CCC	STAT5A	-1.01438	3.82845e-07	8.44693e-07	6.93191e-07	1.62363e-06	down-regulated
CCC	MAP7D1	-1.01541	1.63618e-09	5.18479e-09	6.47972e-10	2.26686e-09	down-regulated
CCC	NOL9	-1.01917	4.68239e-11	2.00373e-10	1.08841e-11	4.87665e-11	down-regulated
CCC	RAB43	-1.01944	2.68361e-07	6.01817e-07	4.1144e-07	9.94049e-07	down-regulated
CCC	HLA-DQB1	-1.02027	9.77663e-05	0.000159825	3.41877e-06	7.32139e-06	down-regulated
CCC	BTD	-1.02091	3.24803e-06	6.32993e-06	2.5819e-05	5.00693e-05	down-regulated
CCC	HIST2H3PS2	-1.02295	1.11056e-09	3.64602e-09	3.61194e-09	1.14126e-08	down-regulated
CCC	MIOS	-1.02538	5.0973e-12	2.72834e-11	2.48955e-11	1.06838e-10	down-regulated
CCC	CFAP20	-1.02647	1.13102e-11	5.56411e-11	2.42948e-12	1.18705e-11	down-regulated
CCC	ARMC6	-1.02832	3.63055e-07	8.02648e-07	5.24454e-07	1.25119e-06	down-regulated
CCC	AIF1	-1.02967	5.79677e-06	1.09595e-05	3.65015e-05	6.97949e-05	down-regulated
CCC	TAF1L	-1.03008	5.80965e-13	4.17169e-12	7.93349e-16	5.96102e-15	down-regulated
CCC	PGM2L1	-1.03066	0.000507807	0.000767326	0.00233319	0.00352315	down-regulated
CCC	PRDX2	-1.03105	5.46558e-11	2.31375e-10	6.2036e-11	2.50956e-10	down-regulated
CCC	UBE2L6	-1.03188	6.04239e-09	1.73041e-08	1.10587e-07	2.87172e-07	down-regulated
CCC	MX2	-1.03378	7.39424e-05	0.000122092	0.000366177	0.000605403	down-regulated
CCC	NARFL	-1.03386	1.77838e-10	6.76312e-10	1.57996e-08	4.61842e-08	down-regulated
CCC	NUBP2	-1.03407	1.75594e-11	8.30132e-11	8.04841e-13	4.16025e-12	down-regulated
CCC	BIN1	-1.03523	4.0951e-08	1.03275e-07	2.28106e-07	5.7295e-07	down-regulated
CCC	FGD4	-1.03531	3.13533e-08	8.03796e-08	6.43091e-07	1.5144e-06	down-regulated
CCC	ZMYM3	-1.03602	3.16213e-09	9.54312e-09	1.47388e-08	4.31699e-08	down-regulated
CCC	DOCK8	-1.03602	4.25519e-07	9.33196e-07	1.27993e-05	2.56985e-05	down-regulated
CCC	SNAPIN	-1.03737	1.06119e-13	9.48996e-13	1.57697e-14	1.00673e-13	down-regulated
CCC	PFN2	-1.03751	1.23995e-12	7.97394e-12	3.97836e-11	1.66482e-10	down-regulated
CCC	RFC3	-1.03861	1.85818e-10	7.03533e-10	2.20229e-07	5.5444e-07	down-regulated
CCC	C3orf58	-1.0387	2.24286e-07	5.10039e-07	8.59464e-07	1.98649e-06	down-regulated
CCC	GTF3C4	-1.03882	0.000379726	0.000581237	3.58771e-06	7.66441e-06	down-regulated
CCC	ADCK4	-1.03975	9.34367e-08	2.23767e-07	4.38254e-07	1.05475e-06	down-regulated
CCC	RAP1B	-1.04027	1.67062e-13	1.39954e-12	3.12717e-21	4.99092e-20	down-regulated
CCC	BLOC1S1	-1.04172	1.18778e-08	3.25858e-08	6.19562e-09	1.892e-08	down-regulated
CCC	CBR4	-1.04174	2.68473e-09	8.21001e-09	4.70381e-08	1.29207e-07	down-regulated
CCC	CHCHD4	-1.04184	3.45002e-08	8.7868e-08	8.79147e-07	2.02984e-06	down-regulated
CCC	EHD1	-1.04202	8.76892e-11	3.54507e-10	6.12449e-11	2.48445e-10	down-regulated
CCC	IFIT3	-1.04348	6.60645e-05	0.000109848	4.15878e-05	7.87628e-05	down-regulated
CCC	LRRC57	-1.04444	2.59427e-11	1.17562e-10	4.85622e-12	2.28593e-11	down-regulated
CCC	GDI1	-1.04581	1.3437e-14	1.89068e-13	5.5009e-18	5.67345e-17	down-regulated
CCC	RANBP3	-1.04606	6.58657e-15	1.21021e-13	1.06005e-13	6.24745e-13	down-regulated
CCC	C7	-1.04656	5.34294e-07	1.15438e-06	8.11577e-07	1.88377e-06	down-regulated
CCC	DOCK6	-1.04694	2.68385e-09	8.21001e-09	2.16294e-10	8.08421e-10	down-regulated
CCC	KDSR	-1.04711	4.63509e-12	2.52845e-11	1.34118e-10	5.18107e-10	down-regulated
CCC	CTBP1	-1.04733	1.57361e-14	2.12389e-13	1.38828e-20	2.10067e-19	down-regulated
CCC	ECE1	-1.04919	5.93183e-07	1.27531e-06	3.53512e-06	7.55575e-06	down-regulated
CCC	CLPB	-1.04986	4.67568e-08	1.16772e-07	5.36698e-09	1.66099e-08	down-regulated
CCC	C16orf58	-1.05049	3.01729e-08	7.75862e-08	5.85588e-07	1.38795e-06	down-regulated
CCC	GSTO1	-1.05151	5.66558e-13	4.07639e-12	1.50785e-18	1.66933e-17	down-regulated
CCC	ATG4B	-1.05184	2.2611e-11	1.03874e-10	1.13554e-08	3.37116e-08	down-regulated
CCC	RAB11FIP5	-1.05218	9.00644e-09	2.50861e-08	6.31894e-08	1.70257e-07	down-regulated
CCC	ABCB10	-1.05265	3.7209e-09	1.10483e-08	1.03507e-06	2.36983e-06	down-regulated
CCC	CLIC4	-1.0531	4.67535e-08	1.16772e-07	3.30669e-07	8.11002e-07	down-regulated
CCC	TUBGCP3	-1.05547	1.70193e-10	6.50005e-10	8.0301e-11	3.21572e-10	down-regulated
CCC	CASP7	-1.05582	4.23434e-10	1.49597e-09	2.55422e-10	9.44974e-10	down-regulated
CCC	HTATSF1	-1.05594	1.33374e-12	8.46508e-12	1.60346e-12	7.99535e-12	down-regulated
CCC	MAU2	-1.05654	1.1529e-12	7.45803e-12	1.99539e-12	9.8264e-12	down-regulated
CCC	COQ6	-1.0573	1.56298e-08	4.2168e-08	1.73825e-06	3.86641e-06	down-regulated
CCC	NUBPL	-1.05733	1.45918e-10	5.63193e-10	2.86458e-08	8.0975e-08	down-regulated
CCC	AK3	-1.05797	2.77715e-11	1.24815e-10	2.31175e-12	1.13333e-11	down-regulated
CCC	GNB1	-1.05984	1.97054e-15	6.68286e-14	2.44456e-27	9.99072e-26	down-regulated
CCC	TACC1	-1.05997	1.07127e-10	4.25105e-10	1.03544e-10	4.06098e-10	down-regulated
CCC	SMARCA4	-1.06178	1.09496e-10	4.331e-10	2.75038e-10	1.01583e-09	down-regulated
CCC	TUBB2A	-1.06197	3.32279e-07	7.3647e-07	5.86195e-06	1.22243e-05	down-regulated
CCC	TRIP10	-1.06224	1.63618e-09	5.18479e-09	1.84608e-08	5.32163e-08	down-regulated
CCC	ERAP2	-1.06422	6.6976e-07	1.42593e-06	7.92126e-07	1.84156e-06	down-regulated
CCC	FUNDC2	-1.06456	2.41421e-10	8.92421e-10	3.43111e-09	1.08805e-08	down-regulated
CCC	PPP1R12C	-1.06492	3.29357e-09	9.88602e-09	2.51637e-09	8.15722e-09	down-regulated
CCC	VIM	-1.06519	3.29757e-09	9.89046e-09	7.39774e-07	1.72627e-06	down-regulated
CCC	MGST1	-1.06599	0.00611273	0.00827584	0.0105335	0.0146698	down-regulated
CCC	PTBP3	-1.06605	6.49222e-10	2.2267e-09	3.26664e-09	1.0427e-08	down-regulated
CCC	EIF2D	-1.06628	7.06757e-10	2.40143e-09	8.57427e-08	2.25967e-07	down-regulated
CCC	RAB34	-1.07005	4.37641e-09	1.28044e-08	2.27234e-10	8.44978e-10	down-regulated
CCC	ITPR1	-1.07186	7.2032e-08	1.74998e-07	2.18957e-07	5.51555e-07	down-regulated
CCC	CYP20A1	-1.07244	5.02516e-10	1.76129e-09	7.12452e-08	1.90089e-07	down-regulated
CCC	NOL3	-1.07278	3.56514e-10	1.28011e-09	6.48173e-08	1.74321e-07	down-regulated
CCC	ARPC1A	-1.07358	1.1525e-12	7.45803e-12	1.67803e-14	1.06657e-13	down-regulated
CCC	FMNL1	-1.07363	0.000107682	0.000175118	0.000615313	0.000988888	down-regulated
CCC	NCOR1	-1.07394	1.74191e-07	4.02823e-07	3.17835e-08	8.94395e-08	down-regulated
CCC	APOA1BP	-1.07397	4.42641e-13	3.29756e-12	2.91221e-13	1.61204e-12	down-regulated
CCC	ZFPL1	-1.07432	1.36587e-10	5.30138e-10	2.86791e-11	1.22355e-10	down-regulated
CCC	NT5DC3	-1.07451	3.13578e-08	8.03796e-08	1.57539e-06	3.52387e-06	down-regulated
CCC	PRPSAP1	-1.07508	4.31706e-12	2.37246e-11	7.72347e-13	4.01125e-12	down-regulated
CCC	MTAP	-1.07617	9.71386e-13	6.50516e-12	3.46777e-13	1.8932e-12	down-regulated
CCC	ENTPD1	-1.07647	7.67993e-09	2.16707e-08	6.32397e-10	2.22126e-09	down-regulated
CCC	CRYZL1	-1.07758	1.55034e-13	1.30629e-12	3.65966e-18	3.91289e-17	down-regulated
CCC	RING1	-1.07759	1.94319e-13	1.58379e-12	1.26084e-10	4.89667e-10	down-regulated
CCC	COQ7	-1.07779	4.74615e-09	1.38182e-08	3.44008e-08	9.64324e-08	down-regulated
CCC	HIST1H1C	-1.07865	3.84704e-10	1.37219e-09	2.3652e-12	1.15823e-11	down-regulated
CCC	TGFBRAP1	-1.07963	2.68921e-08	6.9968e-08	4.37265e-09	1.3668e-08	down-regulated
CCC	PPP1R13L	-1.07972	5.33611e-05	8.96113e-05	0.0018504	0.0028214	down-regulated
CCC	MAP2K2	-1.08139	3.48711e-12	1.95273e-11	2.56625e-12	1.24945e-11	down-regulated
CCC	CDC23	-1.08179	7.84483e-11	3.20312e-10	4.88797e-11	2.00705e-10	down-regulated
CCC	ERCC3	-1.08378	6.05373e-14	6.04406e-13	4.67365e-16	3.62041e-15	down-regulated
CCC	TGM3	-1.08636	0.00052721	0.000794175	0.000146787	0.000256965	down-regulated
CCC	PTPRJ	-1.0866	0.000389533	0.000595395	0.00057497	0.00092883	down-regulated
CCC	MAPK3	-1.08728	6.53797e-14	6.49785e-13	1.30437e-19	1.67765e-18	down-regulated
CCC	PARK7	-1.08752	1.71714e-15	6.68286e-14	4.22829e-19	5.09375e-18	down-regulated
CCC	DCAF13	-1.09343	4.37745e-09	1.28044e-08	4.1692e-08	1.15685e-07	down-regulated
CCC	AAAS	-1.09691	4.37536e-09	1.28044e-08	5.94301e-12	2.75305e-11	down-regulated
CCC	DBR1	-1.09823	8.02184e-11	3.26321e-10	3.12542e-12	1.50855e-11	down-regulated
CCC	CAPNS1	-1.09861	3.56415e-15	8.75993e-14	6.3519e-23	1.27417e-21	down-regulated
CCC	AIDA	-1.09889	2.51729e-14	2.99174e-13	1.37136e-18	1.52594e-17	down-regulated
CCC	ENGASE	-1.09913	9.90773e-10	3.28231e-09	1.20086e-08	3.55784e-08	down-regulated
CCC	DNAJC19	-1.0994	4.68285e-11	2.00373e-10	3.98401e-11	1.66559e-10	down-regulated
CCC	TOLLIP	-1.1001	7.13166e-15	1.26262e-13	4.37328e-19	5.21099e-18	down-regulated
CCC	DDX41	-1.10217	9.03423e-13	6.10613e-12	9.40326e-14	5.58702e-13	down-regulated
CCC	MICAL1	-1.10304	9.77656e-07	2.03488e-06	1.19671e-05	2.40717e-05	down-regulated
CCC	GPX3	-1.10312	4.70935e-06	9.03423e-06	1.61127e-05	3.1955e-05	down-regulated
CCC	MUC5AC	-1.10448	7.1779e-07	1.51637e-06	0.00778442	0.0109952	down-regulated
CCC	RBCK1	-1.10499	1.13114e-11	5.56411e-11	4.33141e-11	1.79538e-10	down-regulated
CCC	FOCAD	-1.10514	7.01758e-11	2.90055e-10	7.97796e-10	2.74706e-09	down-regulated
CCC	ELMO1	-1.10516	1.05224e-05	1.91728e-05	6.64135e-06	1.37904e-05	down-regulated
CCC	PPP1R12A	-1.10592	1.29963e-13	1.12988e-12	9.27801e-19	1.0649e-17	down-regulated
CCC	C8A	-1.10713	1.56968e-06	3.193e-06	5.6852e-07	1.34904e-06	down-regulated
CCC	NMD3	-1.1072	1.32841e-09	4.28161e-09	6.64791e-11	2.68185e-10	down-regulated
CCC	HYPK	-1.10783	1.97422e-08	5.25136e-08	8.85283e-08	2.32933e-07	down-regulated
CCC	C9orf64	-1.10888	3.6466e-09	1.08702e-08	1.49798e-07	3.84428e-07	down-regulated
CCC	SCO1	-1.11084	2.18586e-09	6.76966e-09	1.87757e-10	7.10263e-10	down-regulated
CCC	THY1	-1.11127	1.20895e-05	2.19004e-05	1.01445e-05	2.05855e-05	down-regulated
CCC	MAN2C1	-1.11172	8.95647e-12	4.50806e-11	1.1676e-08	3.46165e-08	down-regulated
CCC	NEXN	-1.1126	2.21301e-10	8.27135e-10	1.25726e-12	6.36343e-12	down-regulated
CCC	IGHV6-1	-1.11301	6.79211e-06	1.27203e-05	1.05524e-05	2.13737e-05	down-regulated
CCC	PROSC	-1.11314	8.65553e-14	8.10817e-13	6.89634e-14	4.14824e-13	down-regulated
CCC	FTO	-1.11516	8.20124e-06	1.51787e-05	9.78259e-07	2.24799e-06	down-regulated
CCC	DRAP1	-1.11563	8.43782e-14	7.98671e-13	2.0534e-13	1.16617e-12	down-regulated
CCC	DST	-1.1182	2.91392e-09	8.84288e-09	1.56112e-09	5.17574e-09	down-regulated
CCC	DCAF8	-1.11896	2.01252e-09	6.27782e-09	1.4289e-09	4.75902e-09	down-regulated
CCC	CWC27	-1.11909	1.36196e-11	6.56655e-11	1.9726e-12	9.73315e-12	down-regulated
CCC	DOCK5	-1.12064	5.33644e-08	1.32367e-07	1.03623e-06	2.37124e-06	down-regulated
CCC	H2AFY2	-1.12308	4.41664e-08	1.10896e-07	7.19196e-08	1.91654e-07	down-regulated
CCC	PGRMC1	-1.12322	2.71418e-11	1.22298e-10	1.74516e-11	7.63922e-11	down-regulated
CCC	ABT1	-1.12324	5.25142e-07	1.13573e-06	2.16676e-07	5.46123e-07	down-regulated
CCC	MTR	-1.12369	7.38079e-09	2.08637e-08	2.23331e-07	5.61602e-07	down-regulated
CCC	MAPK9	-1.12399	5.35776e-11	2.2703e-10	7.02761e-13	3.67605e-12	down-regulated
CCC	PPIE	-1.12453	6.41437e-11	2.66968e-10	3.81701e-10	1.38063e-09	down-regulated
CCC	DNAJC8	-1.1246	1.94488e-13	1.58379e-12	4.46542e-16	3.46843e-15	down-regulated
CCC	MTFR1L	-1.12518	1.69845e-12	1.04782e-11	4.18895e-14	2.59099e-13	down-regulated
CCC	MDC1	-1.12552	2.39587e-08	6.28547e-08	1.07264e-06	2.45072e-06	down-regulated
CCC	MYL6	-1.12653	9.80597e-14	8.98983e-13	7.96699e-21	1.21817e-19	down-regulated
CCC	TBC1D5	-1.12683	1.1474e-09	3.75567e-09	7.1291e-12	3.27131e-11	down-regulated
CCC	ELMO2	-1.12703	4.23472e-10	1.49597e-09	1.05849e-11	4.75722e-11	down-regulated
CCC	TTC19	-1.12727	4.41756e-08	1.10896e-07	5.24792e-07	1.25132e-06	down-regulated
CCC	CREG1	-1.12769	3.46653e-06	6.7374e-06	4.42155e-05	8.33784e-05	down-regulated
CCC	MEAF6	-1.12814	1.84088e-14	2.39652e-13	4.3585e-19	5.20758e-18	down-regulated
CCC	PPP2R2A	-1.12839	5.09563e-12	2.72834e-11	2.07997e-10	7.78075e-10	down-regulated
CCC	STK10	-1.12842	9.44826e-07	1.97124e-06	4.99466e-07	1.19549e-06	down-regulated
CCC	ZNF326	-1.12873	2.49008e-08	6.50143e-08	1.31724e-07	3.40442e-07	down-regulated
CCC	C4B	-1.12983	7.1779e-07	1.51637e-06	4.61204e-07	1.10816e-06	down-regulated
CCC	IRF2BP1	-1.13011	5.47485e-10	1.90769e-09	1.26677e-10	4.91534e-10	down-regulated
CCC	ESD	-1.13023	1.27473e-14	1.84074e-13	1.58025e-23	3.56208e-22	down-regulated
CCC	PPP1CC	-1.13126	1.11817e-14	1.66886e-13	1.41677e-16	1.18462e-15	down-regulated
CCC	LMO7	-1.1317	0.000168675	0.000268126	0.000675667	0.0010835	down-regulated
CCC	ATXN3	-1.13207	2.41421e-10	8.92421e-10	1.11147e-09	3.75326e-09	down-regulated
CCC	ADO	-1.13621	1.91586e-12	1.16227e-11	1.88142e-12	9.31762e-12	down-regulated
CCC	APOBR	-1.13665	1.46791e-06	2.99262e-06	6.72882e-07	1.57775e-06	down-regulated
CCC	RAVER1	-1.13758	2.71473e-11	1.22298e-10	2.30878e-10	8.57799e-10	down-regulated
CCC	VTN	-1.13824	1.70439e-06	3.44901e-06	1.77338e-05	3.49954e-05	down-regulated
CCC	SP100	-1.13901	4.6815e-14	4.88597e-13	4.32655e-20	6.0641e-19	down-regulated
CCC	CYP51A1	-1.13943	3.79498e-08	9.63239e-08	3.17631e-06	6.82891e-06	down-regulated
CCC	GIGYF2	-1.13956	1.32853e-09	4.28161e-09	6.05812e-11	2.4621e-10	down-regulated
CCC	PON1	-1.14046	4.69e-05	7.93092e-05	0.000112989	0.00020069	down-regulated
CCC	RAB35	-1.14048	2.26045e-13	1.81088e-12	5.50194e-17	4.9002e-16	down-regulated
CCC	SYNE3	-1.1425	5.35561e-09	1.54702e-08	1.15811e-07	3.00382e-07	down-regulated
CCC	TSPYL5	-1.14267	1.14189e-08	3.13661e-08	5.70469e-08	1.5466e-07	down-regulated
CCC	CRK	-1.14281	4.65802e-15	9.89089e-14	8.88582e-19	1.02798e-17	down-regulated
CCC	SH2D4A	-1.14321	1.55914e-10	5.97034e-10	1.1649e-08	3.45597e-08	down-regulated
CCC	SPNS1	-1.14391	4.93059e-14	5.09727e-13	4.88879e-17	4.37192e-16	down-regulated
CCC	RNH1	-1.14466	9.18856e-16	6.44418e-14	4.07714e-29	2.4763e-27	down-regulated
CCC	CLIC3	-1.1459	4.05858e-05	6.91667e-05	0.000579325	0.000934977	down-regulated
CCC	HP1BP3	-1.15062	3.81158e-13	2.88724e-12	2.29227e-16	1.84946e-15	down-regulated
CCC	SCAF1	-1.15133	6.25482e-13	4.41879e-12	6.49809e-18	6.63257e-17	down-regulated
CCC	CALML3	-1.15202	5.0265e-10	1.76129e-09	4.6308e-09	1.44234e-08	down-regulated
CCC	NBEAL2	-1.15249	4.48904e-06	8.63642e-06	2.58103e-06	5.61535e-06	down-regulated
CCC	TMEM109	-1.15306	8.82402e-09	2.46521e-08	1.90901e-09	6.2815e-09	down-regulated
CCC	SUN2	-1.15367	1.22304e-10	4.78816e-10	2.04207e-10	7.65865e-10	down-regulated
CCC	STAT6	-1.15628	1.51229e-13	1.27669e-12	9.06837e-16	6.76723e-15	down-regulated
CCC	SNX12	-1.15739	7.52225e-15	1.29543e-13	1.17552e-24	3.21284e-23	down-regulated
CCC	ORC5	-1.15973	1.21269e-11	5.93188e-11	1.68195e-10	6.40136e-10	down-regulated
CCC	UBE3A	-1.16116	2.47292e-09	7.6102e-09	1.12e-06	2.55225e-06	down-regulated
CCC	LANCL1	-1.16151	2.79258e-14	3.23153e-13	1.88368e-19	2.37388e-18	down-regulated
CCC	PEF1	-1.16611	1.50223e-15	6.44418e-14	1.22586e-25	3.97086e-24	down-regulated
CCC	DAB2	-1.16618	1.04788e-10	4.16959e-10	2.28428e-09	7.4435e-09	down-regulated
CCC	ATL2	-1.16699	5.98418e-06	1.12845e-05	0.000106096	0.000188909	down-regulated
CCC	ENAH	-1.16796	1.85783e-10	7.03533e-10	7.20869e-10	2.50386e-09	down-regulated
CCC	SPTAN1	-1.16838	4.92866e-14	5.09727e-13	2.16203e-18	2.35775e-17	down-regulated
CCC	PPP3R1	-1.16979	1.70538e-09	5.38503e-09	1.05569e-10	4.12927e-10	down-regulated
CCC	PLIN2	-1.17048	0.00586739	0.0079733	0.00206033	0.00312733	down-regulated
CCC	CLIC6	-1.17182	0.000103322	0.000168604	3.89634e-05	7.41457e-05	down-regulated
CCC	INPP1	-1.17209	2.77715e-11	1.24815e-10	8.57094e-10	2.94197e-09	down-regulated
CCC	SULT1A1	-1.17228	0.000763068	0.00113195	0.000928114	0.00146152	down-regulated
CCC	CAMK2D	-1.17248	2.06258e-11	9.62809e-11	3.62058e-08	1.01103e-07	down-regulated
CCC	RRP8	-1.17284	4.44887e-14	4.65428e-13	2.14213e-18	2.34188e-17	down-regulated
CCC	DNAJB2	-1.17352	2.41399e-10	8.92421e-10	5.93417e-11	2.41621e-10	down-regulated
CCC	IGSF8	-1.17415	1.94177e-07	4.45742e-07	2.14941e-05	4.20553e-05	down-regulated
CCC	HSBP1	-1.17422	7.38079e-09	2.08637e-08	1.10089e-07	2.86219e-07	down-regulated
CCC	PI4K2A	-1.17423	1.30731e-10	5.0907e-10	8.43742e-09	2.54461e-08	down-regulated
CCC	ENOPH1	-1.1746	2.15297e-14	2.67541e-13	9.81968e-17	8.43644e-16	down-regulated
CCC	ANKRD13A	-1.17603	4.76492e-08	1.18738e-07	6.82798e-09	2.07497e-08	down-regulated
CCC	SCRN1	-1.17631	1.33224e-13	1.15364e-12	7.72167e-10	2.663e-09	down-regulated
CCC	CHMP3	-1.17659	3.7231e-13	2.82658e-12	2.87202e-12	1.38931e-11	down-regulated
CCC	CLPTM1	-1.17844	1.00607e-07	2.39628e-07	1.78911e-06	3.96743e-06	down-regulated
CCC	CARS2	-1.17846	3.14387e-06	6.13483e-06	5.45432e-06	1.14069e-05	down-regulated
CCC	UBXN7	-1.17885	4.08767e-11	1.77547e-10	2.8558e-10	1.05266e-09	down-regulated
CCC	CELSR1	-1.17902	3.6989e-06	7.16672e-06	0.000104173	0.00018571	down-regulated
CCC	TOP2A	-1.18016	2.63557e-07	5.92258e-07	8.33982e-06	1.7082e-05	down-regulated
CCC	CCBL2	-1.18122	1.07772e-09	3.54085e-09	3.50936e-07	8.56161e-07	down-regulated
CCC	SUN1	-1.182	2.87218e-10	1.04929e-09	4.439e-10	1.58722e-09	down-regulated
CCC	NEK9	-1.18231	5.0973e-12	2.72834e-11	1.13409e-11	5.06577e-11	down-regulated
CCC	ENOSF1	-1.18338	1.56816e-05	2.79559e-05	0.000253285	0.000428977	down-regulated
CCC	TAB1	-1.18535	3.09824e-14	3.48294e-13	1.81526e-21	2.98426e-20	down-regulated
CCC	CSTF2T	-1.18555	4.51582e-10	1.59127e-09	2.93384e-10	1.07903e-09	down-regulated
CCC	HTRA2	-1.18624	5.91954e-15	1.1513e-13	2.04862e-16	1.67764e-15	down-regulated
CCC	LOH12CR1	-1.18675	2.26101e-13	1.81088e-12	6.95943e-15	4.63135e-14	down-regulated
CCC	HDDC3	-1.18705	9.00335e-08	2.15749e-07	9.28487e-06	1.89378e-05	down-regulated
CCC	GRAMD4	-1.18833	4.23472e-10	1.49597e-09	4.14997e-10	1.49365e-09	down-regulated
CCC	GNAS	-1.18916	5.32087e-14	5.42382e-13	1.29828e-18	1.45201e-17	down-regulated
CCC	HDAC2	-1.19095	5.2186e-12	2.78644e-11	7.36654e-11	2.96356e-10	down-regulated
CCC	S100A16	-1.19419	2.08728e-07	4.75894e-07	4.82807e-06	1.01787e-05	down-regulated
CCC	ISYNA1	-1.19622	2.51896e-10	9.26692e-10	1.67087e-08	4.85173e-08	down-regulated
CCC	CAPN2	-1.19735	4.30707e-12	2.37214e-11	5.52981e-11	2.26634e-10	down-regulated
CCC	FAM129A	-1.19754	1.8622e-08	4.97229e-08	1.22299e-08	3.61848e-08	down-regulated
CCC	CHMP6	-1.19838	3.4875e-12	1.95273e-11	1.03228e-12	5.27355e-12	down-regulated
CCC	SIN3A	-1.20059	4.01245e-14	4.27962e-13	1.84042e-17	1.74581e-16	down-regulated
CCC	RBM27	-1.20225	5.71292e-10	1.98607e-09	1.10143e-09	3.72222e-09	down-regulated
CCC	H6PD	-1.20266	2.04477e-13	1.65916e-12	2.75265e-17	2.53953e-16	down-regulated
CCC	RDX	-1.20599	4.44712e-14	4.65428e-13	3.5717e-18	3.82819e-17	down-regulated
CCC	SEPT2	-1.2072	1.08331e-15	6.44418e-14	3.76967e-31	3.43432e-29	down-regulated
CCC	KCTD12	-1.20882	1.17169e-09	3.82471e-09	6.08599e-10	2.14284e-09	down-regulated
CCC	RFX1	-1.20974	3.73458e-11	1.6315e-10	2.56861e-12	1.24945e-11	down-regulated
CCC	ADD1	-1.21071	4.53512e-13	3.35283e-12	8.82979e-15	5.7977e-14	down-regulated
CCC	AFM	-1.21253	9.00813e-06	1.65453e-05	6.46303e-06	1.34271e-05	down-regulated
CCC	EML3	-1.21275	1.39967e-12	8.85782e-12	1.39795e-12	7.03481e-12	down-regulated
CCC	GNL3	-1.2133	1.04383e-07	2.47961e-07	8.65009e-09	2.60157e-08	down-regulated
CCC	ABHD10	-1.21422	3.32377e-12	1.8763e-11	6.93951e-14	4.16847e-13	down-regulated
CCC	ARHGEF12	-1.21432	1.36626e-10	5.30138e-10	3.53214e-10	1.2861e-09	down-regulated
CCC	KRR1	-1.21547	5.60709e-11	2.36018e-10	6.46004e-10	2.26179e-09	down-regulated
CCC	BLOC1S4	-1.21625	2.79332e-14	3.23153e-13	4.4569e-15	3.04532e-14	down-regulated
CCC	HCCS	-1.21744	5.60765e-11	2.36018e-10	2.5275e-10	9.35881e-10	down-regulated
CCC	DPYSL4	-1.21826	6.10138e-13	4.32488e-12	2.68808e-15	1.88683e-14	down-regulated
CCC	PITPNM1	-1.21949	2.90418e-08	7.51033e-08	1.49235e-06	3.35012e-06	down-regulated
CCC	APOA2	-1.22107	1.71049e-07	3.9621e-07	3.90977e-08	1.08762e-07	down-regulated
CCC	AGT	-1.22206	7.83449e-09	2.20607e-08	1.21826e-09	4.09802e-09	down-regulated
CCC	TRMT6	-1.22511	7.67389e-11	3.13919e-10	1.03829e-08	3.08874e-08	down-regulated
CCC	C17orf85	-1.22539	4.68192e-11	2.00373e-10	8.07674e-11	3.23144e-10	down-regulated
CCC	NEK7	-1.22764	4.33288e-14	4.56571e-13	6.50027e-18	6.63257e-17	down-regulated
CCC	MSI2	-1.23043	5.26416e-13	3.81174e-12	2.79447e-16	2.22996e-15	down-regulated
CCC	AP1G2	-1.23069	1.79668e-11	8.47648e-11	3.37938e-10	1.23356e-09	down-regulated
CCC	PYCARD	-1.2309	1.56298e-08	4.2168e-08	2.59855e-08	7.37887e-08	down-regulated
CCC	ALG5	-1.23157	9.69451e-08	2.31692e-07	1.50215e-07	3.85272e-07	down-regulated
CCC	TUBB1	-1.23371	3.01793e-08	7.75862e-08	2.70361e-07	6.72518e-07	down-regulated
CCC	OAS1	-1.23438	8.67561e-08	2.08352e-07	3.45489e-07	8.4498e-07	down-regulated
CCC	QTRTD1	-1.23544	4.67535e-08	1.16772e-07	5.68822e-09	1.75173e-08	down-regulated
CCC	TBC1D13	-1.23693	7.60376e-12	3.92114e-11	6.2544e-12	2.88812e-11	down-regulated
CCC	SCFD2	-1.23746	1.11642e-13	9.82318e-13	7.05497e-16	5.35614e-15	down-regulated
CCC	POLB	-1.2381	8.65581e-09	2.42485e-08	3.15857e-07	7.78925e-07	down-regulated
CCC	PPP1R7	-1.23948	8.94698e-16	6.44418e-14	7.76238e-26	2.63139e-24	down-regulated
CCC	FAM114A1	-1.24095	2.49566e-12	1.46523e-11	9.6776e-14	5.72668e-13	down-regulated
CCC	STRN4	-1.24271	1.94488e-13	1.58379e-12	2.08614e-14	1.3164e-13	down-regulated
CCC	SYNPO	-1.24391	2.08874e-05	3.67468e-05	5.15377e-06	1.08301e-05	down-regulated
CCC	EGFR	-1.24664	3.26414e-07	7.24248e-07	2.36987e-05	4.61395e-05	down-regulated
CCC	MYO1C	-1.24739	2.37594e-13	1.88636e-12	1.16283e-17	1.14271e-16	down-regulated
CCC	KEAP1	-1.24994	1.71592e-11	8.12092e-11	8.42054e-12	3.82776e-11	down-regulated
CCC	CD55	-1.24994	2.13353e-08	5.64806e-08	8.28553e-07	1.9191e-06	down-regulated
CCC	GRID2	-1.25009	2.91392e-09	8.84288e-09	1.61872e-10	6.17685e-10	down-regulated
CCC	LEMD2	-1.25012	7.52016e-15	1.29543e-13	3.82286e-25	1.09983e-23	down-regulated
CCC	FAF1	-1.25064	1.32853e-09	4.28161e-09	2.04635e-11	8.87766e-11	down-regulated
CCC	CRIP2	-1.25518	1.07594e-08	2.96897e-08	5.14461e-08	1.40433e-07	down-regulated
CCC	COMMD8	-1.25671	5.53097e-13	3.99124e-12	1.53103e-12	7.66918e-12	down-regulated
CCC	ZRANB2	-1.25709	3.74511e-12	2.07308e-11	2.58198e-13	1.44018e-12	down-regulated
CCC	CMBL	-1.25769	9.74513e-09	2.69951e-08	2.0926e-06	4.60077e-06	down-regulated
CCC	THSD4	-1.25785	7.46476e-06	1.38738e-05	5.27539e-05	9.79281e-05	down-regulated
CCC	HNMT	-1.25858	1.18769e-08	3.25858e-08	6.57333e-08	1.76567e-07	down-regulated
CCC	PIP4K2A	-1.25863	1.42754e-10	5.52549e-10	4.81595e-12	2.27186e-11	down-regulated
CCC	RPA2	-1.25992	3.81057e-14	4.09425e-13	8.77683e-17	7.60022e-16	down-regulated
CCC	ECI2	-1.25995	1.19668e-09	3.89657e-09	3.2279e-07	7.93953e-07	down-regulated
CCC	POF1B	-1.26006	0.000106216	0.000172934	0.000791134	0.00125668	down-regulated
CCC	TXN2	-1.261	5.09563e-12	2.72834e-11	1.75029e-13	1.00711e-12	down-regulated
CCC	IGHD	-1.26133	3.94222e-05	6.74492e-05	0.000288324	0.000484566	down-regulated
CCC	EXOC6B	-1.26154	1.94013e-14	2.47353e-13	4.63121e-20	6.47037e-19	down-regulated
CCC	TFB2M	-1.26249	8.67619e-08	2.08352e-07	7.27278e-07	1.69892e-06	down-regulated
CCC	USP4	-1.26474	2.2778e-09	7.02952e-09	1.98811e-10	7.47548e-10	down-regulated
CCC	NUDT16	-1.26571	2.72531e-15	7.6407e-14	2.04936e-23	4.4147e-22	down-regulated
CCC	DDB2	-1.26596	3.13224e-10	1.1367e-09	5.67887e-09	1.75009e-08	down-regulated
CCC	SERPINF1	-1.26911	3.56482e-10	1.28011e-09	1.73684e-11	7.61881e-11	down-regulated
CCC	ANPEP	-1.26976	7.8223e-05	0.000128903	0.00129592	0.00201246	down-regulated
CCC	DNAJC9	-1.26978	1.33358e-12	8.46508e-12	2.27508e-13	1.27878e-12	down-regulated
CCC	CLTB	-1.26991	1.65689e-14	2.21578e-13	1.94316e-16	1.59426e-15	down-regulated
CCC	ZYX	-1.27052	2.20938e-11	1.02131e-10	1.40445e-13	8.15626e-13	down-regulated
CCC	TMSB4X	-1.27165	1.70295e-09	5.38503e-09	1.08109e-09	3.66482e-09	down-regulated
CCC	PDXP	-1.27218	1.49192e-10	5.73356e-10	6.36363e-10	2.23161e-09	down-regulated
CCC	CILP	-1.27259	0.000465107	0.000704772	0.000678354	0.00108701	down-regulated
CCC	TTR	-1.27265	1.04376e-07	2.47961e-07	2.15669e-08	6.18441e-08	down-regulated
CCC	HMBS	-1.27273	2.15972e-11	1.00047e-10	5.85245e-12	2.71974e-11	down-regulated
CCC	TMEM87A	-1.27289	9.96067e-13	6.63061e-12	4.37268e-15	2.99245e-14	down-regulated
CCC	WDR70	-1.27681	7.05932e-14	6.84576e-13	3.13721e-13	1.73002e-12	down-regulated
CCC	FOXK1	-1.27979	2.11835e-10	7.94545e-10	9.69244e-10	3.30359e-09	down-regulated
CCC	FHIT	-1.28182	2.47828e-11	1.12656e-10	2.08472e-12	1.02548e-11	down-regulated
CCC	CPSF2	-1.28194	5.0973e-12	2.72834e-11	2.70721e-13	1.50427e-12	down-regulated
CCC	ATOX1	-1.28383	1.74014e-12	1.07178e-11	1.77756e-15	1.27431e-14	down-regulated
CCC	FYTTD1	-1.28453	3.11279e-11	1.37957e-10	7.58439e-13	3.9484e-12	down-regulated
CCC	PSMD10	-1.28585	2.26814e-14	2.7632e-13	9.95456e-15	6.47787e-14	down-regulated
CCC	LRRC20	-1.28996	4.02179e-12	2.21782e-11	5.35187e-14	3.25504e-13	down-regulated
CCC	ITGA5	-1.29274	9.94313e-07	2.06857e-06	9.54411e-07	2.19665e-06	down-regulated
CCC	HMHA1	-1.29598	3.65341e-08	9.294e-08	4.12599e-08	1.14631e-07	down-regulated
CCC	SERPINC1	-1.29598	4.99023e-13	3.66145e-12	1.41909e-14	9.13945e-14	down-regulated
CCC	HDAC6	-1.29612	4.47605e-11	1.92655e-10	4.17733e-11	1.7381e-10	down-regulated
CCC	LRCH4	-1.29699	1.36196e-11	6.56655e-11	1.36758e-13	7.95269e-13	down-regulated
CCC	SLC12A7	-1.2972	6.93777e-08	1.68936e-07	2.10502e-08	6.04812e-08	down-regulated
CCC	STMN1	-1.29902	2.85443e-09	8.68717e-09	1.75253e-08	5.08211e-08	down-regulated
CCC	MZB1	-1.3005	0.000106212	0.000172934	0.000334388	0.000557271	down-regulated
CCC	MPG	-1.30172	1.43768e-13	1.22792e-12	9.38005e-15	6.13138e-14	down-regulated
CCC	LXN	-1.30226	2.48972e-08	6.50143e-08	1.64309e-08	4.78058e-08	down-regulated
CCC	SMARCD1	-1.30281	4.47426e-11	1.92655e-10	2.95283e-10	1.0851e-09	down-regulated
CCC	CCDC51	-1.3036	2.26068e-08	5.95582e-08	4.76436e-08	1.30706e-07	down-regulated
CCC	SCLY	-1.30493	5.96161e-10	2.06578e-09	1.44721e-08	4.24457e-08	down-regulated
CCC	PM20D2	-1.3054	5.23902e-11	2.22429e-10	2.9078e-09	9.34987e-09	down-regulated
CCC	IFI16	-1.30865	1.85261e-09	5.82468e-09	6.42817e-10	2.25243e-09	down-regulated
CCC	NOL11	-1.30896	3.7215e-09	1.10483e-08	6.00303e-09	1.83984e-08	down-regulated
CCC	PRPSAP2	-1.31013	3.20082e-15	8.09663e-14	2.41624e-16	1.94232e-15	down-regulated
CCC	SEMA3C	-1.31069	2.01219e-09	6.27782e-09	1.4941e-05	2.96889e-05	down-regulated
CCC	ANO10	-1.31083	9.50026e-10	3.1641e-09	3.08315e-08	8.68725e-08	down-regulated
CCC	EVL	-1.31098	8.46233e-06	1.56216e-05	1.71476e-06	3.82e-06	down-regulated
CCC	PARVG	-1.31147	1.70553e-09	5.38503e-09	2.40623e-07	6.01971e-07	down-regulated
CCC	MBLAC2	-1.31147	8.05282e-08	1.94262e-07	8.58929e-08	2.26135e-07	down-regulated
CCC	CDH3	-1.31173	4.81598e-10	1.69431e-09	6.69339e-10	2.33601e-09	down-regulated
CCC	CIRH1A	-1.31262	6.1342e-11	2.56452e-10	1.25046e-07	3.23566e-07	down-regulated
CCC	PRPS2	-1.31372	9.95602e-13	6.63061e-12	3.44423e-16	2.71381e-15	down-regulated
CCC	PGLYRP2	-1.31681	5.75353e-08	1.41588e-07	1.56686e-07	4.00228e-07	down-regulated
CCC	SERPINA6	-1.31936	4.25519e-07	9.33196e-07	1.17463e-07	3.04303e-07	down-regulated
CCC	D2HGDH	-1.31937	3.48909e-10	1.25682e-09	1.23735e-09	4.15267e-09	down-regulated
CCC	TMEM173	-1.31948	7.4299e-07	1.56734e-06	2.09967e-05	4.11927e-05	down-regulated
CCC	MPP1	-1.32126	5.61527e-06	1.06393e-05	5.4048e-06	1.13141e-05	down-regulated
CCC	CLEC3B	-1.32331	2.31093e-10	8.60221e-10	2.00261e-10	7.52355e-10	down-regulated
CCC	THBS2	-1.32384	0.000309195	0.000477271	0.000793754	0.00125947	down-regulated
CCC	DNAJC2	-1.3241	2.02765e-10	7.62558e-10	2.39992e-09	7.79128e-09	down-regulated
CCC	MLF2	-1.3291	1.63577e-09	5.18479e-09	1.51054e-07	3.86972e-07	down-regulated
CCC	PPIH	-1.33239	4.01193e-14	4.27962e-13	2.52761e-20	3.61216e-19	down-regulated
CCC	RRP1B	-1.33276	9.69579e-08	2.31692e-07	6.61127e-08	1.77369e-07	down-regulated
CCC	STAB1	-1.33347	9.00155e-08	2.15749e-07	5.51981e-07	1.31257e-06	down-regulated
CCC	SERPINA4	-1.33448	6.69722e-07	1.42593e-06	1.4714e-06	3.31159e-06	down-regulated
CCC	HMCN1	-1.33498	3.96549e-07	8.72341e-07	3.01233e-06	6.50514e-06	down-regulated
CCC	COMMD10	-1.33945	2.31819e-15	7.04092e-14	5.29531e-19	6.27545e-18	down-regulated
CCC	APOBEC3C	-1.33946	2.91369e-09	8.84288e-09	9.98315e-12	4.49602e-11	down-regulated
CCC	TAX1BP3	-1.34122	1.30939e-14	1.87737e-13	6.3448e-15	4.236e-14	down-regulated
CCC	DCTN6	-1.34127	2.37682e-13	1.88636e-12	2.01798e-13	1.14904e-12	down-regulated
CCC	GLO1	-1.342	7.05116e-14	6.84576e-13	1.32963e-19	1.70512e-18	down-regulated
CCC	PDLIM4	-1.34241	6.29013e-09	1.799e-08	3.67117e-09	1.15914e-08	down-regulated
CCC	LSM14B	-1.34291	1.00865e-13	9.13212e-13	4.92528e-20	6.83753e-19	down-regulated
CCC	EMD	-1.34383	3.56466e-15	8.75993e-14	2.85875e-27	1.14691e-25	down-regulated
CCC	COL1A1	-1.34521	4.65053e-07	1.01279e-06	1.94693e-06	4.29562e-06	down-regulated
CCC	ITGAX	-1.34527	5.10282e-06	9.71515e-06	2.17782e-05	4.25732e-05	down-regulated
CCC	UBE2E2	-1.34718	2.06002e-12	1.24255e-11	3.03214e-15	2.10469e-14	down-regulated
CCC	FLNA	-1.34921	8.14339e-12	4.15851e-11	4.80708e-12	2.27013e-11	down-regulated
CCC	ARMCX1	-1.35033	1.04582e-12	6.88844e-12	2.0413e-13	1.1608e-12	down-regulated
CCC	GLOD4	-1.35174	3.76102e-15	8.84619e-14	4.04291e-25	1.15553e-23	down-regulated
CCC	HLA-DRB3	-1.35178	4.69e-05	7.93092e-05	8.26919e-06	1.69453e-05	down-regulated
CCC	SCRN2	-1.35284	5.2629e-13	3.81174e-12	1.01641e-13	6.00643e-13	down-regulated
CCC	NUDCD3	-1.35304	7.81948e-14	7.41748e-13	1.82243e-14	1.155e-13	down-regulated
CCC	NUDCD2	-1.35341	7.08622e-12	3.67593e-11	8.95817e-12	4.05949e-11	down-regulated
CCC	SKP1	-1.35352	1.67507e-15	6.68286e-14	7.90881e-26	2.6604e-24	down-regulated
CCC	RANBP9	-1.35406	4.27777e-11	1.8505e-10	1.64818e-11	7.26563e-11	down-regulated
CCC	NISCH	-1.35491	7.69254e-10	2.60368e-09	1.15458e-10	4.50802e-10	down-regulated
CCC	GSTM3	-1.35568	5.75195e-08	1.41588e-07	1.41052e-07	3.63906e-07	down-regulated
CCC	PURB	-1.35934	5.18931e-14	5.31587e-13	2.06811e-16	1.68729e-15	down-regulated
CCC	GABPA	-1.36048	9.71551e-16	6.44418e-14	1.65025e-20	2.47141e-19	down-regulated
CCC	COA4	-1.36066	1.49206e-10	5.73356e-10	2.10829e-08	6.05356e-08	down-regulated
CCC	MPP7	-1.36077	2.01269e-09	6.27782e-09	3.26955e-09	1.04287e-08	down-regulated
CCC	DHX38	-1.36285	3.8162e-13	2.88724e-12	1.60711e-12	8.00445e-12	down-regulated
CCC	WTAP	-1.36354	3.80957e-14	4.09425e-13	1.58171e-18	1.74227e-17	down-regulated
CCC	SEPT8	-1.36369	8.24451e-16	6.44418e-14	2.0646e-18	2.26278e-17	down-regulated
CCC	CUTA	-1.36469	2.04502e-13	1.65916e-12	3.0513e-16	2.43048e-15	down-regulated
CCC	HABP2	-1.36501	1.56816e-05	2.79559e-05	0.000113867	0.000202168	down-regulated
CCC	PLA2G4A	-1.36512	1.15897e-06	2.39178e-06	2.12339e-06	4.66613e-06	down-regulated
CCC	TSTD1	-1.3656	8.95839e-12	4.50806e-11	1.9136e-12	9.46624e-12	down-regulated
CCC	STARD10	-1.36767	5.33644e-08	1.32367e-07	4.53603e-05	8.52065e-05	down-regulated
CCC	TMX4	-1.3677	1.15277e-12	7.45803e-12	1.27983e-12	6.45526e-12	down-regulated
CCC	NRCAM	-1.36826	7.78493e-12	3.99572e-11	2.83456e-11	1.2105e-10	down-regulated
CCC	RALA	-1.36833	9.71265e-16	6.44418e-14	6.80942e-27	2.63519e-25	down-regulated
CCC	NDUFAF4	-1.36882	1.03046e-11	5.12125e-11	1.53754e-12	7.69296e-12	down-regulated
CCC	CAMK2G	-1.36976	1.42637e-11	6.8394e-11	4.6999e-13	2.5218e-12	down-regulated
CCC	SERPIND1	-1.36996	2.74141e-08	7.12311e-08	4.60985e-09	1.43684e-08	down-regulated
CCC	RBBP5	-1.37063	1.04582e-12	6.88844e-12	2.1356e-17	2.00407e-16	down-regulated
CCC	IGKV4-1	-1.37119	2.66937e-06	5.28196e-06	2.56325e-07	6.39788e-07	down-regulated
CCC	SPAG7	-1.37207	3.72214e-10	1.33211e-09	2.7068e-12	1.31229e-11	down-regulated
CCC	GPX4	-1.3722	3.56851e-11	1.57151e-10	7.67021e-11	3.08289e-10	down-regulated
CCC	XPC	-1.37368	2.75999e-13	2.16766e-12	2.05599e-15	1.46193e-14	down-regulated
CCC	DMD	-1.37371	4.48448e-07	9.79064e-07	8.52591e-06	1.74468e-05	down-regulated
CCC	PTPRC	-1.37392	0.000476956	0.000722205	0.00101919	0.00160033	down-regulated
CCC	MACROD1	-1.37642	1.50306e-08	4.07777e-08	2.04699e-08	5.89302e-08	down-regulated
CCC	INTS5	-1.37647	1.43732e-13	1.22792e-12	5.15957e-14	3.14245e-13	down-regulated
CCC	LAMA2	-1.37689	7.12084e-06	1.32904e-05	0.0003761	0.000620168	down-regulated
CCC	RNF31	-1.37883	2.47828e-11	1.12656e-10	3.86302e-12	1.83819e-11	down-regulated
CCC	EFEMP2	-1.37954	4.18097e-07	9.18301e-07	5.0731e-07	1.21294e-06	down-regulated
CCC	ACSS3	-1.3799	0.00027155	0.000421856	0.0001039	0.0001853	down-regulated
CCC	GPC1	-1.38048	2.08243e-07	4.75532e-07	5.91357e-07	1.39935e-06	down-regulated
CCC	GCLC	-1.3807	1.61957e-07	3.76019e-07	2.8967e-06	6.27714e-06	down-regulated
CCC	NXN	-1.38111	1.5251e-10	5.85022e-10	5.78942e-12	2.69331e-11	down-regulated
CCC	ZC3H14	-1.3819	3.01772e-08	7.75862e-08	1.13612e-11	5.06964e-11	down-regulated
CCC	MMP8	-1.38462	1.70687e-06	3.45242e-06	0.000163498	0.000284399	down-regulated
CCC	PTPRA	-1.38493	9.48747e-13	6.3633e-12	5.36371e-16	4.115e-15	down-regulated
CCC	ANXA6	-1.38654	9.15735e-11	3.68971e-10	4.94424e-12	2.32236e-11	down-regulated
CCC	SMC2	-1.38721	1.5631e-08	4.2168e-08	4.30601e-08	1.19028e-07	down-regulated
CCC	PRUNE2	-1.38752	1.13054e-11	5.56411e-11	1.83686e-13	1.05553e-12	down-regulated
CCC	RARS2	-1.38779	5.60093e-12	2.96916e-11	3.61003e-10	1.31227e-09	down-regulated
CCC	RASA1	-1.3913	2.26073e-13	1.81088e-12	1.48943e-12	7.46935e-12	down-regulated
CCC	AK7	-1.39186	3.72341e-08	9.46656e-08	5.72087e-10	2.02079e-09	down-regulated
CCC	KIF4A	-1.39507	5.71343e-10	1.98607e-09	3.22076e-08	9.04584e-08	down-regulated
CCC	LACTB	-1.39911	1.38983e-08	3.78438e-08	2.99438e-07	7.41893e-07	down-regulated
CCC	BPGM	-1.39988	7.95835e-07	1.67345e-06	3.88485e-08	1.08138e-07	down-regulated
CCC	FASTKD5	-1.40093	2.88132e-12	1.65138e-11	8.08958e-13	4.17659e-12	down-regulated
CCC	NENF	-1.40116	9.38778e-12	4.70789e-11	8.01808e-11	3.21385e-10	down-regulated
CCC	PSMG4	-1.40288	3.26297e-14	3.61287e-13	2.86928e-19	3.55449e-18	down-regulated
CCC	TMEM43	-1.40325	3.61868e-14	3.93644e-13	4.07316e-21	6.3614e-20	down-regulated
CCC	PTMA	-1.40691	2.21254e-12	1.31878e-11	6.21101e-14	3.75668e-13	down-regulated
CCC	CXorf38	-1.4077	5.80506e-09	1.669e-08	8.06943e-10	2.77418e-09	down-regulated
CCC	RAD23A	-1.40827	5.75043e-14	5.79566e-13	2.29748e-15	1.62835e-14	down-regulated
CCC	LEMD3	-1.40873	5.8975e-14	5.91891e-13	3.89764e-16	3.04909e-15	down-regulated
CCC	SPARCL1	-1.40957	1.62342e-06	3.29584e-06	0.00026959	0.000455357	down-regulated
CCC	OSBPL3	-1.41051	1.07763e-09	3.54085e-09	2.81286e-09	9.05791e-09	down-regulated
CCC	CFDP1	-1.41187	9.80171e-15	1.51459e-13	7.08864e-17	6.24973e-16	down-regulated
CCC	TRIP6	-1.41279	1.27853e-10	4.99196e-10	4.09332e-10	1.47447e-09	down-regulated
CCC	PPHLN1	-1.41295	1.78243e-12	1.0932e-11	5.89698e-12	2.73462e-11	down-regulated
CCC	GOLPH3L	-1.41407	3.57345e-09	1.06594e-08	3.13309e-10	1.14749e-09	down-regulated
CCC	PLXDC2	-1.4143	1.42781e-10	5.52549e-10	1.02164e-10	4.01406e-10	down-regulated
CCC	EPM2AIP1	-1.41436	4.97604e-12	2.69036e-11	5.19276e-12	2.43126e-11	down-regulated
CCC	ACTR1B	-1.41776	2.1966e-15	6.91061e-14	4.60252e-22	8.14851e-21	down-regulated
CCC	GYG1	-1.41797	7.4235e-13	5.1159e-12	1.10007e-15	8.1398e-15	down-regulated
CCC	CRKL	-1.41938	1.08895e-14	1.63708e-13	4.90974e-25	1.39417e-23	down-regulated
CCC	ENPP1	-1.4207	1.72313e-08	4.61435e-08	6.49393e-07	1.52759e-06	down-regulated
CCC	AKAP8L	-1.4214	1.94111e-10	7.33661e-10	5.20636e-10	1.8465e-09	down-regulated
CCC	IAH1	-1.42267	9.2974e-15	1.4731e-13	2.27207e-16	1.83656e-15	down-regulated
CCC	C8orf82	-1.42378	3.26433e-07	7.24248e-07	4.12983e-05	7.82485e-05	down-regulated
CCC	HBZ	-1.4261	2.41023e-07	5.44982e-07	9.66234e-09	2.88616e-08	down-regulated
CCC	CAMSAP3	-1.42627	2.84241e-11	1.27486e-10	2.74849e-13	1.52334e-12	down-regulated
CCC	HMGB2	-1.42673	1.41673e-14	1.94875e-13	7.93486e-20	1.06114e-18	down-regulated
CCC	RPS6KA3	-1.42915	2.26086e-11	1.03874e-10	2.78237e-11	1.19054e-10	down-regulated
CCC	PPM1F	-1.43282	7.42437e-13	5.1159e-12	3.62083e-17	3.31253e-16	down-regulated
CCC	PUM2	-1.43502	1.03315e-14	1.5742e-13	1.57507e-15	1.13848e-14	down-regulated
CCC	ANKRD44	-1.43632	3.03556e-09	9.19286e-09	4.30217e-08	1.19028e-07	down-regulated
CCC	CASP1	-1.43696	9.58658e-06	1.75333e-05	2.0274e-06	4.46865e-06	down-regulated
CCC	RPA3	-1.43752	1.72039e-15	6.68286e-14	3.75621e-24	9.38623e-23	down-regulated
CCC	MSRA	-1.43922	2.74678e-12	1.58275e-11	8.95783e-10	3.06515e-09	down-regulated
CCC	FYCO1	-1.4399	1.59333e-10	6.0959e-10	2.75318e-10	1.01601e-09	down-regulated
CCC	SRSF4	-1.44056	5.01121e-13	3.66455e-12	1.10343e-12	5.61734e-12	down-regulated
CCC	MPP5	-1.44166	4.01029e-13	3.00806e-12	2.99566e-15	2.08267e-14	down-regulated
CCC	C11orf73	-1.44425	1.14817e-14	1.67948e-13	1.34416e-16	1.12822e-15	down-regulated
CCC	C7orf50	-1.44493	7.52225e-15	1.29543e-13	3.02937e-20	4.30112e-19	down-regulated
CCC	HEBP1	-1.44643	2.44641e-15	7.22847e-14	1.26171e-22	2.4742e-21	down-regulated
CCC	EFHD1	-1.44686	8.02493e-10	2.70362e-09	4.39212e-10	1.57561e-09	down-regulated
CCC	ADH5	-1.4498	1.14444e-15	6.44418e-14	1.2116e-30	9.81168e-29	down-regulated
CCC	ACSL5	-1.45104	1.13669e-05	2.06598e-05	7.84782e-05	0.000141868	down-regulated
CCC	WDR92	-1.45296	6.08339e-15	1.1568e-13	4.05572e-16	3.1665e-15	down-regulated
CCC	ARHGAP18	-1.4534	3.87613e-09	1.14762e-08	1.06536e-09	3.61428e-09	down-regulated
CCC	WDR75	-1.45381	1.94111e-10	7.33661e-10	3.75644e-10	1.35984e-09	down-regulated
CCC	TMLHE	-1.45397	2.62959e-09	8.0696e-09	5.49792e-07	1.3095e-06	down-regulated
CCC	CFHR1	-1.45423	7.1779e-07	1.51637e-06	1.55347e-06	3.48197e-06	down-regulated
CCC	NAT1	-1.45502	4.42082e-10	1.55905e-09	1.03126e-10	4.0482e-10	down-regulated
CCC	PLXNB1	-1.45541	2.26844e-14	2.7632e-13	7.11725e-18	7.22128e-17	down-regulated
CCC	FCN3	-1.45594	2.34004e-06	4.64925e-06	5.10841e-07	1.22071e-06	down-regulated
CCC	ZADH2	-1.45651	2.18586e-09	6.76966e-09	2.42282e-08	6.90228e-08	down-regulated
CCC	KIRREL	-1.45756	1.79687e-11	8.47648e-11	8.93471e-11	3.54551e-10	down-regulated
CCC	NT5C	-1.45806	5.73333e-12	3.03534e-11	1.27948e-12	6.45526e-12	down-regulated
CCC	LYPLAL1	-1.4591	0.000351674	0.000539636	0.000262733	0.000444118	down-regulated
CCC	ITGA2B	-1.46077	1.30558e-05	2.35348e-05	0.000286914	0.000482938	down-regulated
CCC	SEPT5	-1.46085	1.44422e-09	4.6268e-09	1.25474e-10	4.87731e-10	down-regulated
CCC	HIST1H1E	-1.46188	3.26524e-10	1.18093e-09	2.04935e-08	5.89593e-08	down-regulated
CCC	ACAT2	-1.46265	8.65774e-14	8.10817e-13	5.24216e-16	4.02881e-15	down-regulated
CCC	NAAA	-1.4643	9.37014e-09	2.60163e-08	9.446e-07	2.17522e-06	down-regulated
CCC	RBPMS	-1.46522	1.4693e-12	9.2195e-12	1.37337e-10	5.29141e-10	down-regulated
CCC	TG	-1.46604	5.26088e-05	8.83854e-05	0.00466793	0.00679071	down-regulated
CCC	NFKB1	-1.47029	1.27543e-14	1.84074e-13	1.53894e-18	1.69944e-17	down-regulated
CCC	PLEKHO2	-1.47276	3.32238e-07	7.3647e-07	2.61132e-07	6.51208e-07	down-regulated
CCC	TRIM33	-1.47514	6.49108e-10	2.2267e-09	1.56802e-14	1.00248e-13	down-regulated
CCC	COL6A3	-1.47533	5.186e-10	1.81572e-09	1.15127e-10	4.49911e-10	down-regulated
CCC	WDR37	-1.47549	5.76648e-15	1.14103e-13	2.26377e-13	1.27571e-12	down-regulated
CCC	ABHD14B	-1.47726	5.76567e-15	1.14103e-13	8.21839e-20	1.0957e-18	down-regulated
CCC	C1S	-1.47741	8.33139e-06	1.54052e-05	2.22979e-06	4.88765e-06	down-regulated
CCC	CTSS	-1.47921	4.09424e-08	1.03275e-07	1.42681e-09	4.75569e-09	down-regulated
CCC	GPC4	-1.47942	7.2032e-08	1.74998e-07	8.3569e-07	1.93358e-06	down-regulated
CCC	DCP1A	-1.48088	2.61842e-12	1.52671e-11	1.86094e-15	1.32972e-14	down-regulated
CCC	DCK	-1.48251	3.043e-11	1.35234e-10	4.0647e-11	1.6977e-10	down-regulated
CCC	STK4	-1.48691	6.49222e-10	2.2267e-09	2.52795e-09	8.18869e-09	down-regulated
CCC	KIAA1522	-1.48806	1.49178e-10	5.73356e-10	3.94312e-10	1.42506e-09	down-regulated
CCC	NEMF	-1.48903	8.15917e-12	4.15851e-11	2.9023e-14	1.8157e-13	down-regulated
CCC	HLA-DRB4	-1.48959	1.56958e-09	4.99912e-09	1.59899e-08	4.6647e-08	down-regulated
CCC	CDK6	-1.48984	2.02802e-10	7.62558e-10	1.81791e-11	7.93387e-11	down-regulated
CCC	PSPH	-1.49087	3.56851e-11	1.57151e-10	5.58147e-11	2.28537e-10	down-regulated
CCC	SORT1	-1.49287	5.09674e-12	2.72834e-11	1.98805e-09	6.52682e-09	down-regulated
CCC	PACSIN3	-1.49305	6.60396e-12	3.4462e-11	1.43399e-10	5.51039e-10	down-regulated
CCC	PALM	-1.49373	8.81099e-13	5.97582e-12	1.25074e-13	7.32191e-13	down-regulated
CCC	SERPINB8	-1.49508	1.00852e-13	9.13212e-13	3.45706e-15	2.38827e-14	down-regulated
CCC	ALDH1B1	-1.4952	5.15959e-07	1.11753e-06	1.68728e-05	3.3417e-05	down-regulated
CCC	SAP18	-1.49596	1.41711e-14	1.94875e-13	5.81344e-22	1.00882e-20	down-regulated
CCC	BDH2	-1.49614	1.09538e-10	4.331e-10	1.04197e-10	4.08291e-10	down-regulated
CCC	CELSR2	-1.50026	1.4693e-12	9.2195e-12	5.33223e-15	3.60399e-14	down-regulated
CCC	DNPEP	-1.50057	3.75889e-15	8.84619e-14	1.8133e-26	6.83582e-25	down-regulated
CCC	ALDH3A1	-1.50069	1.0831e-07	2.56714e-07	1.28931e-06	2.9198e-06	down-regulated
CCC	SBSPON	-1.50072	1.99709e-05	3.52178e-05	5.54673e-05	0.000102389	down-regulated
CCC	RBP4	-1.50125	1.08281e-06	2.24626e-06	1.01072e-06	2.31772e-06	down-regulated
CCC	TMA7	-1.50184	3.02231e-12	1.72559e-11	7.07453e-15	4.69453e-14	down-regulated
CCC	NUCKS1	-1.50466	3.02265e-12	1.72559e-11	5.0009e-13	2.67674e-12	down-regulated
CCC	TNPO2	-1.50532	6.1021e-13	4.32488e-12	3.17893e-13	1.74861e-12	down-regulated
CCC	INTS10	-1.50751	3.54267e-13	2.71791e-12	8.6948e-17	7.54412e-16	down-regulated
CCC	SEP15	-1.50792	7.05932e-14	6.84576e-13	3.78952e-18	4.03201e-17	down-regulated
CCC	SERPINA10	-1.50882	5.33608e-08	1.32367e-07	4.63635e-07	1.11338e-06	down-regulated
CCC	NCF2	-1.5097	2.11903e-06	4.22935e-06	0.000288204	0.000484566	down-regulated
CCC	SVIL	-1.51099	2.11071e-11	9.80885e-11	2.5703e-13	1.4355e-12	down-regulated
CCC	DBI	-1.51138	6.58565e-15	1.21021e-13	1.76526e-19	2.23754e-18	down-regulated
CCC	PCYT2	-1.51143	2.74617e-12	1.58275e-11	3.27809e-12	1.57875e-11	down-regulated
CCC	PEBP1	-1.51423	7.70082e-15	1.31564e-13	8.27858e-18	8.28427e-17	down-regulated
CCC	ZNF512	-1.51476	1.01165e-09	3.34893e-09	1.94391e-10	7.33452e-10	down-regulated
CCC	NCK2	-1.5168	1.69884e-12	1.04782e-11	4.46074e-13	2.40528e-12	down-regulated
CCC	KIF21A	-1.51689	5.63079e-07	1.21298e-06	1.28695e-05	2.58039e-05	down-regulated
CCC	STXBP1	-1.51724	7.33856e-11	3.0218e-10	1.29158e-11	5.73411e-11	down-regulated
CCC	CUL7	-1.51867	9.03211e-13	6.10613e-12	7.19437e-16	5.45251e-15	down-regulated
CCC	SH3KBP1	-1.51972	1.24131e-11	6.03809e-11	1.12714e-12	5.73136e-12	down-regulated
CCC	GNA11	-1.52152	2.21011e-14	2.73017e-13	3.3549e-22	6.1129e-21	down-regulated
CCC	HLA-DPA1	-1.52339	6.35841e-07	1.36101e-06	2.05816e-07	5.1965e-07	down-regulated
CCC	ABCB6	-1.52441	3.56546e-10	1.28011e-09	1.71651e-10	6.52229e-10	down-regulated
CCC	PWP1	-1.52635	1.93961e-14	2.47353e-13	6.2902e-16	4.80053e-15	down-regulated
CCC	AACS	-1.52888	1.33358e-12	8.46508e-12	5.1318e-13	2.73342e-12	down-regulated
CCC	MFAP2	-1.53589	2.01268e-07	4.60714e-07	1.67153e-06	3.7294e-06	down-regulated
CCC	NUTF2	-1.5364	1.34717e-15	6.44418e-14	1.7853e-24	4.67491e-23	down-regulated
CCC	DHRS11	-1.53708	5.12437e-11	2.17795e-10	8.46627e-10	2.90833e-09	down-regulated
CCC	C19orf25	-1.53745	2.79332e-14	3.23153e-13	9.32976e-20	1.2326e-18	down-regulated
CCC	LIPA	-1.54139	1.36284e-08	3.71322e-08	7.42408e-08	1.97409e-07	down-regulated
CCC	RAB8B	-1.54687	1.8709e-12	1.13789e-11	3.55011e-15	2.44483e-14	down-regulated
CCC	PBX1	-1.54734	9.3015e-10	3.105e-09	1.38054e-08	4.0572e-08	down-regulated
CCC	SYK	-1.54989	5.33608e-08	1.32367e-07	2.21872e-07	5.58253e-07	down-regulated
CCC	ILK	-1.5507	4.41623e-15	9.70871e-14	3.34047e-26	1.17806e-24	down-regulated
CCC	SMARCB1	-1.55093	9.38678e-12	4.70789e-11	4.76786e-14	2.92424e-13	down-regulated
CCC	COPS7A	-1.55122	2.1966e-15	6.91061e-14	2.35571e-19	2.94329e-18	down-regulated
CCC	INPP5D	-1.55124	1.22209e-09	3.97339e-09	6.87525e-09	2.08788e-08	down-regulated
CCC	MFAP5	-1.55279	1.71753e-05	3.04573e-05	4.88983e-05	9.14595e-05	down-regulated
CCC	TRIP13	-1.55812	7.69187e-10	2.60368e-09	4.57405e-10	1.63151e-09	down-regulated
CCC	FBLN2	-1.56168	3.24819e-06	6.32993e-06	1.90101e-05	3.74297e-05	down-regulated
CCC	LMNB2	-1.5666	5.04497e-15	1.04064e-13	1.03399e-21	1.7594e-20	down-regulated
CCC	BAG3	-1.57228	1.61817e-12	1.00396e-11	2.18875e-12	1.07423e-11	down-regulated
CCC	CRABP2	-1.57292	1.37205e-06	2.80975e-06	2.73037e-05	5.27847e-05	down-regulated
CCC	RAB31	-1.57295	4.08808e-11	1.77547e-10	1.73403e-11	7.61881e-11	down-regulated
CCC	APOA4	-1.5739	4.03507e-09	1.19013e-08	9.95809e-10	3.39149e-09	down-regulated
CCC	IGFALS	-1.57404	5.63079e-07	1.21298e-06	3.49138e-07	8.52474e-07	down-regulated
CCC	QDPR	-1.57461	2.72453e-15	7.6407e-14	2.57454e-25	7.60706e-24	down-regulated
CCC	UBAC1	-1.57485	1.1529e-12	7.45803e-12	1.00158e-16	8.58808e-16	down-regulated
CCC	ST6GALNAC1	-1.57497	3.94241e-08	9.97117e-08	1.6906e-08	4.90577e-08	down-regulated
CCC	SPIN1	-1.57587	8.55009e-12	4.32249e-11	7.86841e-14	4.7135e-13	down-regulated
CCC	RBPJ	-1.57803	2.161e-12	1.29305e-11	7.43089e-15	4.91608e-14	down-regulated
CCC	NACC1	-1.57885	1.80342e-13	1.49363e-12	1.89691e-17	1.78775e-16	down-regulated
CCC	RFTN1	-1.58066	1.21033e-12	7.79495e-12	4.95341e-15	3.36355e-14	down-regulated
CCC	ZNF384	-1.58125	1.13102e-11	5.56411e-11	2.29304e-11	9.86953e-11	down-regulated
CCC	GPD1L	-1.58307	9.38578e-12	4.70789e-11	1.00641e-10	3.96131e-10	down-regulated
CCC	LMNA	-1.58939	7.70188e-15	1.31564e-13	1.8346e-19	2.3187e-18	down-regulated
CCC	ADD3	-1.58972	6.70826e-14	6.59219e-13	1.1354e-16	9.641e-16	down-regulated
CCC	AMPD3	-1.59006	5.14499e-09	1.48902e-08	5.72128e-08	1.55013e-07	down-regulated
CCC	CNPY4	-1.59016	5.75192e-14	5.79566e-13	1.51448e-15	1.09831e-14	down-regulated
CCC	LPCAT2	-1.59043	2.41421e-10	8.92421e-10	1.02513e-08	3.05375e-08	down-regulated
CCC	GGPS1	-1.5905	2.76101e-13	2.16766e-12	1.53238e-17	1.48254e-16	down-regulated
CCC	NT5C3A	-1.59212	5.57593e-09	1.6063e-08	5.45012e-10	1.92983e-09	down-regulated
CCC	FAM114A2	-1.5924	1.3302e-11	6.44184e-11	6.53531e-12	3.01465e-11	down-regulated
CCC	ERLIN1	-1.59265	6.70902e-11	2.78646e-10	5.15646e-12	2.41685e-11	down-regulated
CCC	CPQ	-1.59419	2.97505e-11	1.32754e-10	2.0511e-10	7.6859e-10	down-regulated
CCC	EFEMP1	-1.59495	1.17859e-06	2.43012e-06	2.91767e-06	6.31944e-06	down-regulated
CCC	CD97	-1.59511	1.14172e-08	3.13661e-08	1.71033e-09	5.65327e-09	down-regulated
CCC	S100A4	-1.5986	1.82443e-05	3.22744e-05	2.03087e-05	3.98966e-05	down-regulated
CCC	HLA-DQA1	-1.60076	6.1342e-11	2.56452e-10	7.75414e-13	4.0224e-12	down-regulated
CCC	C11orf68	-1.60174	3.76261e-15	8.84619e-14	4.8016e-24	1.18629e-22	down-regulated
CCC	HOOK1	-1.60634	2.1855e-09	6.76966e-09	9.25129e-12	4.18365e-11	down-regulated
CCC	PRKACA	-1.60719	1.42293e-15	6.44418e-14	8.17149e-29	4.58127e-27	down-regulated
CCC	GLIPR2	-1.60918	3.57345e-09	1.06594e-08	7.0394e-09	2.13624e-08	down-regulated
CCC	SSC5D	-1.61055	1.33358e-12	8.46508e-12	1.80351e-17	1.71451e-16	down-regulated
CCC	LGALSL	-1.6151	1.63804e-11	7.79532e-11	1.26803e-12	6.41052e-12	down-regulated
CCC	ME1	-1.6175	3.32414e-12	1.8763e-11	7.44385e-12	3.40502e-11	down-regulated
CCC	COL7A1	-1.62079	7.95971e-07	1.67345e-06	1.81985e-06	4.02948e-06	down-regulated
CCC	METTL16	-1.62321	3.9697e-15	9.28315e-14	1.44102e-21	2.42368e-20	down-regulated
CCC	RAB23	-1.62801	2.51763e-14	2.99174e-13	4.35195e-19	5.20758e-18	down-regulated
CCC	PDDC1	-1.63396	8.23962e-16	6.44418e-14	1.89145e-30	1.45111e-28	down-regulated
CCC	SEPT10	-1.63719	1.14755e-14	1.67948e-13	6.59112e-21	1.01848e-19	down-regulated
CCC	CBX5	-1.63811	5.46889e-15	1.09719e-13	3.27502e-18	3.53621e-17	down-regulated
CCC	PTPRE	-1.64091	2.79704e-09	8.52961e-09	1.1706e-10	4.55835e-10	down-regulated
CCC	LLGL1	-1.64142	8.60225e-13	5.85034e-12	7.05395e-12	3.24022e-11	down-regulated
CCC	MINK1	-1.64267	3.7231e-13	2.82658e-12	1.36129e-14	8.80611e-14	down-regulated
CCC	CIRBP	-1.64345	3.57032e-12	1.98892e-11	1.88793e-13	1.08203e-12	down-regulated
CCC	POSTN	-1.64433	0.00275867	0.00385735	0.0142176	0.0194718	down-regulated
CCC	YY1	-1.64537	9.80037e-15	1.51459e-13	6.61587e-17	5.84468e-16	down-regulated
CCC	LPP	-1.64696	2.15354e-14	2.67541e-13	7.66203e-19	8.95884e-18	down-regulated
CCC	SLC30A9	-1.64935	1.14833e-14	1.67948e-13	2.58625e-18	2.80637e-17	down-regulated
CCC	SH3D19	-1.64937	6.79211e-06	1.27203e-05	9.4045e-10	3.21045e-09	down-regulated
CCC	MFGE8	-1.64948	0.000321398	0.000495584	0.000533909	0.000865375	down-regulated
CCC	FCGRT	-1.6504	2.15325e-14	2.67541e-13	7.94983e-16	5.96305e-15	down-regulated
CCC	CAST	-1.65285	3.20219e-15	8.09663e-14	3.62082e-21	5.69563e-20	down-regulated
CCC	COL6A1	-1.65375	7.04267e-12	3.65767e-11	1.98654e-13	1.13424e-12	down-regulated
CCC	SEMA3B	-1.65427	2.85043e-06	5.6123e-06	7.83557e-05	0.000141708	down-regulated
CCC	CDK4	-1.65494	3.6182e-14	3.93644e-13	1.51889e-14	9.73917e-14	down-regulated
CCC	ITIH5	-1.65703	1.22786e-05	2.22244e-05	5.88159e-05	0.000108113	down-regulated
CCC	PRPS1	-1.65786	2.72531e-15	7.6407e-14	2.27107e-23	4.82106e-22	down-regulated
CCC	ARID2	-1.66439	1.32864e-09	4.28161e-09	1.59878e-12	7.9811e-12	down-regulated
CCC	ABCC4	-1.66591	1.04788e-10	4.16959e-10	2.42176e-11	1.04031e-10	down-regulated
CCC	PRKG1	-1.66633	7.01758e-11	2.90055e-10	2.96346e-11	1.26063e-10	down-regulated
CCC	TBC1D4	-1.66849	3.73458e-11	1.6315e-10	7.22432e-12	3.31153e-11	down-regulated
CCC	COL15A1	-1.67206	1.11958e-10	4.42271e-10	7.38344e-13	3.85296e-12	down-regulated
CCC	PTDSS1	-1.67367	1.18497e-11	5.80929e-11	3.70629e-12	1.76553e-11	down-regulated
CCC	GTPBP1	-1.67467	3.16136e-09	9.54312e-09	5.38459e-16	4.12379e-15	down-regulated
CCC	UBQLN2	-1.67575	1.34443e-14	1.89068e-13	2.34616e-22	4.34736e-21	down-regulated
CCC	IL16	-1.67658	7.76075e-08	1.87709e-07	1.23797e-08	3.66035e-08	down-regulated
CCC	DCAKD	-1.67671	5.26479e-13	3.81174e-12	1.02986e-16	8.81326e-16	down-regulated
CCC	PIN1	-1.67691	1.99118e-14	2.53123e-13	2.39061e-23	5.05031e-22	down-regulated
CCC	GIMAP4	-1.68428	9.00437e-09	2.50861e-08	2.2965e-08	6.55608e-08	down-regulated
CCC	COL2A1	-1.68803	1.3881e-05	2.49595e-05	1.92387e-05	3.78627e-05	down-regulated
CCC	CDK5	-1.68909	1.94013e-14	2.47353e-13	4.29024e-17	3.86033e-16	down-regulated
CCC	ENSA	-1.69824	9.79633e-15	1.51459e-13	3.61666e-25	1.04739e-23	down-regulated
CCC	GBP4	-1.69903	8.02493e-10	2.70362e-09	1.47419e-09	4.89866e-09	down-regulated
CCC	CYB5A	-1.70344	1.9444e-13	1.58379e-12	1.1674e-15	8.57992e-15	down-regulated
CCC	STK38L	-1.70609	9.11113e-14	8.45923e-13	7.68017e-18	7.72934e-17	down-regulated
CCC	CASP14	-1.7099	3.58073e-06	6.95008e-06	0.00172354	0.00264026	down-regulated
CCC	AAMDC	-1.71065	3.91112e-13	2.94484e-12	1.00309e-14	6.51786e-14	down-regulated
CCC	ENO2	-1.71173	1.14475e-10	4.50673e-10	5.91878e-11	2.41219e-10	down-regulated
CCC	SEPT6	-1.71182	3.41431e-10	1.2309e-09	9.5324e-10	3.25157e-09	down-regulated
CCC	OCRL	-1.71349	1.49345e-14	2.03453e-13	3.20031e-17	2.94011e-16	down-regulated
CCC	CREB1	-1.71601	8.24329e-16	6.44418e-14	8.12214e-26	2.69077e-24	down-regulated
CCC	ABAT	-1.71672	2.58788e-08	6.7402e-08	6.63348e-07	1.55791e-06	down-regulated
CCC	ALOX5AP	-1.72538	3.90742e-11	1.7036e-10	1.13144e-11	5.05908e-11	down-regulated
CCC	MYOC	-1.72572	7.1779e-07	1.51637e-06	0.00217892	0.00329704	down-regulated
CCC	QKI	-1.72693	6.08254e-15	1.1568e-13	1.7186e-21	2.85758e-20	down-regulated
CCC	SMARCA1	-1.72741	1.43382e-12	9.04777e-12	3.41772e-12	1.6352e-11	down-regulated
CCC	FBXO2	-1.72888	3.86788e-08	9.79967e-08	5.50145e-07	1.30963e-06	down-regulated
CCC	HMOX1	-1.72907	3.01772e-08	7.75862e-08	1.44719e-10	5.55626e-10	down-regulated
CCC	TRIM21	-1.73523	2.84241e-11	1.27486e-10	2.32847e-11	1.00122e-10	down-regulated
CCC	MTA1	-1.73639	8.19057e-13	5.59646e-12	6.24062e-15	4.18562e-14	down-regulated
CCC	MARCKS	-1.74128	4.53839e-13	3.35283e-12	1.27511e-15	9.30892e-15	down-regulated
CCC	SERPINA5	-1.74336	7.06695e-10	2.40143e-09	7.34113e-10	2.53763e-09	down-regulated
CCC	TBCEL	-1.74545	2.94209e-14	3.35046e-13	2.50558e-20	3.60424e-19	down-regulated
CCC	SIGLEC1	-1.7471	2.2611e-11	1.03874e-10	8.40148e-11	3.3491e-10	down-regulated
CCC	ITPR2	-1.75608	9.3015e-10	3.105e-09	2.61198e-07	6.51208e-07	down-regulated
CCC	DPYD	-1.75754	2.26133e-11	1.03874e-10	5.65644e-11	2.31174e-10	down-regulated
CCC	C1orf123	-1.75847	1.34756e-15	6.44418e-14	7.50277e-28	3.60545e-26	down-regulated
CCC	CALML5	-1.76201	6.41563e-11	2.66968e-10	5.65991e-12	2.63587e-11	down-regulated
CCC	MMP10	-1.76475	3.96573e-07	8.72341e-07	9.62078e-05	0.000172072	down-regulated
CCC	HMGN2	-1.7656	3.61725e-14	3.93644e-13	1.21071e-18	1.37161e-17	down-regulated
CCC	WDR81	-1.76701	1.17433e-13	1.02926e-12	1.8645e-17	1.76482e-16	down-regulated
CCC	AEBP1	-1.76724	3.79759e-09	1.12665e-08	2.60947e-09	8.43402e-09	down-regulated
CCC	CMAS	-1.77062	4.07568e-15	9.4803e-14	9.66433e-20	1.26913e-18	down-regulated
CCC	CNN3	-1.77405	1.03024e-11	5.12125e-11	4.13809e-12	1.96481e-11	down-regulated
CCC	LRP1	-1.7758	4.29911e-15	9.64102e-14	1.20386e-21	2.0405e-20	down-regulated
CCC	MSR1	-1.77629	6.81453e-09	1.9401e-08	1.28673e-09	4.31508e-09	down-regulated
CCC	NFYC	-1.77663	1.14444e-15	6.44418e-14	3.89394e-22	7.00748e-21	down-regulated
CCC	CALB1	-1.7769	7.85634e-10	2.655e-09	6.20506e-06	1.2909e-05	down-regulated
CCC	APOE	-1.77892	2.87218e-10	1.04929e-09	4.36697e-11	1.80669e-10	down-regulated
CCC	DOCK2	-1.77968	7.76075e-08	1.87709e-07	1.06184e-06	2.4273e-06	down-regulated
CCC	GNAQ	-1.78336	1.91791e-15	6.68286e-14	7.93648e-28	3.65329e-26	down-regulated
CCC	PTPRS	-1.78424	5.87264e-12	3.10158e-11	5.30869e-12	2.48288e-11	down-regulated
CCC	GBP5	-1.79047	1.01424e-08	2.80536e-08	5.75731e-06	1.20118e-05	down-regulated
CCC	PADI2	-1.79198	2.96021e-08	7.64619e-08	3.98095e-07	9.63937e-07	down-regulated
CCC	PDLIM3	-1.7973	2.39604e-08	6.28547e-08	6.36019e-10	2.23161e-09	down-regulated
CCC	ENG	-1.79819	8.96803e-11	3.62116e-10	1.16117e-10	4.5297e-10	down-regulated
CCC	CPN2	-1.80361	1.28481e-08	3.50987e-08	6.08712e-09	1.86277e-08	down-regulated
CCC	COL1A2	-1.80465	5.42573e-13	3.92177e-12	9.45677e-12	4.26334e-11	down-regulated
CCC	ANXA9	-1.8184	1.81464e-09	5.71717e-09	1.23197e-09	4.14099e-09	down-regulated
CCC	DAG1	-1.81883	1.03301e-14	1.5742e-13	8.34363e-19	9.7039e-18	down-regulated
CCC	NRM	-1.82157	1.50288e-15	6.44418e-14	2.57538e-22	4.75196e-21	down-regulated
CCC	GOLGA4	-1.82175	1.20861e-15	6.44418e-14	1.85428e-23	4.03421e-22	down-regulated
CCC	STK39	-1.82209	2.18586e-09	6.76966e-09	1.77544e-08	5.14512e-08	down-regulated
CCC	CCDC50	-1.82533	4.22485e-14	4.46262e-13	1.36093e-14	8.80611e-14	down-regulated
CCC	EPB41L2	-1.82541	1.93883e-14	2.47353e-13	4.18333e-23	8.46932e-22	down-regulated
CCC	GAMT	-1.82654	1.53291e-14	2.08181e-13	1.56601e-17	1.5084e-16	down-regulated
CCC	IRF2BPL	-1.82673	1.04582e-12	6.88844e-12	5.88335e-15	3.95206e-14	down-regulated
CCC	MARC2	-1.83084	8.65885e-14	8.10817e-13	6.32619e-15	4.23252e-14	down-regulated
CCC	MUC2	-1.83631	2.27743e-09	7.02952e-09	2.2968e-08	6.55608e-08	down-regulated
CCC	NID1	-1.84064	6.10065e-13	4.32488e-12	1.19573e-15	8.77336e-15	down-regulated
CCC	CRTC3	-1.84275	6.08339e-15	1.1568e-13	9.61417e-19	1.09772e-17	down-regulated
CCC	ALDH3A2	-1.84288	2.436e-12	1.43954e-11	1.6298e-10	6.21371e-10	down-regulated
CCC	SNTB2	-1.8439	2.15354e-14	2.67541e-13	2.05685e-16	1.68123e-15	down-regulated
CCC	ARRB1	-1.85344	2.86638e-14	3.3073e-13	9.63644e-15	6.28957e-14	down-regulated
CCC	ACYP1	-1.85459	1.00839e-13	9.13212e-13	1.46934e-16	1.22389e-15	down-regulated
CCC	COL5A1	-1.85595	1.2113e-08	3.32102e-08	2.94543e-09	9.46389e-09	down-regulated
CCC	GNPAT	-1.85627	1.17448e-13	1.02926e-12	9.59363e-14	5.6924e-13	down-regulated
CCC	GIMAP1	-1.86246	1.27428e-09	4.13999e-09	2.16892e-10	8.09966e-10	down-regulated
CCC	PAWR	-1.86257	3.26297e-14	3.61287e-13	4.22448e-17	3.809e-16	down-regulated
CCC	EHD3	-1.86565	1.27057e-12	8.13497e-12	2.8679e-15	2.00021e-14	down-regulated
CCC	ZSCAN18	-1.87043	4.2985e-15	9.64102e-14	7.68869e-18	7.72934e-17	down-regulated
CCC	MYO1G	-1.87133	4.03604e-09	1.19013e-08	2.83561e-08	8.02077e-08	down-regulated
CCC	LAMB2	-1.87615	8.65316e-09	2.42485e-08	3.73482e-10	1.35426e-09	down-regulated
CCC	MAP1A	-1.87716	1.03057e-11	5.12125e-11	3.61347e-14	2.25095e-13	down-regulated
CCC	HECTD1	-1.87844	1.963e-12	1.1873e-11	7.5664e-18	7.64154e-17	down-regulated
CCC	TSC22D4	-1.88144	8.24451e-16	6.44418e-14	8.64021e-24	2.06468e-22	down-regulated
CCC	NQO2	-1.88205	6.95105e-09	1.97398e-08	2.17721e-09	7.10208e-09	down-regulated
CCC	APOC1	-1.88313	8.02283e-10	2.70362e-09	4.21208e-10	1.51475e-09	down-regulated
CCC	MMP2	-1.88555	1.84979e-13	1.52625e-12	3.54862e-16	2.78602e-15	down-regulated
CCC	YAP1	-1.89049	3.81057e-14	4.09425e-13	1.39523e-19	1.78402e-18	down-regulated
CCC	COL6A2	-1.89981	3.16475e-12	1.80289e-11	3.40278e-14	2.12274e-13	down-regulated
CCC	MINA	-1.90697	1.08833e-13	9.67326e-13	2.75616e-15	1.92843e-14	down-regulated
CCC	LYAR	-1.9172	4.80477e-14	5.00268e-13	1.24476e-18	1.40293e-17	down-regulated
CCC	FBXO7	-1.91808	5.26416e-13	3.81174e-12	1.1685e-17	1.1457e-16	down-regulated
CCC	ALAD	-1.92115	2.26814e-14	2.7632e-13	3.33228e-21	5.27974e-20	down-regulated
CCC	ANGPTL2	-1.92315	2.13368e-08	5.64806e-08	2.89918e-08	8.18999e-08	down-regulated
CCC	TSSC4	-1.9279	2.31853e-15	7.04092e-14	2.55236e-21	4.14973e-20	down-regulated
CCC	THYN1	-1.9295	1.27613e-15	6.44418e-14	1.84275e-25	5.67488e-24	down-regulated
CCC	HBA1	-1.93615	4.75896e-08	1.18738e-07	3.38092e-09	1.07369e-08	down-regulated
CCC	CD81	-1.93957	1.30013e-11	6.30384e-11	3.93191e-13	2.12537e-12	down-regulated
CCC	FOLR1	-1.9425	7.33856e-11	3.0218e-10	2.61492e-09	8.44539e-09	down-regulated
CCC	HDGFRP2	-1.94609	9.45051e-16	6.44418e-14	4.07996e-22	7.28232e-21	down-regulated
CCC	FOLR2	-1.94749	2.49622e-12	1.46523e-11	8.04371e-13	4.16025e-12	down-regulated
CCC	ARPP19	-1.94881	2.72531e-15	7.6407e-14	7.13914e-24	1.73442e-22	down-regulated
CCC	S100A10	-1.95445	6.58565e-15	1.21021e-13	2.3671e-17	2.21182e-16	down-regulated
CCC	CARKD	-1.95569	2.79295e-14	3.23153e-13	2.55266e-21	4.14973e-20	down-regulated
CCC	F9	-1.95613	4.89647e-07	1.06264e-06	4.94827e-07	1.18504e-06	down-regulated
CCC	DHCR7	-1.95689	1.84112e-14	2.39652e-13	4.97083e-22	8.7299e-21	down-regulated
CCC	SERPINB6	-1.95761	9.97753e-16	6.44418e-14	1.4563e-27	6.46298e-26	down-regulated
CCC	DPYSL3	-1.96166	6.34615e-10	2.18862e-09	3.34957e-10	1.22518e-09	down-regulated
CCC	ITGA1	-1.96181	4.18166e-11	1.81233e-10	2.88753e-11	1.23072e-10	down-regulated
CCC	OLFM4	-1.96568	2.12496e-07	4.84235e-07	5.1253e-06	1.07754e-05	down-regulated
CCC	ERI3	-1.96855	4.4181e-15	9.70871e-14	1.65099e-25	5.12041e-24	down-regulated
CCC	HTRA1	-1.96944	9.17155e-11	3.68971e-10	2.61778e-12	1.27054e-11	down-regulated
CCC	FABP3	-1.97016	5.5408e-08	1.36902e-07	2.80827e-08	7.94859e-08	down-regulated
CCC	RAP1A	-1.97031	2.95408e-15	7.94743e-14	8.29071e-20	1.10198e-18	down-regulated
CCC	SLMAP	-1.97405	1.44422e-09	4.6268e-09	3.69666e-10	1.34153e-09	down-regulated
CCC	TBC1D17	-1.97521	6.70654e-14	6.59219e-13	1.33855e-16	1.12567e-15	down-regulated
CCC	SETD6	-1.97742	1.47361e-08	4.00752e-08	5.74239e-11	2.34249e-10	down-regulated
CCC	BAG2	-1.9786	9.71408e-16	6.44418e-14	5.76865e-19	6.79955e-18	down-regulated
CCC	MGMT	-1.98056	8.81622e-15	1.40764e-13	1.96551e-19	2.46988e-18	down-regulated
CCC	PFKM	-1.98204	1.11642e-13	9.82318e-13	7.58118e-16	5.71595e-15	down-regulated
CCC	ALPP	-1.98211	1.85261e-09	5.82468e-09	3.90639e-09	1.22985e-08	down-regulated
CCC	HBB	-1.99153	7.46942e-09	2.11006e-08	4.40744e-10	1.57981e-09	down-regulated
CCC	AASS	-1.99653	1.14461e-15	6.44418e-14	3.45704e-24	8.73851e-23	down-regulated
CCC	CBX1	-1.99883	3.40967e-11	1.50916e-10	3.50255e-11	1.47559e-10	down-regulated
CCC	CALB2	-2.00014	7.78493e-12	3.99572e-11	2.25649e-11	9.75062e-11	down-regulated
CCC	PDLIM2	-2.00649	4.93059e-14	5.09727e-13	3.96802e-17	3.61503e-16	down-regulated
CCC	CORO2B	-2.00676	2.2778e-09	7.02952e-09	8.68306e-09	2.60969e-08	down-regulated
CCC	SMARCA2	-2.00873	2.79295e-14	3.23153e-13	2.33927e-14	1.46977e-13	down-regulated
CCC	IGFBP5	-2.01258	4.2351e-10	1.49597e-09	7.25027e-10	2.51596e-09	down-regulated
CCC	CTNNA2	-2.01365	2.11071e-11	9.80885e-11	3.68457e-12	1.7571e-11	down-regulated
CCC	PDLIM7	-2.01698	2.31749e-13	1.84934e-12	2.64319e-15	1.8613e-14	down-regulated
CCC	PCIF1	-2.02221	3.76208e-15	8.84619e-14	7.60712e-27	2.91806e-25	down-regulated
CCC	RSU1	-2.02326	8.36302e-15	1.36498e-13	3.51661e-29	2.16594e-27	down-regulated
CCC	LGALS1	-2.02614	2.3533e-14	2.85069e-13	3.29792e-18	3.54344e-17	down-regulated
CCC	SNX18	-2.02645	1.21024e-14	1.76412e-13	5.08294e-18	5.2923e-17	down-regulated
CCC	NR2F2	-2.02753	8.81865e-15	1.40764e-13	1.80014e-21	2.97056e-20	down-regulated
CCC	PEA15	-2.02892	6.41564e-15	1.19896e-13	3.25022e-23	6.67286e-22	down-regulated
CCC	RGN	-2.03285	2.94093e-14	3.35046e-13	1.04058e-19	1.35431e-18	down-regulated
CCC	FMNL2	-2.0351	1.74733e-14	2.30848e-13	9.86836e-16	7.32671e-15	down-regulated
CCC	GNG12	-2.03548	1.1436e-15	6.44418e-14	1.31741e-25	4.20514e-24	down-regulated
CCC	CLIC5	-2.03755	7.801e-13	5.35538e-12	2.11837e-16	1.72186e-15	down-regulated
CCC	PPP1R14A	-2.04132	4.94166e-09	1.43397e-08	1.45875e-09	4.85474e-09	down-regulated
CCC	SI	-2.0452	2.9759e-13	2.32386e-12	1.75922e-15	1.26323e-14	down-regulated
CCC	TKTL1	-2.0457	7.67314e-11	3.13919e-10	1.04435e-10	4.08857e-10	down-regulated
CCC	TEAD1	-2.06188	8.24451e-16	6.44418e-14	2.15108e-27	8.95872e-26	down-regulated
CCC	CLEC11A	-2.06546	2.71557e-11	1.22298e-10	9.31499e-12	4.20376e-11	down-regulated
CCC	OSBPL1A	-2.07101	1.46947e-12	9.2195e-12	3.54772e-13	1.93444e-12	down-regulated
CCC	ANK2	-2.07174	4.76962e-13	3.50547e-12	2.5142e-17	2.34426e-16	down-regulated
CCC	AMBP	-2.07498	6.76104e-15	1.21755e-13	7.13015e-24	1.73442e-22	down-regulated
CCC	TERF2IP	-2.08189	1.84979e-13	1.52625e-12	1.50049e-19	1.91301e-18	down-regulated
CCC	PRKCB	-2.0965	2.74709e-12	1.58275e-11	1.66187e-13	9.60022e-13	down-regulated
CCC	BTN3A3	-2.09879	8.36533e-15	1.36498e-13	4.88938e-16	3.77094e-15	down-regulated
CCC	SOD1	-2.1073	5.91872e-15	1.1513e-13	3.79233e-22	6.85283e-21	down-regulated
CCC	CD109	-2.11008	2.6896e-08	6.9968e-08	1.49726e-07	3.84428e-07	down-regulated
CCC	LTBP1	-2.11621	3.20687e-07	7.12222e-07	5.29572e-08	1.44288e-07	down-regulated
CCC	OXCT1	-2.13436	9.48747e-13	6.3633e-12	1.25455e-11	5.58103e-11	down-regulated
CCC	SMAP	-2.14024	1.76895e-15	6.68286e-14	4.54016e-21	7.06553e-20	down-regulated
CCC	C1orf198	-2.14248	3.2634e-14	3.61287e-13	1.34661e-18	1.50223e-17	down-regulated
CCC	DHCR24	-2.14999	1.04788e-10	4.16959e-10	7.8273e-11	3.14314e-10	down-regulated
CCC	SELH	-2.15321	1.58992e-13	1.33706e-12	1.67319e-14	1.06505e-13	down-regulated
CCC	APOC3	-2.16095	2.06258e-11	9.62809e-11	5.84275e-14	3.53883e-13	down-regulated
CCC	SRPX2	-2.16113	1.44398e-09	4.6268e-09	5.50569e-10	1.94793e-09	down-regulated
CCC	DFNA5	-2.16165	8.35149e-12	4.2417e-11	3.40812e-11	1.43858e-10	down-regulated
CCC	FBN1	-2.16247	3.04022e-11	1.35234e-10	5.11353e-13	2.72701e-12	down-regulated
CCC	H1F0	-2.16331	2.64914e-14	3.13099e-13	2.52192e-17	2.34646e-16	down-regulated
CCC	ALOX15	-2.16363	3.57345e-09	1.06594e-08	1.48723e-06	3.34035e-06	down-regulated
CCC	PURA	-2.17275	8.24329e-16	6.44418e-14	1.17699e-36	3.95922e-34	down-regulated
CCC	GMPR	-2.17525	1.96278e-12	1.1873e-11	1.66816e-13	9.61115e-13	down-regulated
CCC	HBG1	-2.1815	1.80633e-07	4.16838e-07	1.03098e-07	2.69002e-07	down-regulated
CCC	CALD1	-2.18331	2.64914e-14	3.13099e-13	2.21669e-16	1.79844e-15	down-regulated
CCC	GPT	-2.19119	2.85443e-09	8.68717e-09	7.25502e-10	2.51596e-09	down-regulated
CCC	CES1	-2.19429	9.00395e-08	2.15749e-07	1.30466e-06	2.95305e-06	down-regulated
CCC	MYO1D	-2.19494	1.08939e-14	1.63708e-13	5.4977e-14	3.33909e-13	down-regulated
CCC	RRAS	-2.20443	3.76261e-15	8.84619e-14	2.17233e-27	8.9619e-26	down-regulated
CCC	HMGN1	-2.20472	5.05832e-14	5.21699e-13	4.31071e-16	3.35422e-15	down-regulated
CCC	TPM1	-2.20588	2.32242e-12	1.37801e-11	7.91391e-14	4.73427e-13	down-regulated
CCC	CETN2	-2.20816	1.20879e-15	6.44418e-14	9.83513e-30	6.41926e-28	down-regulated
CCC	CDH13	-2.21006	2.36713e-11	1.08392e-10	6.77814e-16	5.15492e-15	down-regulated
CCC	DDX24	-2.21083	3.17041e-12	1.80289e-11	1.60059e-17	1.53833e-16	down-regulated
CCC	FN3KRP	-2.21154	1.97139e-15	6.68286e-14	8.34361e-29	4.61856e-27	down-regulated
CCC	ZBTB20	-2.21552	9.11113e-14	8.45923e-13	3.33219e-19	4.05896e-18	down-regulated
CCC	SH3BGRL	-2.21887	1.14394e-15	6.44418e-14	7.99861e-29	4.58127e-27	down-regulated
CCC	MARCKSL1	-2.22933	3.32525e-12	1.8763e-11	2.7487e-14	1.72207e-13	down-regulated
CCC	ISLR	-2.23305	1.0024e-10	4.00319e-10	2.07879e-10	7.78075e-10	down-regulated
CCC	COL3A1	-2.23409	8.75702e-11	3.54507e-10	3.72159e-13	2.01917e-12	down-regulated
CCC	SOD3	-2.24538	1.56945e-09	4.99912e-09	4.40653e-09	1.37641e-08	down-regulated
CCC	PDCD4	-2.2548	7.42842e-14	7.10911e-13	1.89339e-17	1.78775e-16	down-regulated
CCC	HMGN5	-2.25752	2.72453e-15	7.6407e-14	7.66814e-28	3.60567e-26	down-regulated
CCC	CENPV	-2.25892	1.8709e-12	1.13789e-11	5.548e-13	2.93367e-12	down-regulated
CCC	ATP6V1B1	-2.26042	1.36613e-10	5.30138e-10	3.68855e-09	1.16378e-08	down-regulated
CCC	DPYSL2	-2.26108	9.19399e-16	6.44418e-14	1.87591e-23	4.06107e-22	down-regulated
CCC	EPHX2	-2.26375	1.9163e-12	1.16227e-11	7.79563e-15	5.13408e-14	down-regulated
CCC	CNRIP1	-2.26498	2.04383e-14	2.56829e-13	1.68124e-21	2.80612e-20	down-regulated
CCC	MRC2	-2.26831	1.1525e-12	7.45803e-12	7.24763e-13	3.7866e-12	down-regulated
CCC	GNG2	-2.28429	2.79295e-14	3.23153e-13	1.76344e-20	2.63193e-19	down-regulated
CCC	CDC42EP4	-2.2854	8.70779e-16	6.44418e-14	1.67494e-31	1.62767e-29	down-regulated
CCC	RARRES2	-2.28562	1.17575e-15	6.44418e-14	4.67764e-16	3.62041e-15	down-regulated
CCC	FCGBP	-2.29429	2.633e-10	9.6595e-10	4.5978e-11	1.8986e-10	down-regulated
CCC	UQCRH	-2.29798	8.0539e-08	1.94262e-07	6.09805e-08	1.6461e-07	down-regulated
CCC	DDAH2	-2.29956	2.37991e-15	7.17749e-14	1.85182e-30	1.44607e-28	down-regulated
CCC	PLIN4	-2.30694	2.9996e-10	1.09401e-09	2.39951e-10	8.90751e-10	down-regulated
CCC	SPATS2	-2.31759	7.52433e-15	1.29543e-13	1.86508e-22	3.53072e-21	down-regulated
CCC	NCAM1	-2.31786	2.05955e-12	1.24255e-11	9.03703e-19	1.04272e-17	down-regulated
CCC	BANF1	-2.33537	2.3152e-15	7.04092e-14	1.39472e-23	3.21006e-22	down-regulated
CCC	ALDH1L1	-2.33931	2.52176e-10	9.26692e-10	1.04308e-07	2.71835e-07	down-regulated
CCC	CD59	-2.343	8.2384e-16	6.44418e-14	5.77037e-36	1.48434e-33	down-regulated
CCC	CFD	-2.34847	6.76323e-12	3.5209e-11	1.06029e-12	5.40404e-12	down-regulated
CCC	ZAP70	-2.35436	2.88132e-12	1.65138e-11	1.5699e-13	9.0809e-13	down-regulated
CCC	TPPP3	-2.35582	4.89899e-11	2.08601e-10	4.73246e-11	1.94685e-10	down-regulated
CCC	ABLIM1	-2.36927	1.0342e-13	9.32484e-13	4.03227e-18	4.2492e-17	down-regulated
CCC	PALLD	-2.37189	1.71592e-11	8.12092e-11	1.32951e-11	5.89648e-11	down-regulated
CCC	CAP2	-2.37598	1.00852e-13	9.13212e-13	2.34e-16	1.88449e-15	down-regulated
CCC	MYLK	-2.37993	3.26254e-14	3.61287e-13	5.88723e-22	1.01358e-20	down-regulated
CCC	CAPN6	-2.38091	2.21354e-12	1.31878e-11	4.42297e-14	2.72802e-13	down-regulated
CCC	CAMK1	-2.39445	2.7257e-15	7.6407e-14	1.4045e-20	2.11789e-19	down-regulated
CCC	ITGA7	-2.39643	9.96184e-13	6.63061e-12	1.43458e-15	1.04383e-14	down-regulated
CCC	AK1	-2.41076	9.71121e-16	6.44418e-14	9.94802e-31	8.20805e-29	down-regulated
CCC	ADCK3	-2.41319	1.08819e-13	9.67326e-13	6.21086e-19	7.3011e-18	down-regulated
CCC	OPTN	-2.41794	1.67556e-15	6.68286e-14	6.35372e-20	8.60211e-19	down-regulated
CCC	CSRP2	-2.42622	3.72264e-13	2.82658e-12	3.24668e-19	3.97696e-18	down-regulated
CCC	PHGDH	-2.42883	6.1021e-13	4.32488e-12	3.33309e-12	1.60348e-11	down-regulated
CCC	PARVA	-2.43105	1.42314e-15	6.44418e-14	5.14262e-32	5.64756e-30	down-regulated
CCC	ANG	-2.43189	1.49377e-11	7.14687e-11	2.00699e-13	1.14427e-12	down-regulated
CCC	ANXA10	-2.43552	1.78243e-12	1.0932e-11	3.73421e-13	2.02351e-12	down-regulated
CCC	CSRP1	-2.45914	1.93909e-14	2.47353e-13	4.01515e-23	8.20479e-22	down-regulated
CCC	CYP11A1	-2.4641	1.09773e-08	3.02289e-08	4.48635e-08	1.23778e-07	down-regulated
CCC	PTGIS	-2.46618	6.08934e-10	2.10374e-09	1.84394e-10	6.98748e-10	down-regulated
CCC	CNTN1	-2.48429	5.46965e-15	1.09719e-13	1.47971e-23	3.38785e-22	down-regulated
CCC	ENPP3	-2.48667	8.15829e-12	4.15851e-11	2.17607e-13	1.23104e-12	down-regulated
CCC	PLCD1	-2.4884	2.26814e-14	2.7632e-13	5.48897e-18	5.67345e-17	down-regulated
CCC	S100A7	-2.49813	5.86486e-11	2.46369e-10	1.36088e-12	6.85616e-12	down-regulated
CCC	TINAGL1	-2.51693	7.76023e-08	1.87709e-07	3.82743e-07	9.29336e-07	down-regulated
CCC	GP2	-2.51792	8.55009e-12	4.32249e-11	1.32832e-13	7.73467e-13	down-regulated
CCC	GPD1	-2.52468	4.63713e-12	2.52845e-11	1.76413e-12	8.75657e-12	down-regulated
CCC	CHGA	-2.54756	2.59374e-11	1.17562e-10	1.31627e-10	5.09384e-10	down-regulated
CCC	CAPN5	-2.57819	4.65867e-15	9.89089e-14	1.96662e-17	1.84947e-16	down-regulated
CCC	GNPDA2	-2.58288	8.24207e-16	6.44418e-14	2.49813e-25	7.43152e-24	down-regulated
CCC	SYNPO2	-2.59143	3.6571e-12	2.02693e-11	3.03057e-13	1.67332e-12	down-regulated
CCC	KDELC2	-2.59228	2.19597e-15	6.91061e-14	1.24936e-31	1.27057e-29	down-regulated
CCC	CELF2	-2.60478	3.56567e-15	8.75993e-14	2.98075e-22	5.4539e-21	down-regulated
CCC	COL12A1	-2.60892	1.41461e-14	1.94875e-13	2.00668e-20	2.9646e-19	down-regulated
CCC	MXRA7	-2.61391	2.94209e-14	3.35046e-13	1.73798e-17	1.65943e-16	down-regulated
CCC	ACTA2	-2.61724	6.39538e-12	3.34934e-11	9.18438e-15	6.01315e-14	down-regulated
CCC	VIL1	-2.63311	6.15391e-12	3.2352e-11	8.3024e-11	3.31263e-10	down-regulated
CCC	UBXN6	-2.6356	9.19535e-16	6.44418e-14	1.41296e-28	7.44444e-27	down-regulated
CCC	ALCAM	-2.63936	1.09789e-12	7.18807e-12	1.46507e-12	7.35562e-12	down-regulated
CCC	CRIP1	-2.63941	3.13224e-10	1.1367e-09	3.51351e-11	1.47736e-10	down-regulated
CCC	MAPRE2	-2.65357	8.24451e-16	6.44418e-14	1.46315e-27	6.46298e-26	down-regulated
CCC	FLNC	-2.65707	8.54917e-12	4.32249e-11	1.91684e-12	9.47155e-12	down-regulated
CCC	APOC2	-2.66719	1.17048e-10	4.59058e-10	1.6677e-13	9.61115e-13	down-regulated
CCC	HSPA12B	-2.67164	4.1874e-15	9.48783e-14	6.8107e-24	1.67321e-22	down-regulated
CCC	MCAM	-2.67546	5.09563e-12	2.72834e-11	1.06819e-13	6.28695e-13	down-regulated
CCC	HMGN4	-2.67977	4.91489e-15	1.0189e-13	1.24888e-23	2.91773e-22	down-regulated
CCC	LOXL1	-2.68139	4.91627e-15	1.0189e-13	5.37194e-22	9.39661e-21	down-regulated
CCC	SPATA18	-2.71876	1.84137e-14	2.39652e-13	3.11878e-16	2.47521e-15	down-regulated
CCC	EPB41L3	-2.71979	1.67663e-11	7.96944e-11	1.95131e-13	1.1169e-12	down-regulated
CCC	BGN	-2.72966	6.36781e-14	6.34315e-13	5.71967e-17	5.08376e-16	down-regulated
CCC	METTL7A	-2.75453	6.08424e-15	1.1568e-13	1.38638e-17	1.34726e-16	down-regulated
CCC	PRPH	-2.76739	2.79258e-14	3.23153e-13	2.78995e-23	5.80975e-22	down-regulated
CCC	GATM	-2.76961	2.61812e-12	1.52671e-11	5.69234e-15	3.82963e-14	down-regulated
CCC	EMILIN1	-2.77231	8.81136e-15	1.40764e-13	1.23988e-17	1.20757e-16	down-regulated
CCC	FAP	-2.77977	1.07117e-10	4.25105e-10	1.31482e-14	8.5307e-14	down-regulated
CCC	EPB42	-2.78628	2.21787e-08	5.85321e-08	4.82485e-09	1.49958e-08	down-regulated
CCC	HBD	-2.78774	1.45848e-10	5.63193e-10	1.24972e-12	6.33258e-12	down-regulated
CCC	NES	-2.79197	3.45528e-13	2.6602e-12	2.22995e-16	1.80584e-15	down-regulated
CCC	BASP1	-2.79236	1.51192e-13	1.27669e-12	1.24795e-16	1.05557e-15	down-regulated
CCC	BST2	-2.81182	7.93168e-15	1.31919e-13	8.34386e-23	1.65853e-21	down-regulated
CCC	PTMS	-2.81812	1.08379e-15	6.44418e-14	5.16585e-32	5.64756e-30	down-regulated
CCC	VPS13D	-2.82674	4.32026e-13	3.22397e-12	1.21011e-17	1.18385e-16	down-regulated
CCC	FHL2	-2.82911	5.90131e-14	5.91891e-13	8.25509e-17	7.17684e-16	down-regulated
CCC	FKBP5	-2.83973	1.49284e-14	2.03453e-13	1.66725e-16	1.37824e-15	down-regulated
CCC	COL5A2	-2.84982	3.45067e-13	2.6602e-12	5.32079e-19	6.2886e-18	down-regulated
CCC	CFL2	-2.8508	3.2031e-15	8.09663e-14	3.05256e-26	1.08527e-24	down-regulated
CCC	ALDH1A1	-2.86034	4.11622e-14	4.37962e-13	3.88005e-18	4.11832e-17	down-regulated
CCC	GSTT1	-2.8841	1.41692e-14	1.94875e-13	5.09601e-18	5.29332e-17	down-regulated
CCC	ZAK	-2.89424	1.42334e-15	6.44418e-14	8.70098e-28	3.96348e-26	down-regulated
CCC	CDH11	-2.91372	6.41475e-15	1.19896e-13	6.48936e-27	2.53375e-25	down-regulated
CCC	ZNF22	-2.92393	1.58702e-15	6.67313e-14	5.46863e-31	4.78287e-29	down-regulated
CCC	ANK1	-2.93269	6.24835e-07	1.33891e-06	2.34992e-07	5.88893e-07	down-regulated
CCC	WFS1	-2.93665	1.74709e-14	2.30848e-13	3.25676e-19	3.97816e-18	down-regulated
CCC	H1FX	-2.95453	8.70651e-16	6.44418e-14	5.9506e-34	1.04088e-31	down-regulated
CCC	FBLN5	-2.96289	1.2993e-13	1.12988e-12	4.18442e-14	2.59099e-13	down-regulated
CCC	CMA1	-2.96345	1.5055e-09	4.81255e-09	1.75455e-12	8.71894e-12	down-regulated
CCC	SUSD2	-2.98043	7.06023e-14	6.84576e-13	9.05895e-18	9.00336e-17	down-regulated
CCC	HSPA12A	-2.98123	5.46812e-15	1.09719e-13	1.78397e-21	2.95503e-20	down-regulated
CCC	MYH11	-2.99316	5.18325e-14	5.31587e-13	1.61145e-23	3.59535e-22	down-regulated
CCC	PLIN1	-2.9951	6.09993e-13	4.32488e-12	1.20306e-15	8.81239e-15	down-regulated
CCC	GPC6	-3.00266	7.42876e-13	5.1159e-12	2.70371e-17	2.50494e-16	down-regulated
CCC	CYB5R2	-3.0027	1.5031e-15	6.44418e-14	1.10459e-22	2.18322e-21	down-regulated
CCC	SYNM	-3.00579	1.30027e-11	6.30384e-11	1.73699e-14	1.10244e-13	down-regulated
CCC	SELM	-3.00766	8.24329e-16	6.44418e-14	1.61204e-25	5.03532e-24	down-regulated
CCC	FKBP7	-3.04471	2.19629e-15	6.91061e-14	2.83764e-26	1.01713e-24	down-regulated
CCC	TMOD1	-3.05429	1.5031e-15	6.44418e-14	2.14766e-22	4.03078e-21	down-regulated
CCC	AOX1	-3.06827	2.94131e-14	3.35046e-13	4.85122e-22	8.55419e-21	down-regulated
CCC	PSIP1	-3.07175	8.24329e-16	6.44418e-14	2.94339e-34	6.14097e-32	down-regulated
CCC	EPB41	-3.07689	2.11027e-11	9.80885e-11	5.74188e-13	3.02886e-12	down-regulated
CCC	CDKN1B	-3.09526	6.41475e-15	1.19896e-13	2.01816e-20	2.97152e-19	down-regulated
CCC	MAOB	-3.09705	2.68125e-12	1.55712e-11	7.11626e-15	4.71506e-14	down-regulated
CCC	KANK2	-3.11919	4.91489e-15	1.0189e-13	7.28903e-28	3.54166e-26	down-regulated
CCC	BST1	-3.13041	1.75884e-13	1.45965e-12	4.86561e-18	5.08191e-17	down-regulated
CCC	DMBT1	-3.15063	1.36703e-13	1.17677e-12	1.06253e-16	9.07505e-16	down-regulated
CCC	SPTB	-3.15563	2.489e-08	6.50143e-08	8.8218e-10	3.02571e-09	down-regulated
CCC	EMILIN2	-3.15584	1.84137e-14	2.39652e-13	5.61842e-20	7.70199e-19	down-regulated
CCC	CKB	-3.18741	1.3283e-09	4.28161e-09	1.95113e-10	7.3491e-10	down-regulated
CCC	SLC4A1	-3.19639	1.50295e-08	4.07777e-08	5.8481e-09	1.79717e-08	down-regulated
CCC	CBR3	-3.20468	1.42314e-15	6.44418e-14	7.96797e-24	1.92508e-22	down-regulated
CCC	GGT5	-3.21098	2.06279e-11	9.62809e-11	2.34142e-13	1.3127e-12	down-regulated
CCC	ABI3BP	-3.21697	1.2765e-15	6.44418e-14	4.09168e-26	1.43143e-24	down-regulated
CCC	TNS2	-3.23413	3.03504e-15	7.94743e-14	1.5211e-23	3.4465e-22	down-regulated
CCC	SMTN	-3.28576	8.60225e-13	5.85034e-12	2.70901e-15	1.89848e-14	down-regulated
CCC	GSTM4	-3.29821	1.75906e-13	1.45965e-12	4.19344e-18	4.40815e-17	down-regulated
CCC	HBG2	-3.2992	1.50317e-08	4.07777e-08	1.30655e-09	4.37485e-09	down-regulated
CCC	MECP2	-3.31184	8.24329e-16	6.44418e-14	1.16872e-42	8.51803e-40	down-regulated
CCC	CA1	-3.32688	5.60709e-11	2.36018e-10	7.55427e-13	3.9374e-12	down-regulated
CCC	TAGLN	-3.33957	1.11487e-13	9.82318e-13	1.79349e-16	1.47424e-15	down-regulated
CCC	COL14A1	-3.35948	2.95071e-15	7.94743e-14	9.507e-20	1.25223e-18	down-regulated
CCC	LTBP2	-3.35968	2.063e-11	9.62809e-11	2.28029e-13	1.28007e-12	down-regulated
CCC	LMOD1	-3.36361	1.08924e-14	1.63708e-13	3.8767e-27	1.54116e-25	down-regulated
CCC	LUM	-3.3663	8.69363e-16	6.44418e-14	9.39988e-28	4.2377e-26	down-regulated
CCC	DPT	-3.3701	2.57975e-15	7.57131e-14	5.86784e-22	1.01358e-20	down-regulated
CCC	EHD2	-3.40205	2.25448e-15	7.04092e-14	1.09023e-32	1.48987e-30	down-regulated
CCC	MATN2	-3.42345	1.94464e-13	1.58379e-12	2.74389e-17	2.53679e-16	down-regulated
CCC	MAP1B	-3.44457	2.26101e-13	1.81088e-12	2.16562e-19	2.71354e-18	down-regulated
CCC	PDGFRB	-3.46493	1.50266e-15	6.44418e-14	1.48593e-24	3.98649e-23	down-regulated
CCC	TNXB	-3.48649	9.90516e-10	3.28231e-09	3.37164e-12	1.61669e-11	down-regulated
CCC	SELENBP1	-3.491	5.92367e-15	1.1513e-13	4.86924e-18	5.08191e-17	down-regulated
CCC	DHRS2	-3.50531	2.37935e-12	1.40797e-11	1.21383e-17	1.18484e-16	down-regulated
CCC	MAMDC2	-3.54953	1.67556e-15	6.68286e-14	2.27144e-25	6.80344e-24	down-regulated
CCC	EMILIN3	-3.6331	2.04355e-14	2.56829e-13	1.15e-25	3.75294e-24	down-regulated
CCC	SNCA	-3.634	2.37652e-13	1.88636e-12	1.05913e-19	1.37436e-18	down-regulated
CCC	ADIRF	-3.64826	3.56567e-15	8.75993e-14	3.26207e-36	8.91566e-34	down-regulated
CCC	PTRF	-3.70702	1.17437e-15	6.44418e-14	1.11523e-35	2.70938e-33	down-regulated
CCC	ALDH1A2	-3.78459	6.73423e-13	4.71936e-12	4.114e-17	3.72475e-16	down-regulated
CCC	GNG7	-3.79619	8.24207e-16	6.44418e-14	7.05562e-31	6.04984e-29	down-regulated
CCC	MYL9	-3.83017	4.41748e-15	9.70871e-14	2.16679e-23	4.62213e-22	down-regulated
CCC	LMCD1	-3.83147	6.7648e-15	1.21755e-13	2.51887e-20	3.61148e-19	down-regulated
CCC	NFIC	-3.83338	9.71408e-16	6.44418e-14	9.85109e-33	1.43596e-30	down-regulated
CCC	GSTA2	-3.83448	1.39373e-11	6.69021e-11	9.22484e-14	5.48847e-13	down-regulated
CCC	AKAP12	-3.83634	1.58656e-15	6.67313e-14	5.61999e-23	1.13255e-21	down-regulated
CCC	HDGFRP3	-3.86702	8.24451e-16	6.44418e-14	2.85117e-40	1.55852e-37	down-regulated
CCC	PRNP	-3.89757	8.70908e-16	6.44418e-14	3.83801e-28	1.92915e-26	down-regulated
CCC	FMOD	-3.92091	1.41711e-14	1.94875e-13	6.88841e-18	7.00535e-17	down-regulated
CCC	UCHL1	-3.99431	6.41475e-15	1.19896e-13	1.49539e-18	1.65974e-17	down-regulated
CCC	CHST14	-3.99511	8.65553e-14	8.10817e-13	2.27918e-20	3.33339e-19	down-regulated
CCC	PGM5	-4.02373	1.2425e-14	1.80513e-13	6.38651e-22	1.09522e-20	down-regulated
CCC	LTBP4	-4.02384	3.61868e-14	3.93644e-13	4.35331e-19	5.20758e-18	down-regulated
CCC	TIMP3	-4.03127	8.81986e-15	1.40764e-13	1.67875e-24	4.47632e-23	down-regulated
CCC	SGCD	-4.09513	8.70779e-16	6.44418e-14	1.40301e-24	3.78727e-23	down-regulated
CCC	RBP1	-4.11358	7.93058e-15	1.31919e-13	1.70192e-19	2.16352e-18	down-regulated
CCC	GSTM2	-4.15422	8.24207e-16	6.44418e-14	5.19016e-30	3.60263e-28	down-regulated
CCC	SERPINE2	-4.20918	1.49324e-14	2.03453e-13	2.44252e-20	3.52512e-19	down-regulated
CCC	HYI	-4.21771	8.24451e-16	6.44418e-14	3.37094e-39	1.6379e-36	down-regulated
CCC	SPTA1	-4.26594	3.26911e-10	1.18093e-09	1.43762e-13	8.33779e-13	down-regulated
CCC	TGFB1I1	-4.28343	3.76208e-15	8.84619e-14	2.73848e-26	9.89699e-25	down-regulated
CCC	SORBS1	-4.29249	1.03301e-14	1.5742e-13	1.73818e-23	3.81962e-22	down-regulated
CCC	TNS1	-4.30177	4.18681e-15	9.48783e-14	1.10469e-23	2.61125e-22	down-regulated
CCC	NT5E	-4.34248	4.22319e-14	4.46262e-13	1.55849e-17	1.50448e-16	down-regulated
CCC	CAV1	-4.35313	2.19502e-15	6.91061e-14	1.11195e-28	5.92996e-27	down-regulated
CCC	SORBS3	-4.42111	1.20879e-15	6.44418e-14	7.646e-28	3.60567e-26	down-regulated
CCC	FHL1	-4.52707	4.9142e-15	1.0189e-13	1.77918e-24	4.67491e-23	down-regulated
CCC	APCS	-4.60224	1.02586e-15	6.44418e-14	1.93925e-26	7.18803e-25	down-regulated
CCC	WISP2	-4.67397	7.93387e-15	1.31919e-13	1.39111e-24	3.77847e-23	down-regulated
CCC	SORBS2	-4.7108	1.57361e-14	2.12389e-13	1.66628e-23	3.68648e-22	down-regulated
CCC	DCN	-4.85908	8.67948e-16	6.44418e-14	4.15549e-23	8.45206e-22	down-regulated
CCC	CACNA2D1	-5.014	9.19943e-16	6.44418e-14	4.39829e-32	5.0615e-30	down-regulated
CCC	PRKAR2B	-5.06075	7.13067e-15	1.26262e-13	4.71939e-24	1.17261e-22	down-regulated
CCC	DES	-5.16548	1.34462e-14	1.89068e-13	5.05936e-29	2.98981e-27	down-regulated
CCC	ASPN	-5.18349	2.51763e-14	2.99174e-13	1.61047e-22	3.08885e-21	down-regulated
CCC	PODN	-5.20095	8.24084e-16	6.44418e-14	1.02049e-32	1.43955e-30	down-regulated
CCC	SDPR	-5.22637	8.70522e-16	6.44418e-14	8.16204e-29	4.58127e-27	down-regulated
CCC	OLFML3	-5.23371	2.3162e-15	7.04092e-14	1.65899e-22	3.16801e-21	down-regulated
CCC	NDRG2	-5.28063	8.24084e-16	6.44418e-14	2.15784e-31	2.01032e-29	down-regulated
CCC	SNCG	-5.41912	1.67483e-15	6.68286e-14	6.19442e-32	6.60688e-30	down-regulated
CCC	ENPP6	-5.48603	6.76574e-15	1.21755e-13	4.54196e-27	1.78937e-25	down-regulated
CCC	HSPB6	-5.59088	3.03374e-15	7.94743e-14	6.67032e-30	4.54589e-28	down-regulated
CCC	CNN1	-5.63972	1.03315e-14	1.5742e-13	2.72818e-22	5.01274e-21	down-regulated
CCC	OLFML1	-5.64215	8.24084e-16	6.44418e-14	8.74778e-26	2.87624e-24	down-regulated
CCC	AOC3	-5.95293	7.93168e-15	1.31919e-13	1.55305e-27	6.72426e-26	down-regulated
CCC	PRKCDBP	-6.04384	1.14444e-15	6.44418e-14	5.46357e-31	4.78287e-29	down-regulated
CCC	PRELP	-6.19509	9.17498e-16	6.44418e-14	3.02001e-21	4.85533e-20	down-regulated
CCC	ADH1B	-6.59142	4.65933e-15	9.89089e-14	3.70448e-32	4.3783e-30	down-regulated
CCC	OGN	-6.87751	9.19263e-16	6.44418e-14	2.45582e-29	1.53419e-27	down-regulated
EC	KRT18	4.79353	8.53878e-15	2.4634e-13	1.66714e-34	9.113e-32	up-regulated
EC	AGR2	3.62217	5.98097e-10	2.1836e-09	1.12422e-09	4.62921e-09	up-regulated
EC	CAPS	3.22268	9.17885e-10	3.20657e-09	7.52383e-11	3.79928e-10	up-regulated
EC	DSP	3.16692	2.11196e-15	1.45586e-13	9.28047e-36	6.76392e-33	up-regulated
EC	P4HA2	3.13719	8.56887e-12	5.15656e-11	8.80034e-23	4.37317e-21	up-regulated
EC	OCIAD2	2.75803	7.82779e-14	1.12988e-12	2.52743e-19	6.17456e-18	up-regulated
EC	SHMT2	2.64758	1.36228e-15	1.35203e-13	7.03499e-25	5.49358e-23	up-regulated
EC	ASRGL1	2.5825	3.82214e-08	1.01114e-07	6.58518e-08	1.99979e-07	up-regulated
EC	IDH2	2.51803	9.25211e-16	1.35203e-13	3.52752e-30	9.64115e-28	up-regulated
EC	S100A8	2.51608	3.18298e-07	7.24578e-07	2.82747e-05	5.76166e-05	up-regulated
EC	PDXDC1	2.51269	1.69757e-15	1.35203e-13	5.09773e-23	2.71528e-21	up-regulated
EC	HMGA1	2.44893	1.18735e-12	9.89127e-12	8.01638e-16	9.94975e-15	up-regulated
EC	S100A9	2.42591	1.58443e-06	3.28999e-06	2.59375e-05	5.3301e-05	up-regulated
EC	ABHD11	2.38031	3.499e-14	6.32278e-13	3.96276e-20	1.22036e-18	up-regulated
EC	RNF213	2.32694	1.4487e-13	1.83097e-12	3.19343e-18	6.4059e-17	up-regulated
EC	DSG2	2.31682	6.00349e-12	3.83906e-11	5.6986e-16	7.41665e-15	up-regulated
EC	VWA8	2.22353	1.13503e-09	3.88481e-09	6.45703e-10	2.76018e-09	up-regulated
EC	HIST1H1B	2.16318	8.14198e-15	2.44736e-13	7.40435e-23	3.76503e-21	up-regulated
EC	FASN	2.16318	2.01607e-14	4.45389e-13	4.594e-21	1.62013e-19	up-regulated
EC	MCM2	2.15572	4.13218e-09	1.27884e-08	1.83952e-09	7.29305e-09	up-regulated
EC	LTF	2.14939	0.000413431	0.000635496	0.00257281	0.00395463	up-regulated
EC	ABCD3	2.12045	1.06708e-14	2.81106e-13	1.15721e-21	4.72942e-20	up-regulated
EC	EPPK1	2.11359	1.14461e-07	2.77307e-07	3.16841e-06	7.49348e-06	up-regulated
EC	MCM6	2.11054	3.71632e-11	1.84485e-10	1.83541e-12	1.26001e-11	up-regulated
EC	LCN2	2.10841	0.000141151	0.000228867	0.0142408	0.0197448	up-regulated
EC	ACOX3	2.08847	3.80369e-11	1.87526e-10	1.71087e-11	9.56731e-11	up-regulated
EC	LRBA	2.08447	3.45551e-12	2.45018e-11	5.60279e-17	8.87717e-16	up-regulated
EC	COG4	2.08238	2.48885e-14	5.11113e-13	1.7699e-20	5.73316e-19	up-regulated
EC	MCM4	2.08063	7.73805e-10	2.73824e-09	4.10088e-09	1.52622e-08	up-regulated
EC	SQRDL	2.07481	6.00153e-11	2.78044e-10	1.50046e-11	8.46649e-11	up-regulated
EC	DEFA3	2.03444	2.12815e-05	3.83452e-05	0.00136329	0.00217658	up-regulated
EC	EPS8L2	2.03183	1.34431e-09	4.51588e-09	8.28432e-09	2.91686e-08	up-regulated
EC	HSD17B4	2.00075	4.28254e-15	1.90156e-13	1.65039e-22	7.84475e-21	up-regulated
EC	NUP210	1.98867	3.1445e-12	2.26166e-11	2.0794e-15	2.35576e-14	up-regulated
EC	EIF5B	1.98216	2.76456e-14	5.52029e-13	1.50466e-26	1.64497e-24	up-regulated
EC	MYO6	1.95895	8.83461e-13	7.75965e-12	7.21463e-16	9.0921e-15	up-regulated
EC	DDX21	1.95747	8.16976e-15	2.44736e-13	1.25947e-20	4.14109e-19	up-regulated
EC	SLC9A3R1	1.95617	7.05896e-14	1.05354e-12	2.60638e-16	3.67667e-15	up-regulated
EC	SORD	1.93549	3.34174e-13	3.51285e-12	2.89039e-12	1.895e-11	up-regulated
EC	IGFBP2	1.92316	3.33152e-10	1.28825e-09	4.87781e-10	2.12881e-09	up-regulated
EC	ALDH18A1	1.92105	4.16852e-11	2.01425e-10	4.44372e-16	5.94262e-15	up-regulated
EC	ATP5S	1.91661	2.48953e-14	5.11113e-13	1.35886e-23	8.03016e-22	up-regulated
EC	ST14	1.89989	6.00214e-11	2.78044e-10	5.70047e-11	2.94311e-10	up-regulated
EC	TUBA1C	1.891	1.39082e-14	3.34553e-13	2.65678e-25	2.32362e-23	up-regulated
EC	GMDS	1.88892	8.61758e-15	2.4634e-13	7.81215e-16	9.75563e-15	up-regulated
EC	MCCC2	1.88747	3.07027e-14	5.78876e-13	2.07393e-18	4.23798e-17	up-regulated
EC	TACSTD2	1.85655	1.04289e-09	3.59698e-09	3.32379e-09	1.25465e-08	up-regulated
EC	CDH1	1.84822	1.22048e-11	6.99496e-11	4.57403e-14	4.15847e-13	up-regulated
EC	MYH14	1.84087	2.35215e-12	1.7765e-11	1.53501e-15	1.79003e-14	up-regulated
EC	COPG1	1.82245	9.77837e-16	1.35203e-13	2.46932e-37	2.69958e-34	up-regulated
EC	DPP3	1.81956	2.01579e-14	4.45389e-13	1.42821e-24	1.04093e-22	up-regulated
EC	SLC25A6	1.81625	1.25165e-15	1.35203e-13	5.89902e-33	2.57964e-30	up-regulated
EC	PKP2	1.81484	1.18103e-08	3.3778e-08	1.2587e-08	4.27685e-08	up-regulated
EC	ISG15	1.81457	2.29544e-10	9.18387e-10	7.77856e-11	3.91434e-10	up-regulated
EC	SIAE	1.81157	2.29079e-11	1.20128e-10	1.64428e-09	6.5726e-09	up-regulated
EC	GCN1L1	1.81101	1.99897e-15	1.43303e-13	8.51629e-27	1.03449e-24	up-regulated
EC	NNT	1.80579	4.51776e-15	1.90156e-13	1.1186e-25	1.08703e-23	up-regulated
EC	SPTBN2	1.79854	5.96441e-09	1.79384e-08	2.9772e-11	1.6113e-10	up-regulated
EC	SEC23B	1.79543	1.46722e-14	3.48703e-13	6.46739e-23	3.32728e-21	up-regulated
EC	GFPT1	1.78753	2.53219e-13	2.81869e-12	1.78604e-15	2.04996e-14	up-regulated
EC	AIFM1	1.78318	3.09437e-15	1.69146e-13	7.93745e-18	1.48972e-16	up-regulated
EC	SLC1A5	1.76463	8.79743e-10	3.09005e-09	9.37305e-08	2.77136e-07	up-regulated
EC	SLC25A3	1.73283	9.7843e-16	1.35203e-13	1.35357e-25	1.28334e-23	up-regulated
EC	HN1	1.73106	3.63318e-11	1.80956e-10	4.80688e-10	2.10415e-09	up-regulated
EC	MPO	1.7287	0.000854201	0.00126714	0.11547	0.139335	up-regulated
EC	ACAA1	1.72712	3.07069e-14	5.78876e-13	1.51078e-18	3.16108e-17	up-regulated
EC	PKM	1.7256	1.6672e-15	1.35203e-13	7.86511e-25	6.03406e-23	up-regulated
EC	ANXA3	1.72033	6.95036e-10	2.49607e-09	2.06976e-07	5.75402e-07	up-regulated
EC	SLC12A2	1.71428	5.60327e-08	1.44221e-07	1.09082e-05	2.37321e-05	up-regulated
EC	TYMP	1.71	7.03252e-08	1.77674e-07	1.8405e-07	5.16261e-07	up-regulated
EC	MMP7	1.70873	1.53332e-06	3.18537e-06	0.000751349	0.00124315	up-regulated
EC	ETHE1	1.70832	5.03719e-15	1.98447e-13	9.85017e-20	2.70911e-18	up-regulated
EC	COPA	1.70808	9.77392e-16	1.35203e-13	2.67166e-41	1.16832e-37	up-regulated
EC	SLC25A13	1.70527	2.7742e-15	1.53655e-13	1.69474e-22	7.96894e-21	up-regulated
EC	ABRACL	1.70461	2.99602e-12	2.17273e-11	1.67492e-12	1.16817e-11	up-regulated
EC	RPS11	1.69428	1.50591e-15	1.35203e-13	1.01437e-31	3.69652e-29	up-regulated
EC	MUC1	1.69327	1.49874e-08	4.21478e-08	5.41882e-06	1.23612e-05	up-regulated
EC	COX4I1	1.67469	9.25492e-16	1.35203e-13	5.86594e-37	5.13035e-34	up-regulated
EC	PYCR2	1.66641	5.48859e-10	2.01864e-09	7.44463e-10	3.14545e-09	up-regulated
EC	CPT1A	1.66621	1.96615e-13	2.29337e-12	1.01993e-15	1.22196e-14	up-regulated
EC	CPD	1.65553	3.09852e-09	9.7551e-09	2.305e-06	5.54138e-06	up-regulated
EC	GNPNAT1	1.65477	3.71671e-11	1.84485e-10	4.31522e-10	1.90226e-09	up-regulated
EC	ERO1L	1.6526	6.60356e-12	4.16701e-11	4.49856e-11	2.36729e-10	up-regulated
EC	JUP	1.65127	4.66217e-14	7.81346e-13	1.85562e-19	4.71781e-18	up-regulated
EC	MCM5	1.63944	5.60248e-08	1.44221e-07	1.13235e-07	3.29376e-07	up-regulated
EC	MYOF	1.63401	1.47127e-11	8.24854e-11	2.40183e-14	2.27342e-13	up-regulated
EC	COPB1	1.62955	9.25351e-16	1.35203e-13	8.76296e-40	1.91602e-36	up-regulated
EC	GOLGA2	1.62757	2.59003e-12	1.90488e-11	9.73318e-18	1.80353e-16	up-regulated
EC	TM9SF4	1.62047	1.18702e-14	2.98323e-13	2.26343e-21	8.49037e-20	up-regulated
EC	CTSB	1.61875	3.02224e-11	1.53159e-10	1.5046e-10	7.183e-10	up-regulated
EC	PKP3	1.61685	1.20966e-09	4.11982e-09	7.67697e-09	2.71393e-08	up-regulated
EC	HSP90AB1	1.6047	3.56119e-14	6.40867e-13	4.66958e-19	1.06658e-17	up-regulated
EC	MCM7	1.60246	5.60287e-08	1.44221e-07	1.74766e-06	4.26718e-06	up-regulated
EC	DARS2	1.60236	2.50632e-10	9.91961e-10	1.25787e-09	5.12642e-09	up-regulated
EC	QARS	1.60059	1.7927e-15	1.35203e-13	1.68673e-33	8.19563e-31	up-regulated
EC	VDAC1	1.59735	4.86542e-13	4.80459e-12	1.99272e-19	5.03708e-18	up-regulated
EC	MIA2	1.59413	4.62996e-13	4.6126e-12	2.02937e-18	4.1664e-17	up-regulated
EC	ITGB4	1.58544	8.17435e-08	2.03637e-07	9.17148e-08	2.71727e-07	up-regulated
EC	RRBP1	1.57808	5.03211e-15	1.98447e-13	1.29529e-27	1.8881e-25	up-regulated
EC	PON2	1.57628	7.4374e-12	4.58081e-11	1.41868e-14	1.40042e-13	up-regulated
EC	DCTPP1	1.57394	4.6185e-12	3.08346e-11	1.11784e-12	8.07987e-12	up-regulated
EC	GPD2	1.56007	3.42725e-13	3.55239e-12	1.87731e-17	3.24486e-16	up-regulated
EC	IPO4	1.55197	2.85217e-09	9.06585e-09	7.63111e-10	3.22112e-09	up-regulated
EC	CPT2	1.55046	2.18725e-11	1.15378e-10	2.4809e-12	1.65381e-11	up-regulated
EC	LDHA	1.54843	1.52119e-13	1.88374e-12	2.341e-17	3.96378e-16	up-regulated
EC	IL4I1	1.53904	1.38468e-06	2.89723e-06	0.0138722	0.0192459	up-regulated
EC	TRAP1	1.53861	4.05761e-15	1.84886e-13	4.57925e-20	1.39063e-18	up-regulated
EC	COPB2	1.5283	9.78282e-16	1.35203e-13	2.88714e-39	4.20849e-36	up-regulated
EC	EML4	1.52276	1.12501e-14	2.89513e-13	1.42679e-22	6.93264e-21	up-regulated
EC	CIAPIN1	1.51875	1.02428e-12	8.78273e-12	1.05598e-13	9.14413e-13	up-regulated
EC	CNDP2	1.51821	1.18622e-12	9.89127e-12	3.36349e-13	2.63594e-12	up-regulated
EC	PFKP	1.51375	4.84376e-12	3.20487e-11	2.15502e-12	1.44983e-11	up-regulated
EC	ELANE	1.50949	0.00502513	0.00685858	0.174139	0.204652	up-regulated
EC	CAPG	1.49388	3.16235e-09	9.9489e-09	3.29074e-09	1.24592e-08	up-regulated
EC	MACF1	1.49059	1.61028e-10	6.71674e-10	2.19168e-14	2.09263e-13	up-regulated
EC	PYCR1	1.48308	1.29332e-06	2.72842e-06	0.000643155	0.00107553	up-regulated
EC	DIAPH1	1.48254	1.31016e-12	1.07694e-11	8.55561e-15	8.82398e-14	up-regulated
EC	COPG2	1.47316	1.6159e-11	8.8671e-11	1.02025e-14	1.03277e-13	up-regulated
EC	PSAT1	1.47106	1.74977e-07	4.12547e-07	7.81889e-06	1.73652e-05	up-regulated
EC	IARS	1.47072	1.7927e-15	1.35203e-13	3.0096e-32	1.19645e-29	up-regulated
EC	SLC25A5	1.46964	3.14681e-06	6.29794e-06	1.17961e-10	5.68734e-10	up-regulated
EC	CASP6	1.46941	1.54151e-10	6.46312e-10	2.8576e-10	1.29094e-09	up-regulated
EC	MCM3	1.46604	7.60299e-09	2.24042e-08	3.35416e-08	1.06365e-07	up-regulated
EC	LRPPRC	1.45473	8.61392e-15	2.4634e-13	3.17671e-23	1.73647e-21	up-regulated
EC	TM9SF2	1.45461	1.37659e-13	1.76534e-12	1.4259e-18	2.99781e-17	up-regulated
EC	EXOSC3	1.45017	2.29325e-10	9.18387e-10	9.5657e-11	4.70009e-10	up-regulated
EC	CYCS	1.44169	1.52472e-13	1.88374e-12	1.62607e-16	2.38269e-15	up-regulated
EC	PNP	1.43855	1.18094e-08	3.3778e-08	2.22063e-09	8.6472e-09	up-regulated
EC	GAA	1.42483	1.41028e-10	5.97014e-10	6.28973e-10	2.69393e-09	up-regulated
EC	ATP2A2	1.42176	2.23057e-15	1.45586e-13	2.41417e-25	2.15452e-23	up-regulated
EC	PITRM1	1.42002	1.09324e-13	1.471e-12	3.3047e-17	5.45338e-16	up-regulated
EC	GALE	1.40396	9.42866e-11	4.1606e-10	4.16672e-11	2.21129e-10	up-regulated
EC	AHCYL1	1.40372	5.48809e-10	2.01864e-09	1.25145e-10	6.01383e-10	up-regulated
EC	TTI1	1.40343	5.45015e-14	8.76232e-13	1.28551e-15	1.50712e-14	up-regulated
EC	CD2AP	1.39966	1.65457e-11	9.02176e-11	2.35684e-09	9.12882e-09	up-regulated
EC	GSTK1	1.39812	3.17697e-13	3.3968e-12	2.37402e-13	1.90139e-12	up-regulated
EC	TMEM205	1.39621	4.18901e-13	4.21221e-12	4.57918e-16	6.06811e-15	up-regulated
EC	TAP2	1.39381	5.71038e-08	1.46891e-07	5.28184e-07	1.38974e-06	up-regulated
EC	PUS7	1.39269	1.62339e-09	5.37006e-09	2.82518e-07	7.71674e-07	up-regulated
EC	PDIA4	1.38729	3.42382e-13	3.55239e-12	1.97413e-14	1.90151e-13	up-regulated
EC	ACSL3	1.38472	5.03574e-15	1.98447e-13	2.0281e-23	1.16696e-21	up-regulated
EC	TFRC	1.38455	8.57852e-09	2.49926e-08	4.76816e-07	1.26294e-06	up-regulated
EC	CTSC	1.38342	1.10282e-07	2.68073e-07	3.43472e-07	9.26592e-07	up-regulated
EC	MTCH2	1.37277	1.37566e-12	1.12444e-11	1.14271e-17	2.06491e-16	up-regulated
EC	MYO1F	1.37227	9.86178e-08	2.41871e-07	2.2009e-06	5.30862e-06	up-regulated
EC	TPD52	1.37188	5.00381e-11	2.37586e-10	1.10908e-12	8.02983e-12	up-regulated
EC	DDX39A	1.3712	3.41008e-14	6.18767e-13	4.78092e-15	5.16221e-14	up-regulated
EC	ARPC1B	1.36883	1.86807e-13	2.19682e-12	1.18227e-17	2.11888e-16	up-regulated
EC	MARS	1.36864	1.69631e-15	1.35203e-13	1.34927e-28	2.95018e-26	up-regulated
EC	HDLBP	1.3649	1.0331e-15	1.35203e-13	1.19528e-35	7.46712e-33	up-regulated
EC	SSR4	1.36324	2.16886e-15	1.45586e-13	4.54256e-28	8.27693e-26	up-regulated
EC	MT-CO2	1.36263	3.83874e-15	1.84739e-13	5.15364e-23	2.71528e-21	up-regulated
EC	SEC61G	1.36004	7.82882e-14	1.12988e-12	2.98565e-18	6.0167e-17	up-regulated
EC	MIA3	1.35052	3.81226e-12	2.62536e-11	2.66611e-15	2.99714e-14	up-regulated
EC	LRRC59	1.35049	2.62279e-14	5.31211e-13	3.76927e-20	1.16901e-18	up-regulated
EC	RPL29	1.34613	1.28288e-14	3.13893e-13	6.37217e-27	7.96157e-25	up-regulated
EC	PLOD1	1.34607	4.72875e-12	3.14268e-11	1.07858e-12	7.82195e-12	up-regulated
EC	HYOU1	1.34534	2.91268e-14	5.68933e-13	3.91628e-18	7.71436e-17	up-regulated
EC	ARMT1	1.3419	5.23592e-11	2.47048e-10	2.23715e-08	7.30624e-08	up-regulated
EC	RAB32	1.32849	1.01017e-11	5.9667e-11	5.02402e-13	3.84092e-12	up-regulated
EC	ITCH	1.32328	2.30922e-08	6.26877e-08	8.80108e-09	3.0839e-08	up-regulated
EC	GLA	1.3193	6.51991e-10	2.35828e-09	6.62177e-10	2.81957e-09	up-regulated
EC	MLLT4	1.31858	1.84075e-10	7.56543e-10	5.28726e-12	3.27541e-11	up-regulated
EC	HK2	1.31694	4.5518e-07	1.01556e-06	2.52292e-05	5.20413e-05	up-regulated
EC	SCAMP3	1.31637	5.11577e-13	4.9843e-12	1.8938e-18	3.92493e-17	up-regulated
EC	SFN	1.3146	3.53055e-06	6.99659e-06	5.37245e-05	0.000105259	up-regulated
EC	P4HA1	1.31263	6.42405e-11	2.96646e-10	4.4879e-12	2.82383e-11	up-regulated
EC	PSMG1	1.31002	4.19596e-12	2.84072e-11	4.48476e-16	5.96105e-15	up-regulated
EC	ABCF1	1.30862	8.16976e-15	2.44736e-13	3.12251e-23	1.72845e-21	up-regulated
EC	AP1G1	1.30844	3.63291e-12	2.53406e-11	3.57223e-16	4.85135e-15	up-regulated
EC	HSPH1	1.30797	1.2185e-14	3.04486e-13	1.76213e-16	2.55159e-15	up-regulated
EC	PAPSS1	1.30604	1.2333e-10	5.26323e-10	3.318e-09	1.25465e-08	up-regulated
EC	POTEE	1.30486	2.46445e-15	1.51077e-13	1.225e-31	4.12072e-29	up-regulated
EC	SEC24C	1.3006	1.01153e-14	2.71376e-13	1.41675e-24	1.04093e-22	up-regulated
EC	PSME3	1.2984	1.91216e-14	4.28872e-13	1.90576e-18	3.93107e-17	up-regulated
EC	ACOX1	1.29606	9.49935e-08	2.34296e-07	1.31646e-06	3.28401e-06	up-regulated
EC	TMEM165	1.29009	2.17633e-13	2.47841e-12	5.66281e-13	4.28434e-12	up-regulated
EC	ACBD3	1.27244	9.37271e-14	1.29705e-12	6.38808e-20	1.82582e-18	up-regulated
EC	OSBP	1.2715	1.69706e-15	1.35203e-13	9.07535e-27	1.07261e-24	up-regulated
EC	CASK	1.27063	7.82676e-14	1.12988e-12	4.09052e-19	9.64191e-18	up-regulated
EC	METTL13	1.26886	3.4281e-13	3.55239e-12	2.41749e-13	1.92914e-12	up-regulated
EC	AP1M2	1.26818	9.85887e-11	4.31689e-10	1.80903e-14	1.75797e-13	up-regulated
EC	NAMPT	1.26613	3.89065e-11	1.90952e-10	5.46806e-10	2.36283e-09	up-regulated
EC	DDX5	1.26539	1.60646e-15	1.35203e-13	2.39309e-23	1.35909e-21	up-regulated
EC	CD9	1.26342	1.93686e-12	1.51519e-11	2.83957e-14	2.67041e-13	up-regulated
EC	GALNS	1.26091	5.0033e-11	2.37586e-10	7.743e-12	4.60682e-11	up-regulated
EC	TMEM33	1.25851	4.40462e-13	4.41775e-12	2.44007e-17	4.10161e-16	up-regulated
EC	CLDN3	1.25758	2.59153e-12	1.90488e-11	7.50489e-15	7.78503e-14	up-regulated
EC	HSPE1	1.25729	8.16121e-12	4.95181e-11	1.81722e-12	1.24948e-11	up-regulated
EC	IDE	1.2552	6.60028e-09	1.96481e-08	2.28503e-09	8.86641e-09	up-regulated
EC	FEN1	1.25356	9.01412e-11	3.98975e-10	2.87615e-10	1.29713e-09	up-regulated
EC	PTPN6	1.25318	1.34431e-09	4.51588e-09	1.97403e-09	7.76996e-09	up-regulated
EC	SEC61A1	1.2523	1.52472e-13	1.88374e-12	5.74939e-23	2.9931e-21	up-regulated
EC	HK3	1.2521	0.00164357	0.00235419	0.0510873	0.0656687	up-regulated
EC	RBM47	1.25183	5.72988e-10	2.09875e-09	4.24277e-11	2.2462e-10	up-regulated
EC	ME2	1.24387	7.05336e-14	1.05354e-12	4.02884e-18	7.90051e-17	up-regulated
EC	HID1	1.24254	2.33457e-06	4.73739e-06	5.24916e-05	0.000103167	up-regulated
EC	RARS	1.24056	3.73615e-15	1.83575e-13	1.93148e-29	4.69242e-27	up-regulated
EC	HSPA8	1.23777	2.39915e-14	5.04397e-13	2.36069e-21	8.74857e-20	up-regulated
EC	ARFGEF1	1.2356	1.23541e-09	4.19807e-09	2.28162e-09	8.86103e-09	up-regulated
EC	AP1B1	1.23554	2.69294e-14	5.40194e-13	4.87321e-19	1.09848e-17	up-regulated
EC	TMEM68	1.23419	8.17474e-12	4.95181e-11	2.10147e-12	1.41598e-11	up-regulated
EC	USP9X	1.23202	7.74047e-15	2.40201e-13	1.94635e-25	1.77321e-23	up-regulated
EC	S100A11	1.23047	1.40356e-11	7.92994e-11	2.20118e-13	1.7727e-12	up-regulated
EC	AGPS	1.22881	1.00456e-07	2.46103e-07	2.31204e-08	7.52274e-08	up-regulated
EC	KIF5B	1.22777	1.15475e-15	1.35203e-13	6.3189e-27	7.96157e-25	up-regulated
EC	RPL19	1.22539	1.03799e-14	2.75293e-13	4.25715e-24	2.82069e-22	up-regulated
EC	PNPT1	1.2222	7.60299e-09	2.24042e-08	1.21958e-09	4.9843e-09	up-regulated
EC	EEF1G	1.217	1.60239e-15	1.35203e-13	1.0521e-28	2.42149e-26	up-regulated
EC	SGPL1	1.21697	1.15343e-10	4.9694e-10	3.1395e-11	1.68869e-10	up-regulated
EC	SFXN1	1.21588	9.61802e-14	1.31848e-12	2.42696e-19	5.99611e-18	up-regulated
EC	HM13	1.21182	1.03144e-10	4.48804e-10	4.91417e-11	2.56746e-10	up-regulated
EC	FAM3C	1.20445	6.21077e-09	1.85928e-08	4.87372e-09	1.78201e-08	up-regulated
EC	SLIRP	1.20008	1.3755e-12	1.12444e-11	3.96738e-16	5.37131e-15	up-regulated
EC	ARHGEF2	1.19823	7.9149e-09	2.32607e-08	7.44583e-08	2.24247e-07	up-regulated
EC	PMPCA	1.19626	3.31396e-11	1.66019e-10	1.45593e-13	1.21042e-12	up-regulated
EC	PDIA3	1.19519	1.81608e-13	2.15912e-12	2.11361e-14	2.0225e-13	up-regulated
EC	SLC3A2	1.19301	1.22869e-06	2.60323e-06	4.98449e-05	9.80971e-05	up-regulated
EC	PPA1	1.19204	4.62996e-13	4.6126e-12	5.67031e-14	5.0812e-13	up-regulated
EC	SDF2L1	1.19132	1.28896e-09	4.35261e-09	5.44359e-08	1.67312e-07	up-regulated
EC	ERBB2	1.19069	4.88549e-07	1.084e-06	2.40097e-05	4.97133e-05	up-regulated
EC	CCDC6	1.18478	4.30529e-09	1.32772e-08	8.3714e-09	2.94383e-08	up-regulated
EC	GAPDH	1.18404	5.61611e-14	8.99606e-13	5.69023e-17	8.98317e-16	up-regulated
EC	TM9SF1	1.18319	3.25988e-10	1.26502e-09	6.03029e-09	2.1722e-08	up-regulated
EC	CD74	1.18235	1.38468e-06	2.89723e-06	8.87962e-05	0.000167662	up-regulated
EC	HTT	1.18157	2.09209e-08	5.73041e-08	2.11019e-07	5.85895e-07	up-regulated
EC	FXR1	1.17962	3.8114e-12	2.62536e-11	1.12677e-14	1.13013e-13	up-regulated
EC	PEX11B	1.17949	4.16766e-11	2.01425e-10	2.85395e-12	1.87392e-11	up-regulated
EC	NPC2	1.17693	4.28855e-08	1.12517e-07	1.10327e-08	3.77807e-08	up-regulated
EC	RPL6	1.17445	2.11998e-14	4.6021e-13	8.39677e-22	3.46407e-20	up-regulated
EC	VWA5A	1.17329	1.28598e-05	2.37183e-05	0.00019962	0.000357615	up-regulated
EC	ATAD3A	1.16545	2.06822e-13	2.38698e-12	6.16646e-15	6.54513e-14	up-regulated
EC	NME2	1.16472	3.06027e-14	5.78876e-13	1.15687e-18	2.4678e-17	up-regulated
EC	SRPRB	1.16425	1.07586e-12	9.13981e-12	9.16666e-21	3.08352e-19	up-regulated
EC	GAK	1.16329	3.31396e-11	1.66019e-10	8.19651e-14	7.22648e-13	up-regulated
EC	CORO7	1.16288	1.34442e-09	4.51588e-09	1.34932e-08	4.54939e-08	up-regulated
EC	UBE4B	1.16213	8.98457e-12	5.35456e-11	7.9932e-12	4.74278e-11	up-regulated
EC	STAT1	1.16203	8.98008e-08	2.22366e-07	4.61979e-07	1.22513e-06	up-regulated
EC	TOMM40	1.16116	2.06849e-13	2.38698e-12	3.70912e-18	7.33935e-17	up-regulated
EC	AHNAK2	1.16043	0.000198172	0.000316187	0.00108231	0.00175165	up-regulated
EC	ARCN1	1.15896	1.99897e-15	1.43303e-13	1.20123e-29	3.09e-27	up-regulated
EC	EPCAM	1.1587	5.11703e-13	4.9843e-12	1.2348e-12	8.80876e-12	up-regulated
EC	COPZ1	1.15614	1.44833e-13	1.83097e-12	2.6342e-18	5.35784e-17	up-regulated
EC	COPE	1.15447	4.39733e-15	1.90156e-13	1.12391e-27	1.75531e-25	up-regulated
EC	TP53I3	1.15414	1.02369e-07	2.50089e-07	7.73516e-06	1.72054e-05	up-regulated
EC	FOXRED1	1.15263	2.04516e-09	6.60694e-09	7.6254e-09	2.69788e-08	up-regulated
EC	OGFOD3	1.15224	2.31814e-09	7.44835e-09	1.88967e-07	5.29714e-07	up-regulated
EC	HSPA9	1.15172	1.9082e-14	4.28872e-13	8.84182e-17	1.35193e-15	up-regulated
EC	CTPS1	1.15139	3.8114e-12	2.62536e-11	8.13562e-14	7.18729e-13	up-regulated
EC	TMED3	1.1507	3.098e-09	9.7551e-09	1.13234e-07	3.29376e-07	up-regulated
EC	TBRG4	1.14969	4.05323e-10	1.54667e-09	2.87773e-09	1.10003e-08	up-regulated
EC	CBFB	1.14049	3.81183e-12	2.62536e-11	2.03547e-13	1.65448e-12	up-regulated
EC	MNDA	1.1377	0.000408159	0.000628037	0.0189835	0.0259259	up-regulated
EC	VAMP8	1.13698	1.62207e-08	4.52667e-08	1.47018e-08	4.94166e-08	up-regulated
EC	F11R	1.13628	6.8763e-11	3.14212e-10	5.41097e-13	4.11516e-12	up-regulated
EC	KIAA2013	1.13505	2.01038e-10	8.19484e-10	3.33813e-11	1.79112e-10	up-regulated
EC	GLB1	1.13496	3.71671e-11	1.84485e-10	2.22841e-13	1.79133e-12	up-regulated
EC	BOLA2	1.13388	7.43312e-14	1.09459e-12	2.81202e-16	3.94133e-15	up-regulated
EC	TMED7	1.13256	6.36617e-14	9.70137e-13	1.1806e-15	1.39534e-14	up-regulated
EC	PFN1	1.13228	1.20377e-15	1.35203e-13	7.36334e-26	7.48834e-24	up-regulated
EC	SLFN5	1.13143	2.49622e-08	6.74659e-08	2.02746e-07	5.65438e-07	up-regulated
EC	PGD	1.12769	8.2337e-11	3.67033e-10	2.03212e-10	9.35415e-10	up-regulated
EC	HSP90B1	1.12609	6.05924e-13	5.74773e-12	5.83881e-14	5.2215e-13	up-regulated
EC	TOMM5	1.1243	9.86083e-11	4.31689e-10	6.20258e-09	2.23058e-08	up-regulated
EC	P4HB	1.12387	1.4025e-11	7.92994e-11	5.35408e-11	2.77739e-10	up-regulated
EC	SPTLC2	1.12125	5.23699e-11	2.47048e-10	3.06932e-10	1.37946e-09	up-regulated
EC	B2M	1.11809	1.40822e-06	2.94366e-06	3.7062e-06	8.68088e-06	up-regulated
EC	CLTC	1.11559	9.22404e-16	1.35203e-13	6.23153e-31	1.8167e-28	up-regulated
EC	ARFIP2	1.11481	2.3431e-07	5.43285e-07	7.05036e-06	1.58028e-05	up-regulated
EC	PHB2	1.11159	2.48597e-15	1.51077e-13	4.46102e-16	5.94757e-15	up-regulated
EC	EPRS	1.11107	5.60803e-15	2.09727e-13	2.01954e-27	2.84886e-25	up-regulated
EC	HSPD1	1.11095	8.17113e-12	4.95181e-11	1.46583e-10	7.00556e-10	up-regulated
EC	ATP13A1	1.11035	6.24304e-13	5.86069e-12	7.42706e-17	1.15172e-15	up-regulated
EC	PCK2	1.10824	8.55853e-07	1.84549e-06	3.0774e-06	7.28613e-06	up-regulated
EC	LEPREL4	1.10634	8.17474e-12	4.95181e-11	9.3473e-12	5.48668e-11	up-regulated
EC	CAD	1.10405	3.60385e-13	3.70036e-12	4.89043e-15	5.26746e-14	up-regulated
EC	CNOT1	1.10289	1.56368e-13	1.92078e-12	7.5953e-19	1.686e-17	up-regulated
EC	STXBP2	1.10254	8.16381e-06	1.54488e-05	7.53759e-06	1.67916e-05	up-regulated
EC	MDN1	1.10069	4.3925e-07	9.81022e-07	1.42089e-05	3.04438e-05	up-regulated
EC	LPCAT1	1.1005	1.37765e-07	3.29228e-07	3.99122e-06	9.28383e-06	up-regulated
EC	IPO7	1.1002	1.12469e-14	2.89513e-13	4.68289e-19	1.06658e-17	up-regulated
EC	MAN1B1	1.09921	6.8763e-11	3.14212e-10	6.0216e-09	2.17085e-08	up-regulated
EC	RPL13A	1.09733	9.32638e-15	2.58128e-13	8.46078e-26	8.40886e-24	up-regulated
EC	GGCT	1.09518	4.15813e-06	8.16177e-06	9.74234e-06	2.12485e-05	up-regulated
EC	NPM3	1.0943	4.42084e-10	1.66658e-09	6.81113e-08	2.06411e-07	up-regulated
EC	MARK3	1.09029	3.4281e-13	3.55239e-12	8.41124e-16	1.03905e-14	up-regulated
EC	BZW2	1.08883	2.24021e-12	1.71326e-11	1.08953e-11	6.31059e-11	up-regulated
EC	NAA20	1.08512	3.02224e-11	1.53159e-10	6.86322e-10	2.9167e-09	up-regulated
EC	ARFGAP3	1.08036	1.00695e-08	2.91061e-08	8.78494e-07	2.25185e-06	up-regulated
EC	PTRH2	1.07841	2.17633e-13	2.47841e-12	4.03644e-14	3.7005e-13	up-regulated
EC	HSPA5	1.07527	4.28764e-14	7.44041e-13	2.44802e-17	4.10161e-16	up-regulated
EC	ATP6V0D1	1.07472	4.63053e-13	4.6126e-12	1.69935e-14	1.65877e-13	up-regulated
EC	CTNND1	1.07462	1.56368e-13	1.92078e-12	4.10106e-19	9.64191e-18	up-regulated
EC	SPCS2	1.07394	3.63291e-12	2.53406e-11	1.06423e-13	9.17921e-13	up-regulated
EC	SFXN2	1.07357	1.33829e-06	2.81634e-06	8.97453e-05	0.000169381	up-regulated
EC	MCU	1.07348	6.33839e-09	1.89459e-08	1.72705e-06	4.22156e-06	up-regulated
EC	CTNNB1	1.07335	1.90254e-11	1.01845e-10	1.00516e-11	5.84519e-11	up-regulated
EC	SRPR	1.07221	6.80409e-10	2.44958e-09	8.33958e-12	4.92159e-11	up-regulated
EC	GIPC1	1.06723	5.23699e-11	2.47048e-10	4.75417e-11	2.48684e-10	up-regulated
EC	FAM49B	1.06619	2.35215e-12	1.7765e-11	1.26061e-12	8.97824e-12	up-regulated
EC	AP1S2	1.06612	1.2353e-09	4.19807e-09	1.26812e-07	3.65557e-07	up-regulated
EC	EIF4G1	1.06149	2.18079e-14	4.69783e-13	1.37931e-25	1.28334e-23	up-regulated
EC	ALPL	1.06067	0.000182801	0.00029228	0.000576731	0.000970017	up-regulated
EC	MIF	1.05887	9.81497e-11	4.31689e-10	3.6736e-08	1.15823e-07	up-regulated
EC	HN1L	1.05835	9.87175e-12	5.84157e-11	4.05376e-11	2.15658e-10	up-regulated
EC	EIF4A1	1.0578	5.30628e-15	2.07182e-13	1.04038e-19	2.80839e-18	up-regulated
EC	USP10	1.05701	8.40751e-13	7.50599e-12	6.1904e-15	6.55463e-14	up-regulated
EC	SCAMP2	1.05257	9.57893e-10	3.33273e-09	5.72135e-12	3.50413e-11	up-regulated
EC	ATP5F1	1.05214	7.74157e-15	2.40201e-13	1.47696e-21	5.87158e-20	up-regulated
EC	LETM1	1.05167	2.24458e-10	9.03913e-10	6.95582e-10	2.95318e-09	up-regulated
EC	AIMP1	1.05134	2.48885e-14	5.11113e-13	9.21251e-20	2.56601e-18	up-regulated
EC	UTP18	1.04939	5.48859e-10	2.01864e-09	1.04021e-09	4.31171e-09	up-regulated
EC	HLA-C	1.04914	1.08962e-06	2.32574e-06	3.38389e-06	7.97292e-06	up-regulated
EC	TAPBP	1.04779	2.96834e-05	5.24679e-05	0.000215412	0.000384019	up-regulated
EC	SYNGR2	1.04372	2.29031e-11	1.20128e-10	1.91214e-10	8.85784e-10	up-regulated
EC	COX7A2	1.04287	1.67313e-12	1.3353e-11	5.35221e-14	4.82581e-13	up-regulated
EC	NOP2	1.0415	7.09122e-12	4.39955e-11	1.60667e-12	1.12621e-11	up-regulated
EC	AK2	1.04116	5.00176e-11	2.37586e-10	7.44445e-12	4.46565e-11	up-regulated
EC	CERS2	1.03743	1.18091e-13	1.55099e-12	1.11596e-13	9.55012e-13	up-regulated
EC	TARS	1.03661	7.62644e-14	1.11914e-12	1.01336e-17	1.86193e-16	up-regulated
EC	DHX30	1.03602	6.76009e-12	4.23711e-11	2.92175e-14	2.74181e-13	up-regulated
EC	UBA7	1.03573	7.30244e-08	1.83354e-07	2.02276e-05	4.2323e-05	up-regulated
EC	IER3IP1	1.03379	8.41056e-13	7.50599e-12	2.32743e-15	2.62994e-14	up-regulated
EC	UBXN4	1.03098	2.01076e-10	8.19484e-10	1.13756e-09	4.67534e-09	up-regulated
EC	PTPMT1	1.0295	5.72387e-09	1.72841e-08	6.75748e-10	2.87456e-09	up-regulated
EC	USO1	1.02894	1.18569e-14	2.98323e-13	1.81909e-19	4.65199e-18	up-regulated
EC	PMPCB	1.0286	9.85985e-11	4.31689e-10	4.27718e-11	2.26168e-10	up-regulated
EC	ALG1	1.0265	9.28298e-13	8.07144e-12	1.64365e-10	7.73699e-10	up-regulated
EC	ENO1	1.02625	4.68566e-12	3.12353e-11	1.74404e-12	1.20489e-11	up-regulated
EC	LONP1	1.02564	8.02908e-14	1.15497e-12	4.62459e-15	5.00577e-14	up-regulated
EC	GFM1	1.02506	4.13184e-09	1.27884e-08	2.34812e-09	9.10312e-09	up-regulated
EC	GBF1	1.02495	3.31327e-11	1.66019e-10	1.51166e-12	1.06621e-11	up-regulated
EC	DDX58	1.02373	1.52421e-09	5.07355e-09	7.73705e-09	2.73076e-08	up-regulated
EC	COLGALT1	1.02288	1.19216e-11	6.8694e-11	2.53826e-12	1.68947e-11	up-regulated
EC	MTHFD1L	1.02134	9.17129e-07	1.97275e-06	7.78304e-06	1.73031e-05	up-regulated
EC	TUFM	1.0212	6.20019e-14	9.6198e-13	1.88022e-14	1.81907e-13	up-regulated
EC	HAT1	1.01983	1.17963e-10	5.06282e-10	2.77104e-06	6.6001e-06	up-regulated
EC	ZFYVE19	1.0193	3.46144e-12	2.45018e-11	6.1955e-10	2.66258e-09	up-regulated
EC	PSME2	1.01864	6.94785e-10	2.49607e-09	7.3186e-09	2.59775e-08	up-regulated
EC	ITGB2	1.01761	0.00292964	0.00411014	0.0610641	0.0773337	up-regulated
EC	CISD1	1.01487	1.65457e-11	9.02176e-11	1.34847e-12	9.55734e-12	up-regulated
EC	SLC30A7	1.01368	1.07873e-10	4.67056e-10	1.39833e-08	4.711e-08	up-regulated
EC	XPOT	1.01299	8.81338e-08	2.18625e-07	2.00571e-06	4.87005e-06	up-regulated
EC	CS	1.01248	8.67081e-14	1.22017e-12	9.58326e-16	1.1641e-14	up-regulated
EC	ADSS	1.00945	1.9747e-08	5.42764e-08	5.8361e-09	2.10572e-08	up-regulated
EC	GMPPB	1.00743	1.6874e-13	2.03305e-12	1.39382e-14	1.379e-13	up-regulated
EC	ECM29	1.00666	3.1199e-10	1.21393e-09	9.39958e-11	4.63409e-10	up-regulated
EC	DDX46	1.00629	4.5418e-14	7.75832e-13	2.11132e-20	6.78883e-19	up-regulated
EC	DTYMK	1.00503	1.03481e-11	6.07746e-11	8.41358e-13	6.24662e-12	up-regulated
EC	HSP90AB2P	1.00346	2.80538e-08	7.54542e-08	5.44444e-08	1.67312e-07	up-regulated
EC	GCA	1.00184	4.88549e-07	1.084e-06	0.00252169	0.00388013	up-regulated
EC	DAD1	1.00146	1.39102e-14	3.34553e-13	3.07124e-21	1.10996e-19	up-regulated
EC	ARFGAP1	1.00092	3.07116e-07	7.00893e-07	9.60067e-06	2.09919e-05	up-regulated
EC	GCLM	-1.00019	6.74598e-06	1.28878e-05	0.000697825	0.00115898	down-regulated
EC	SCRN2	-1.00044	1.50704e-10	6.33682e-10	2.55849e-08	8.25704e-08	down-regulated
EC	AQR	-1.00273	1.83197e-05	3.31726e-05	1.9168e-07	5.36631e-07	down-regulated
EC	ECI2	-1.00337	8.6963e-06	1.63722e-05	0.000282037	0.000494724	down-regulated
EC	MOCS3	-1.00373	1.18434e-09	4.03707e-09	1.72291e-07	4.85771e-07	down-regulated
EC	ZRANB2	-1.00407	2.29457e-10	9.18387e-10	5.68035e-11	2.93619e-10	down-regulated
EC	SNX3	-1.00426	9.42207e-12	5.5906e-11	4.92615e-13	3.77614e-12	down-regulated
EC	ACAD11	-1.00525	1.47811e-05	2.69886e-05	0.00066626	0.00111162	down-regulated
EC	CFI	-1.00589	4.81278e-06	9.38311e-06	6.03646e-06	1.36533e-05	down-regulated
EC	LCMT1	-1.0077	2.95279e-11	1.50496e-10	3.92552e-10	1.74809e-09	down-regulated
EC	GIGYF2	-1.00828	4.12746e-08	1.08936e-07	1.43201e-08	4.82078e-08	down-regulated
EC	AMDHD2	-1.00888	1.04282e-07	2.54477e-07	1.40738e-06	3.49091e-06	down-regulated
EC	METTL3	-1.01254	1.28999e-10	5.48214e-10	2.36169e-12	1.58158e-11	down-regulated
EC	FN3K	-1.01301	5.43229e-07	1.19795e-06	6.06098e-07	1.58142e-06	down-regulated
EC	CGGBP1	-1.01349	1.0881e-09	3.73524e-09	7.4902e-08	2.25273e-07	down-regulated
EC	SSFA2	-1.0138	1.87792e-06	3.86637e-06	5.58647e-06	1.26973e-05	down-regulated
EC	HEATR5B	-1.01406	2.22023e-08	6.03979e-08	9.42773e-07	2.39974e-06	down-regulated
EC	PHACTR4	-1.01486	4.23314e-10	1.60566e-09	2.58018e-07	7.07851e-07	down-regulated
EC	FAM98C	-1.01502	9.67304e-09	2.802e-08	2.23191e-06	5.37452e-06	down-regulated
EC	STK4	-1.01554	6.53418e-06	1.25105e-05	2.20558e-05	4.58849e-05	down-regulated
EC	RIPK1	-1.01674	5.59119e-12	3.62226e-11	4.93415e-09	1.79959e-08	down-regulated
EC	IKBKB	-1.01681	1.9933e-11	1.06431e-10	1.91258e-08	6.33136e-08	down-regulated
EC	ITPR2	-1.01785	0.00481764	0.00658785	0.0313231	0.0414701	down-regulated
EC	ARAF	-1.01794	4.67105e-11	2.22997e-10	8.1252e-12	4.80805e-11	down-regulated
EC	C1QC	-1.01811	0.00142891	0.00206021	0.00154154	0.00244333	down-regulated
EC	C11orf54	-1.01936	6.75858e-12	4.23711e-11	4.82203e-12	3.00809e-11	down-regulated
EC	NUBPL	-1.02102	3.30652e-06	6.58143e-06	0.000281605	0.000494164	down-regulated
EC	APOBR	-1.02103	0.000813476	0.0012108	0.000394546	0.000675533	down-regulated
EC	AIDA	-1.0212	2.01057e-10	8.19484e-10	1.705e-07	4.81653e-07	down-regulated
EC	PLG	-1.02131	2.67332e-05	4.758e-05	0.000390827	0.000669967	down-regulated
EC	TRMT1L	-1.02225	4.97268e-07	1.10271e-06	2.36249e-06	5.67023e-06	down-regulated
EC	POLR2I	-1.02362	2.40795e-13	2.69376e-12	3.53874e-13	2.76338e-12	down-regulated
EC	TOP2A	-1.0244	5.6584e-05	9.62433e-05	0.000827551	0.00136099	down-regulated
EC	TBC1D5	-1.02523	9.67304e-09	2.802e-08	2.20703e-09	8.60958e-09	down-regulated
EC	SELH	-1.02644	1.79976e-10	7.43186e-10	7.52241e-11	3.79928e-10	down-regulated
EC	SLC27A4	-1.02725	3.34291e-05	5.85914e-05	4.52268e-06	1.04313e-05	down-regulated
EC	TF	-1.02731	8.32476e-08	2.07195e-07	2.49803e-08	8.08577e-08	down-regulated
EC	TRIOBP	-1.02922	2.69253e-11	1.39028e-10	1.65553e-09	6.61152e-09	down-regulated
EC	PRCP	-1.03006	3.67585e-07	8.29438e-07	0.00019914	0.000357048	down-regulated
EC	LNP	-1.03021	1.49851e-08	4.21478e-08	1.49093e-07	4.25298e-07	down-regulated
EC	TMEM192	-1.03076	7.10227e-10	2.53997e-09	7.40326e-07	1.91339e-06	down-regulated
EC	CRLF3	-1.03178	1.38956e-05	2.549e-05	2.56172e-05	5.27171e-05	down-regulated
EC	EIF4E2	-1.03352	3.31396e-11	1.66019e-10	3.96907e-10	1.76341e-09	down-regulated
EC	ZNF512	-1.03401	7.19083e-07	1.56473e-06	4.7405e-06	1.08934e-05	down-regulated
EC	VPS11	-1.03492	9.26277e-06	1.73556e-05	1.23945e-06	3.10253e-06	down-regulated
EC	IGKV3D-11	-1.03557	0.000651449	0.000980312	0.00106126	0.00172076	down-regulated
EC	GHDC	-1.0363	4.71926e-08	1.23208e-07	3.26063e-07	8.81803e-07	down-regulated
EC	PRSS8	-1.03714	7.19211e-07	1.56473e-06	1.1221e-05	2.43641e-05	down-regulated
EC	NUFIP2	-1.0374	8.17565e-12	4.95181e-11	5.06249e-11	2.6418e-10	down-regulated
EC	CBR4	-1.03824	1.2663e-05	2.3375e-05	7.76618e-05	0.000147916	down-regulated
EC	ALDH1B1	-1.03874	0.000345087	0.00053456	0.00642614	0.00934537	down-regulated
EC	AOC1	-1.03954	0.000402951	0.00062046	0.011312	0.0158855	down-regulated
EC	DHODH	-1.04035	1.43321e-05	2.62346e-05	0.0014405	0.0022965	down-regulated
EC	PROS1	-1.04102	0.00415074	0.00570792	0.00662329	0.0096129	down-regulated
EC	GNL3	-1.04193	5.43229e-07	1.19795e-06	1.25469e-07	3.62163e-07	down-regulated
EC	GCC2	-1.04215	3.67781e-08	9.74731e-08	1.1983e-05	2.59413e-05	down-regulated
EC	MPG	-1.04276	1.64706e-10	6.8596e-10	2.58973e-09	1.00043e-08	down-regulated
EC	DHTKD1	-1.04332	0.00020911	0.000331799	0.00556184	0.00815898	down-regulated
EC	DCAF8	-1.04475	8.86033e-07	1.90868e-06	2.43494e-05	5.03451e-05	down-regulated
EC	NMNAT1	-1.04518	1.96184e-09	6.37434e-09	3.48939e-06	8.20382e-06	down-regulated
EC	STUB1	-1.04552	1.0208e-09	3.5316e-09	7.65771e-10	3.22302e-09	down-regulated
EC	HP1BP3	-1.04573	4.72554e-12	3.14268e-11	5.40518e-14	4.86355e-13	down-regulated
EC	MED14	-1.04581	2.29103e-11	1.20128e-10	1.60744e-10	7.59279e-10	down-regulated
EC	FAAH	-1.04672	7.58291e-08	1.90055e-07	9.46509e-08	2.79668e-07	down-regulated
EC	SEP15	-1.04805	2.10133e-10	8.52421e-10	1.5772e-09	6.33341e-09	down-regulated
EC	SNX12	-1.04829	4.91172e-14	8.0748e-13	1.12728e-16	1.69402e-15	down-regulated
EC	CAMK2D	-1.04972	2.50537e-10	9.91961e-10	1.73698e-09	6.91786e-09	down-regulated
EC	SERPINA1	-1.04986	1.42711e-07	3.40822e-07	1.05137e-08	3.60896e-08	down-regulated
EC	LYAR	-1.05092	1.12338e-07	2.72918e-07	1.14545e-05	2.48465e-05	down-regulated
EC	TIMMDC1	-1.051	1.33822e-06	2.81634e-06	7.82746e-05	0.000148953	down-regulated
EC	COQ6	-1.05129	1.66852e-06	3.45639e-06	4.75469e-06	1.09203e-05	down-regulated
EC	UTP14A	-1.05207	1.6594e-09	5.47251e-09	4.57753e-09	1.68498e-08	down-regulated
EC	XRN1	-1.05252	1.71832e-07	4.05516e-07	5.96794e-08	1.82247e-07	down-regulated
EC	NARFL	-1.05287	1.96184e-09	6.37434e-09	1.02773e-08	3.536e-08	down-regulated
EC	ACTR1B	-1.05313	6.95334e-15	2.27047e-13	1.14969e-14	1.14785e-13	down-regulated
EC	SMC2	-1.05509	0.000155337	0.000250752	0.000308016	0.000537921	down-regulated
EC	PPP1R13L	-1.05575	0.000526487	0.000801925	0.000353186	0.000610708	down-regulated
EC	LANCL1	-1.05657	1.21122e-13	1.58583e-12	3.04237e-16	4.23703e-15	down-regulated
EC	PPM1B	-1.05658	3.57876e-09	1.12025e-08	4.96231e-09	1.80684e-08	down-regulated
EC	DHX29	-1.05732	5.86285e-12	3.77673e-11	3.93072e-08	1.23307e-07	down-regulated
EC	OSBPL3	-1.05744	2.44302e-05	4.36767e-05	8.8314e-05	0.000166824	down-regulated
EC	QDPR	-1.05841	2.18622e-12	1.68316e-11	5.72081e-12	3.50413e-11	down-regulated
EC	CD38	-1.06101	0.000875301	0.00129708	0.00482658	0.00714753	down-regulated
EC	PPP1R12A	-1.06105	3.29905e-12	2.35401e-11	1.38802e-13	1.15978e-12	down-regulated
EC	NDRG3	-1.06165	2.85376e-12	2.08435e-11	6.16175e-13	4.62184e-12	down-regulated
EC	DIMT1	-1.06271	2.13569e-08	5.82983e-08	9.10728e-07	2.32493e-06	down-regulated
EC	ADCK4	-1.06273	7.9731e-05	0.000133332	0.00290167	0.00443207	down-regulated
EC	MTAP	-1.06308	4.16637e-11	2.01425e-10	2.42157e-10	1.10423e-09	down-regulated
EC	CAMSAP3	-1.06353	3.5311e-06	6.99659e-06	1.67319e-06	4.09908e-06	down-regulated
EC	SPAG9	-1.06383	2.26439e-08	6.15424e-08	6.72091e-07	1.74528e-06	down-regulated
EC	MAP3K5	-1.06561	2.10057e-05	3.7864e-05	8.52154e-06	1.88111e-05	down-regulated
EC	ECSIT	-1.0658	3.26019e-10	1.26502e-09	3.13469e-06	7.41776e-06	down-regulated
EC	HEXIM1	-1.06599	1.23354e-10	5.26323e-10	3.84337e-09	1.43608e-08	down-regulated
EC	HIPK4	-1.06601	3.97224e-08	1.05022e-07	2.17477e-06	5.24849e-06	down-regulated
EC	CLTB	-1.06615	8.82822e-13	7.75965e-12	2.31127e-13	1.85453e-12	down-regulated
EC	MECOM	-1.06654	2.22056e-08	6.03979e-08	3.72784e-08	1.17279e-07	down-regulated
EC	PGGT1B	-1.06781	5.33068e-12	3.47926e-11	7.23287e-09	2.57149e-08	down-regulated
EC	VIPAS39	-1.06904	9.67662e-08	2.38314e-07	1.64285e-07	4.64996e-07	down-regulated
EC	CCDC43	-1.07032	1.18444e-09	4.03707e-09	6.54993e-10	2.7917e-09	down-regulated
EC	GBP2	-1.07064	0.000755724	0.00112868	0.000342535	0.000594116	down-regulated
EC	HDHD1	-1.07151	8.92926e-09	2.59473e-08	1.65862e-05	3.52436e-05	down-regulated
EC	RALA	-1.07215	2.69294e-14	5.40194e-13	3.52624e-18	7.04121e-17	down-regulated
EC	PHF8	-1.07273	2.04569e-09	6.60694e-09	9.12455e-08	2.7052e-07	down-regulated
EC	FAM114A1	-1.07362	1.08517e-11	6.31954e-11	1.9262e-10	8.9135e-10	down-regulated
EC	CAMK2G	-1.07442	6.52137e-08	1.65802e-07	6.01633e-07	1.57071e-06	down-regulated
EC	TUBB6	-1.07525	2.36605e-09	7.59116e-09	2.61209e-08	8.41757e-08	down-regulated
EC	PALM2	-1.07548	3.09852e-09	9.7551e-09	1.18073e-06	2.96402e-06	down-regulated
EC	LRG1	-1.07582	0.000382733	0.000590784	0.000230112	0.000408725	down-regulated
EC	RALGAPB	-1.07608	4.39141e-09	1.35332e-08	6.48141e-08	1.96965e-07	down-regulated
EC	DNAJC19	-1.0763	3.07252e-07	7.00893e-07	9.71875e-06	2.12288e-05	down-regulated
EC	ESD	-1.07758	7.43116e-14	1.09459e-12	2.34925e-16	3.34634e-15	down-regulated
EC	AP5Z1	-1.07832	5.06818e-09	1.54352e-08	2.52803e-09	9.7746e-09	down-regulated
EC	BAIAP2L1	-1.08041	1.38445e-06	2.89723e-06	8.09948e-05	0.000153752	down-regulated
EC	MTFR1L	-1.08078	2.469e-12	1.85217e-11	1.78411e-13	1.46929e-12	down-regulated
EC	UBE2E2	-1.08165	2.73634e-10	1.07705e-09	5.64854e-09	2.04141e-08	down-regulated
EC	MBD2	-1.08208	7.03221e-11	3.20031e-10	9.89908e-10	4.11489e-09	down-regulated
EC	KEAP1	-1.08356	6.04333e-08	1.54873e-07	2.00928e-06	4.87601e-06	down-regulated
EC	IRF3	-1.08444	9.86178e-08	2.41871e-07	1.7513e-06	4.27368e-06	down-regulated
EC	RFT1	-1.08705	1.54136e-10	6.46312e-10	2.78813e-09	1.06858e-08	down-regulated
EC	LOH12CR1	-1.08873	1.44506e-12	1.17023e-11	4.18205e-14	3.81797e-13	down-regulated
EC	CDIPT	-1.08906	2.13664e-11	1.12993e-10	1.69113e-10	7.92637e-10	down-regulated
EC	HRSP12	-1.09013	3.95934e-06	7.80622e-06	0.000376132	0.00064706	down-regulated
EC	RAD23A	-1.09108	2.50632e-10	9.91961e-10	1.6596e-10	7.78695e-10	down-regulated
EC	NPC1	-1.092	5.1925e-08	1.34439e-07	4.43633e-07	1.1779e-06	down-regulated
EC	GNB1	-1.09223	2.35434e-15	1.49343e-13	8.70137e-24	5.43587e-22	down-regulated
EC	ARHGEF12	-1.09239	1.73019e-09	5.68978e-09	8.36978e-10	3.49914e-09	down-regulated
EC	DNAJC8	-1.09258	3.23863e-11	1.6354e-10	5.53669e-11	2.86872e-10	down-regulated
EC	DNAJB6	-1.09708	4.09139e-07	9.16112e-07	1.67266e-06	4.09908e-06	down-regulated
EC	MSI2	-1.10198	1.27897e-11	7.28249e-11	4.93066e-13	3.77614e-12	down-regulated
EC	NLRX1	-1.10226	3.24524e-05	5.69937e-05	0.000235967	0.000418614	down-regulated
EC	RRP8	-1.10262	1.67333e-12	1.3353e-11	2.799e-11	1.52429e-10	down-regulated
EC	TAF1L	-1.10373	8.17565e-12	4.95181e-11	1.02431e-14	1.03448e-13	down-regulated
EC	JMJD6	-1.10597	6.27861e-08	1.60293e-07	5.12917e-07	1.35259e-06	down-regulated
EC	OGDHL	-1.10614	4.36601e-06	8.55402e-06	0.00420716	0.00630929	down-regulated
EC	ENO2	-1.1063	6.90097e-08	1.74641e-07	2.22357e-06	5.35739e-06	down-regulated
EC	PPIH	-1.10632	3.8837e-13	3.94963e-12	1.70369e-15	1.97096e-14	down-regulated
EC	MPP7	-1.11057	7.71091e-07	1.67188e-06	4.44035e-06	1.0263e-05	down-regulated
EC	SDHC	-1.11069	6.27861e-08	1.60293e-07	1.07791e-05	2.34628e-05	down-regulated
EC	ITIH1	-1.11122	3.30652e-06	6.58143e-06	7.1898e-06	1.60741e-05	down-regulated
EC	MAPK3	-1.11195	3.99847e-12	2.73666e-11	7.46007e-12	4.46889e-11	down-regulated
EC	GLOD4	-1.1138	9.84345e-15	2.67551e-13	1.62766e-22	7.8217e-21	down-regulated
EC	RNH1	-1.11392	1.32471e-15	1.35203e-13	7.507e-23	3.77335e-21	down-regulated
EC	NUP50	-1.11423	5.61148e-09	1.69703e-08	5.69879e-07	1.49137e-06	down-regulated
EC	LRCH4	-1.11441	3.94792e-07	8.86765e-07	1.11042e-06	2.79715e-06	down-regulated
EC	MTA1	-1.11579	4.42084e-10	1.66658e-09	2.55215e-08	8.24267e-08	down-regulated
EC	SLC35E1	-1.11616	3.36499e-09	1.05485e-08	4.74432e-09	1.73905e-08	down-regulated
EC	SCAF1	-1.11762	4.23354e-10	1.60566e-09	1.51879e-09	6.12137e-09	down-regulated
EC	STK10	-1.11816	2.2963e-06	4.66406e-06	3.02674e-06	7.17394e-06	down-regulated
EC	SIN3A	-1.11899	1.50656e-11	8.42749e-11	2.54486e-12	1.69129e-11	down-regulated
EC	EMD	-1.12061	8.0036e-13	7.18767e-12	3.49357e-17	5.70052e-16	down-regulated
EC	ZFPL1	-1.12141	6.51991e-10	2.35828e-09	6.0851e-11	3.11594e-10	down-regulated
EC	ABCD1	-1.12294	2.85005e-06	5.72498e-06	0.00172023	0.00271083	down-regulated
EC	PGM1	-1.12297	3.81096e-12	2.62536e-11	9.87224e-12	5.77157e-11	down-regulated
EC	TTC19	-1.12333	6.73514e-09	2.00359e-08	2.83302e-07	7.73334e-07	down-regulated
EC	PDCD4	-1.12466	7.9053e-10	2.79465e-09	1.59552e-06	3.92639e-06	down-regulated
EC	CSTF2T	-1.12517	1.96184e-09	6.37434e-09	7.7131e-09	2.7245e-08	down-regulated
EC	BAG3	-1.12664	8.69714e-06	1.63722e-05	4.95198e-05	9.7545e-05	down-regulated
EC	MSTO1	-1.12762	2.51907e-09	8.05257e-09	1.83474e-08	6.09674e-08	down-regulated
EC	C2	-1.12862	1.62581e-07	3.8514e-07	3.22709e-07	8.74355e-07	down-regulated
EC	FLNA	-1.12916	8.22881e-09	2.40882e-08	9.11679e-07	2.32601e-06	down-regulated
EC	RPA3	-1.12974	8.84858e-15	2.49644e-13	4.31189e-22	1.86692e-20	down-regulated
EC	HSF1	-1.13026	8.92996e-09	2.59473e-08	1.97759e-07	5.52587e-07	down-regulated
EC	ITGB5	-1.13116	1.64063e-06	3.40022e-06	8.42974e-06	1.86201e-05	down-regulated
EC	TSPYL5	-1.13177	7.87542e-08	1.96683e-07	0.000118609	0.000219314	down-regulated
EC	KDSR	-1.13245	1.44161e-10	6.09096e-10	4.68318e-11	2.45853e-10	down-regulated
EC	PDLIM4	-1.13329	6.25747e-05	0.000105816	0.00066475	0.00110952	down-regulated
EC	PEF1	-1.13334	4.76846e-15	1.95052e-13	4.22174e-24	2.82069e-22	down-regulated
EC	NPNT	-1.13364	1.49874e-08	4.21478e-08	5.37902e-07	1.41276e-06	down-regulated
EC	ASH2L	-1.13743	1.44472e-12	1.17023e-11	1.83303e-13	1.50391e-12	down-regulated
EC	ACYP1	-1.13769	1.43757e-11	8.08293e-11	6.6895e-09	2.38997e-08	down-regulated
EC	WIPI2	-1.13792	1.13533e-09	3.88481e-09	1.97251e-08	6.50511e-08	down-regulated
EC	FAM129A	-1.13838	9.48892e-07	2.03907e-06	1.1595e-05	2.51264e-05	down-regulated
EC	CRK	-1.13915	4.28191e-15	1.90156e-13	9.00007e-23	4.42217e-21	down-regulated
EC	YES1	-1.13943	1.34454e-09	4.51588e-09	2.90251e-08	9.28505e-08	down-regulated
EC	HDAC6	-1.13986	1.28874e-09	4.35261e-09	2.50481e-08	8.10172e-08	down-regulated
EC	PTPRK	-1.14079	5.21801e-06	1.01285e-05	2.83478e-06	6.73357e-06	down-regulated
EC	DNPEP	-1.14163	4.86662e-13	4.80459e-12	3.05479e-12	1.98494e-11	down-regulated
EC	FHIT	-1.14168	4.15834e-06	8.16177e-06	0.000667392	0.00111308	down-regulated
EC	SPG20	-1.14172	5.84459e-09	1.76143e-08	1.65319e-06	4.05689e-06	down-regulated
EC	APOA1	-1.14195	8.05152e-09	2.36463e-08	3.19381e-08	1.01649e-07	down-regulated
EC	PPP3R1	-1.14241	6.1495e-12	3.90345e-11	1.12681e-13	9.6241e-13	down-regulated
EC	CLIC6	-1.14418	0.000145056	0.000234789	0.000719331	0.00119198	down-regulated
EC	ADO	-1.14499	7.01351e-09	2.08074e-08	6.57846e-07	1.7093e-06	down-regulated
EC	HMBS	-1.14535	5.48859e-10	2.01864e-09	4.33212e-09	1.60546e-08	down-regulated
EC	MTHFS	-1.14671	3.3016e-07	7.49243e-07	4.5219e-06	1.04313e-05	down-regulated
EC	MGAT1	-1.14705	5.43196e-07	1.19795e-06	1.89794e-05	3.99407e-05	down-regulated
EC	USP4	-1.14859	7.73736e-10	2.73824e-09	4.18735e-11	2.21955e-10	down-regulated
EC	LEMD3	-1.14896	3.98161e-11	1.9478e-10	1.12916e-09	4.64516e-09	down-regulated
EC	MAPK13	-1.14954	2.0085e-06	4.11776e-06	0.000142145	0.000260083	down-regulated
EC	TMBIM1	-1.15118	7.30345e-08	1.83354e-07	4.51064e-06	1.042e-05	down-regulated
EC	GTF2E1	-1.15159	3.9665e-09	1.23105e-08	1.12852e-07	3.28782e-07	down-regulated
EC	RPTOR	-1.15212	8.0768e-10	2.85297e-09	1.26246e-08	4.27965e-08	down-regulated
EC	IGFBP3	-1.15279	0.00364711	0.0050455	0.0061924	0.00903549	down-regulated
EC	ENDOD1	-1.15285	7.30247e-09	2.1606e-08	2.63367e-07	7.22072e-07	down-regulated
EC	PEA15	-1.15309	2.1484e-10	8.68295e-10	4.10043e-08	1.28172e-07	down-regulated
EC	TLDC1	-1.15446	4.76777e-09	1.45903e-08	1.83681e-08	6.099e-08	down-regulated
EC	IKBIP	-1.15453	9.86393e-06	1.83796e-05	9.5012e-05	0.000178627	down-regulated
EC	VAMP7	-1.15495	1.02369e-07	2.50089e-07	1.67898e-06	4.11097e-06	down-regulated
EC	NDUFS6	-1.15573	1.59589e-07	3.7861e-07	3.02924e-07	8.24836e-07	down-regulated
EC	ABCB10	-1.15677	4.71609e-07	1.05061e-06	0.000504634	0.00085302	down-regulated
EC	HSPG2	-1.15703	1.58916e-08	4.44572e-08	2.44021e-08	7.9162e-08	down-regulated
EC	GABPA	-1.15832	4.77052e-15	1.95052e-13	1.08597e-18	2.32792e-17	down-regulated
EC	QTRTD1	-1.16179	1.48319e-07	3.53097e-07	1.01499e-08	3.50319e-08	down-regulated
EC	SUMF1	-1.1631	2.34295e-07	5.43285e-07	5.87806e-08	1.79754e-07	down-regulated
EC	PCYOX1	-1.1661	1.68762e-13	2.03305e-12	1.68389e-15	1.95322e-14	down-regulated
EC	CYP20A1	-1.16634	1.43803e-11	8.08293e-11	8.69942e-11	4.31811e-10	down-regulated
EC	IRF2BP1	-1.16645	3.27511e-08	8.72955e-08	4.27095e-08	1.33216e-07	down-regulated
EC	SUN2	-1.16673	1.61538e-11	8.8671e-11	2.80638e-11	1.52641e-10	down-regulated
EC	RHOT1	-1.1677	3.55747e-10	1.36944e-09	9.23141e-08	2.73317e-07	down-regulated
EC	ZNF787	-1.16796	6.65901e-10	2.4066e-09	6.24986e-09	2.24574e-08	down-regulated
EC	DDX41	-1.16816	2.75657e-11	1.41484e-10	1.61603e-10	7.62343e-10	down-regulated
EC	DGUOK	-1.16924	5.93142e-08	1.52308e-07	9.55264e-06	2.09078e-05	down-regulated
EC	ODR4	-1.1698	2.39828e-10	9.54291e-10	2.10218e-09	8.22993e-09	down-regulated
EC	RAB34	-1.1699	2.2448e-10	9.03913e-10	5.06836e-10	2.20756e-09	down-regulated
EC	HTATSF1	-1.17052	3.98202e-11	1.9478e-10	1.26271e-09	5.1377e-09	down-regulated
EC	H6PD	-1.17238	7.06929e-13	6.53573e-12	1.25142e-11	7.18168e-11	down-regulated
EC	ARMC1	-1.17253	1.65457e-11	9.02176e-11	4.2876e-10	1.89391e-09	down-regulated
EC	MTA3	-1.17449	1.08517e-11	6.31954e-11	7.38226e-11	3.74074e-10	down-regulated
EC	NCKIPSD	-1.17572	1.93641e-12	1.51519e-11	1.64895e-10	7.74821e-10	down-regulated
EC	NUMB	-1.17659	6.04546e-08	1.54873e-07	1.1419e-08	3.89206e-08	down-regulated
EC	FAF1	-1.17923	3.27583e-08	8.72955e-08	4.36177e-08	1.35565e-07	down-regulated
EC	PPIE	-1.18255	7.03292e-11	3.20031e-10	3.06818e-10	1.37946e-09	down-regulated
EC	SBNO1	-1.18289	1.68731e-08	4.69376e-08	3.47704e-08	1.09943e-07	down-regulated
EC	RAB8B	-1.18461	9.86181e-11	4.31689e-10	1.27e-09	5.16144e-09	down-regulated
EC	HPX	-1.18542	6.27246e-08	1.60293e-07	3.36074e-08	1.06496e-07	down-regulated
EC	DRAP1	-1.18629	6.36617e-14	9.70137e-13	1.97127e-11	1.09395e-10	down-regulated
EC	PLS3	-1.18652	4.23275e-10	1.60566e-09	1.27e-08	4.30186e-08	down-regulated
EC	PDXP	-1.18759	1.8404e-10	7.56543e-10	7.03409e-09	2.50489e-08	down-regulated
EC	SUN1	-1.18849	3.8808e-10	1.49011e-09	1.45674e-10	6.96971e-10	down-regulated
EC	MECR	-1.18954	5.96297e-09	1.79384e-08	7.80518e-08	2.34102e-07	down-regulated
EC	ATP11B	-1.19019	8.00457e-13	7.18767e-12	2.66936e-11	1.45914e-10	down-regulated
EC	EMC3	-1.19072	1.40973e-10	5.97014e-10	1.15634e-07	3.35547e-07	down-regulated
EC	CYB5R3	-1.19112	6.3611e-14	9.70137e-13	1.44551e-17	2.58009e-16	down-regulated
EC	DENND4C	-1.19323	5.84412e-09	1.76143e-08	3.78538e-08	1.18919e-07	down-regulated
EC	ARMC8	-1.19444	5.2553e-10	1.94793e-09	6.18482e-09	2.22603e-08	down-regulated
EC	STOM	-1.19527	2.6732e-05	4.758e-05	5.47566e-05	0.000107233	down-regulated
EC	ADH5	-1.19559	7.42779e-13	6.75296e-12	1.25921e-13	1.06509e-12	down-regulated
EC	COMMD5	-1.1957	3.25956e-13	3.44344e-12	7.13984e-13	5.30995e-12	down-regulated
EC	TRIM21	-1.19829	2.69888e-08	7.27633e-08	7.01497e-07	1.8184e-06	down-regulated
EC	FGD4	-1.19855	6.52092e-08	1.65802e-07	1.38547e-05	2.97577e-05	down-regulated
EC	GRSF1	-1.199	5.72711e-09	1.72841e-08	5.89767e-07	1.54157e-06	down-regulated
EC	HOOK3	-1.19915	6.2438e-13	5.86069e-12	4.02026e-15	4.42837e-14	down-regulated
EC	DUS3L	-1.19994	2.31814e-09	7.44835e-09	9.71733e-09	3.36986e-08	down-regulated
EC	SEMA4B	-1.20009	3.76195e-05	6.54717e-05	6.85506e-05	0.000131942	down-regulated
EC	GLIPR2	-1.20064	1.57195e-05	2.86423e-05	4.67178e-05	9.24421e-05	down-regulated
EC	C1R	-1.20078	8.83505e-06	1.66175e-05	0.000103566	0.000193463	down-regulated
EC	STARD10	-1.2009	5.49719e-05	9.36472e-05	0.000771463	0.00127332	down-regulated
EC	PPHLN1	-1.20172	1.41014e-10	5.97014e-10	2.62809e-10	1.19342e-09	down-regulated
EC	PRODH	-1.20192	7.0156e-05	0.00011827	0.00153001	0.00242769	down-regulated
[truncated: 1,880 more rows]
