# Supplementary material for: Proteomic characterization of epithelial ovarian cancer delineates molecular signatures and therapeutic targets in distinct histological subtypes
Source: Nat Commun. 2023 Nov 28;14:7802. doi: 10.1038/s41467-023-43282-3 (PMC10684593; doi:10.1038/s41467-023-43282-3)
Supplement: Supplementary file 11 — Supplementary Data 8 [file 41467_2023_43282_MOESM11_ESM.xlsx]

## Sheet: Sheet1
Supplementary Data 8. KEGG signaling pathways enriched for tumor progression landmarks of each histological subtype.
ID	Level3	Level2	Level1	Subtype	P-values	adj.P-values	Count	Enrichment Factor	Symbol
hsa04141	Protein processing in endoplasmic reticulum	Folding, sorting and degradation	Genetic Information Processing	CCC	4.7931e-07	0.000107365	17	4.23	SEC31A,UBE4B,RPN1,PDIA4,CAPN2,CANX,SSR1,SEC24C,UBXN1,CKAP4,PDIA6,MAP3K5,PREB,UBQLN4,UGGT1,DNAJB11,UBQLN2
hsa04512	ECM-receptor interaction	Signaling molecules and interaction	Environmental Information Processing	CCC	0.000227822	0.012758	9	4.3	AGRN,LAMA5,COL4A1,COL4A2,LAMC1,LAMA2,LAMB2,HSPG2,DAG1
hsa04979	Cholesterol metabolism	Digestive system	Organismal Systems	CCC	0.00116395	0.0372465	6	5.01	APOA1,APOA2,APOC3,APOA4,NPC2,VAPA
hsa03018	RNA degradation	Folding, sorting and degradation	Genetic Information Processing	CCC	0.00246636	0.0460387	7	3.77	CNOT1,HSPD1,EXOSC10,EXOSC2,PNPT1,EXOSC5,DIS3
hsa03050	Proteasome	Folding, sorting and degradation	Genetic Information Processing	EC	2.01761e-11	5.60895e-09	14	10.55	PSMD11,PSMA7,PSMD3,PSMB1,PSMA1,PSMA2,PSMA3,PSMC4,PSMB3,PSMD4,PSMA6,PSMC5,PSMC6,PSMD1
hsa04142	Lysosome	Transport and catabolism	Cellular Processes	EC	5.52988e-06	0.000256218	15	3.94	AP3B1,AP3D1,AP1G1,FUCA1,HEXA,HEXB,IGF2R,PPT1,ATP6V0D1,CLTC,AP1B1,SCARB2,SUMF1,AP3S1,LGMN
hsa00520	Amino sugar and nucleotide sugar metabolism	Carbohydrate metabolism	Metabolism	EC	6.94573e-05	0.00214546	8	5.66	GMDS,HEXA,HEXB,HK1,GFPT1,GALE,PGM2,GMPPA
hsa03040	Spliceosome	Transcription	Genetic Information Processing	EC	0.000158459	0.00440515	14	3.11	U2SURP,PRPF3,PPIH,HSPA6,U2AF2,SNRPF,LSM3,SNRPD1,SRSF3,SRSF2,CTNNBL1,CRNKL1,PPIL1,RBM8A
hsa03430	Mismatch repair	Replication and repair	Genetic Information Processing	EC	0.000422205	0.0106703	5	7.53	POLD1,RFC2,RFC3,MSH2,MSH6
hsa00010	Glycolysis / Gluconeogenesis	Carbohydrate metabolism	Metabolism	EC	0.000642502	0.0137397	8	4.14	LDHA,BPGM,PFKM,ADH5,PFKL,HK1,ALDH1B1,PGM2
hsa00052	Galactose metabolism	Carbohydrate metabolism	Metabolism	EC	0.0017662	0.0288825	5	5.59	PFKM,PFKL,HK1,GALE,PGM2
hsa00051	Fructose and mannose metabolism	Carbohydrate metabolism	Metabolism	EC	0.00235407	0.0339042	5	5.25	GMDS,PFKM,PFKL,HK1,GMPPA
hsa04510	Focal adhesion	Cellular community - eukaryotes	Cellular Processes	SC	3.62716e-10	1.00835e-07	26	4.23	ERBB2,ITGB1,ITGAV,LAMB1,RAC2,CAPN2,ITGB5,VCL,MYL9,CTNNB1,CRK,PXN,COMP,CDC42,RAP1B,RHOA,RAP1A,GRB2,RAC1,ILK,DOCK1,MYLK,LAMA4,PAK6,TLN1,TLN2
hsa04810	Regulation of actin cytoskeleton	Cell motility	Cellular Processes	SC	1.07468e-09	1.4938e-07	27	3.89	ARPC3,KRAS,ITGB2,ITGB1,GSN,ITGAV,RRAS,RAC2,ITGB5,VCL,ITGAX,MYL9,MYH9,CRK,PIP4K2A,PXN,ARPC4,CDC42,RHOA,RAC1,DOCK1,GNA13,MYLK,CYFIP1,BRK1,PAK6,ARHGEF12
hsa04670	Leukocyte transendothelial migration	Immune system	Organismal Systems	SC	4.78539e-08	4.43446e-06	17	4.92	CLDN3,THY1,CYBB,GNAI2,ITGB2,ITGB1,RAC2,PECAM1,VCL,MYL9,CTNNB1,PXN,CDC42,RAP1B,RHOA,RAP1A,RAC1
hsa04145	Phagosome	Transport and catabolism	Cellular Processes	SC	6.86926e-07	3.81931e-05	18	3.91	HLA-DQA1,CYBB,ITGB2,ITGB1,ITGAV,ITGB5,ATP6V1B2,MSR1,CORO1A,COMP,RAB5C,RAB5B,ATP6V0D1,RAC1,TCIRG1,TUBB3,VAMP3,MRC2
hsa04530	Tight junction	Cellular community - eukaryotes	Cellular Processes	SC	5.04289e-05	0.00127448	16	3.13	ARPC3,CLDN3,TJP3,ERBB2,ITGB1,MYL9,MYH9,ARPC4,MYL6,CDC42,RHOA,RAP1A,RAC1,PPP2R2A,RAB8B,CGN
hsa04722	Neurotrophin signaling pathway	Nervous system	Organismal Systems	SC	5.94822e-05	0.00136018	13	3.61	KRAS,NFKB1,CRK,MAPKAPK2,RPS6KA3,ARHGDIA,ARHGDIB,CDC42,RAP1B,RHOA,RAP1A,GRB2,RAC1
hsa04520	Adherens junction	Cellular community - eukaryotes	Cellular Processes	SC	0.00010744	0.00199122	11	3.9	ERBB2,RAC2,VCL,MYL9,PTPRM,CTNNB1,CDC42,RAP1B,RHOA,RAP1A,RAC1
hsa03030	DNA replication	Replication and repair	Genetic Information Processing	SC	0.000660633	0.00894189	6	5.5	MCM3,MCM5,MCM7,POLD2,MCM2,SSBP1
hsa04666	Fc gamma R-mediated phagocytosis	Immune system	Organismal Systems	SC	0.000675467	0.00894189	10	3.4	ARPC3,GSN,PTPRC,RAC2,MARCKS,CRK,ARPC4,CDC42,RAC1,DOCK1
hsa04015	Rap1 signaling pathway	Signal transduction	Environmental Information Processing	SC	0.00175506	0.0203294	15	2.36	KRAS,GNAI2,ITGB2,ITGB1,RRAS,RAC2,CTNNB1,CRK,CDC42,RAP1B,RHOA,RAP1A,RAC1,TLN1,TLN2
hsa04062	Chemokine signaling pathway	Immune system	Organismal Systems	SC	0.0020461	0.0227526	14	2.41	KRAS,GNAI2,RAC2,NFKB1,CRK,PXN,GNG2,CDC42,RAP1B,RHOA,RAP1A,GNB1,GRB2,RAC1
hsa04014	Ras signaling pathway	Signal transduction	Environmental Information Processing	SC	0.00213327	0.0228096	16	2.24	KRAS,RRAS,RAC2,NFKB1,RAB5C,GNG2,CDC42,RAB5B,RAP1B,RHOA,RAP1A,GNB1,GRB2,RAC1,PAK6,TBK1
hsa04130	SNARE interactions in vesicular transport	Folding, sorting and degradation	Genetic Information Processing	SC	0.00290529	0.0299137	5	5	SNAP23,STX6,VAMP3,VTI1B,STX8
hsa04071	Sphingolipid signaling pathway	Signal transduction	Environmental Information Processing	SC	0.00360816	0.0351592	10	2.73	SPTLC2,KRAS,GNAI2,RAC2,NFKB1,RHOA,RAC1,PPP2R2A,GNA13,TRADD
hsa00500	Starch and sucrose metabolism	Carbohydrate metabolism	Metabolism	SC	0.00428692	0.039331	5	4.58	PYGL,PYGM,GYG1,HK3,PGM2
hsa03013	Nucleocytoplasmic transport	Translation	Genetic Information Processing	Multiple	4.2099e-06	0.000158979	14	4.28	XPO1,NUP155,TPR,NUP62,RANBP2,KPNA1,NUP98,NUP93,NUP35,NUP210,NUP205,UPF1,PNN,TNPO3
hsa04611	Platelet activation	Immune system	Organismal Systems	Multiple	4.57493e-06	0.000158979	15	3.99	SNAP23,COL3A1,GNAI2,ITGB1,TBXAS1,RAP1B,RHOA,RAP1A,STIM1,GNA13,MYLK,FERMT3,ARHGEF12,TLN1,TLN2
hsa04144	Endocytosis	Transport and catabolism	Cellular Processes	Multiple	7.11487e-05	0.00141281	20	2.63	ARPC3,CHMP2A,VPS26A,CAPZB,RAB5C,ARPC4,CDC42,RAB5B,RHOA,SNX1,RAB35,SMAD2,VPS35,SH3GL1,EHD4,EHD1,VTA1,EHD2,VPS29,SNX12
hsa03013	Nucleocytoplasmic transport	Translation	Genetic Information Processing	Multiple	6.09106e-05	0.00211664	12	3.85	KPNA3,NUP153,UBE2I,NUP160,NUP54,NUP43,NUP37,NUP88,NUP85,AAAS,IPO11,RBM8A
hsa04611	Platelet activation	Immune system	Organismal Systems	Multiple	0.000880214	0.0174785	11	3.07	COL3A1,FGA,FGB,FGG,PTGS1,AKT2,PRKCI,PLA2G4A,STIM1,ITPR3,VAMP8
hsa04144	Endocytosis	Transport and catabolism	Cellular Processes	Multiple	0.000816904	0.0332584	15	2.54	ARPC2,SNX3,AP2A1,CLTB,PML,KIF5B,EPS15,CAPZB,ARPC4,ACAP2,VPS26B,RAB11FIP1,GBF1,SH3GLB2,SNX5
hsa04610	Complement and coagulation cascades	Immune system	Organismal Systems	Multiple	0.00089085	0.0332584	8	3.96	F12,SERPINC1,KNG1,KLKB1,SERPINA5,CFI,SERPIND1,CLU
hsa04144	Endocytosis	Transport and catabolism	Cellular Processes	Multiple	0.00243915	0.0339042	16	2.21	HGS,IGF2R,FOLR1,HSPA6,KIF5B,USP8,PRKCI,CAPZB,CAPZA1,CLTC,RABEP1,VPS36,GBF1,SNF8,ARFGAP3,SPG21
hsa04610	Complement and coagulation cascades	Immune system	Organismal Systems	Multiple	0.00327013	0.0432903	8	3.22	FGA,FGB,FGG,C9,C4BPA,C1S,CFHR1,CPB2
SC: serous carcinoma; EC: endometrioid carcinoma; CCC: clear cell carcinoma.
The adj.P-values are calculated using hypergeometric test (BH adjusted P-values).
