# Supplementary material for: Proteomic characterization of epithelial ovarian cancer delineates molecular signatures and therapeutic targets in distinct histological subtypes
Source: Nat Commun. 2023 Nov 28;14:7802. doi: 10.1038/s41467-023-43282-3 (PMC10684593; doi:10.1038/s41467-023-43282-3)
Supplement: Supplementary file 12 — Supplementary Data 9 [file 41467_2023_43282_MOESM12_ESM.xlsx]

## Sheet: Sheet1
Supplementary Table 9. Raw data of CCK-8 assays.
OVCAR-3		OD value (450 nm)						A2780		OD value (450 nm)						ES-2		OD value (450 nm)
			rep1	rep2	rep3	rep4					rep1	rep2	rep3	rep4					rep1	rep2	rep3	rep4
	Control	0h	0.3176	0.362	0.279	0.296			Control	0h	0.3502	0.306	0.355	0.387			Control	0h	0.2992	0.327	0.276	0.312
		24h	0.5132	0.615	0.451	0.507				24h	0.4234	0.455	0.396	0.502				24h	0.4124	0.466	0.355	0.421
		48h	0.7394	0.869	0.659	0.663				48h	0.7636	0.685	0.873	0.772				48h	0.4976	0.513	0.584	0.443
		72h	0.9334	0.985	0.847	1.012				72h	0.8822	0.962	0.806	0.871				72h	0.7936	0.874	0.658	0.907
		96h	1.0702	0.965	1.021	1.184				96h	1.0456	0.915	1.075	1.027				96h	0.9986	1.093	0.876	1.004
	shNC	0h	0.3116	0.321	0.276	0.325			shNC	0h	0.3398	0.362	0.319	0.277			shNC	0h	0.3186	0.285	0.319	0.34
		24h	0.5612	0.469	0.537	0.643				24h	0.4706	0.536	0.402	0.508				24h	0.3816	0.416	0.318	0.374
		48h	0.7752	0.716	0.692	0.872				48h	0.7024	0.716	0.832	0.64				48h	0.5808	0.623	0.642	0.471
		72h	0.8868	0.845	0.986	0.749				72h	0.8036	0.913	0.742	0.826				72h	0.8202	0.796	0.726	0.934
		96h	0.9772	1.025	1.116	0.854				96h	1.028	0.925	1.052	1.08				96h	1.0666	0.939	1.151	1.043
	shMPP7	0h	0.3162	0.297	0.342	0.351			shMPP7	0h	0.3194	0.344	0.276	0.38			shMPP7	0h	0.3096	0.342	0.341	0.269
		24h	0.4694	0.513	0.392	0.476				24h	0.3946	0.426	0.342	0.483				24h	0.3592	0.376	0.402	0.312
		48h	0.5244	0.446	0.537	0.586				48h	0.5192	0.636	0.457	0.534				48h	0.391	0.417	0.34	0.385
		72h	0.6466	0.722	0.629	0.573				72h	0.6174	0.582	0.543	0.672				72h	0.5156	0.549	0.433	0.608
		96h	0.7484	0.736	0.836	0.642				96h	0.8154	0.908	0.726	0.824				96h	0.6726	0.559	0.734	0.661
