# Supplementary material for: Proteomic characterization of epithelial ovarian cancer delineates molecular signatures and therapeutic targets in distinct histological subtypes
Source: Nat Commun. 2023 Nov 28;14:7802. doi: 10.1038/s41467-023-43282-3 (PMC10684593; doi:10.1038/s41467-023-43282-3)
Supplement: Supplementary file 13 — Supplementary Data 10 [file 41467_2023_43282_MOESM13_ESM.xlsx]

## Sheet: Sheet1
Supplementary Table 10. Raw data of flow cytometric analysis of cell cycle.
OVCAR-3	Cell cycle distribution (%)							A2780	Cell cycle distribution (%)							ES-2	Cell cycle distribution (%)
			rep1	rep2	rep3	rep4					rep1	rep2	rep3	rep4					rep1	rep2	rep3	rep4
	Control	G1	52.39	51.11	51.03	51.74			Control	G1	54.13	54.69	55.93	53.44			Control	G1	57.86	58.57	56.97	57.26
		S	26.34	26.2	27.04	26.43				S	29.35	28.48	28.84	30.01				S	23.36	23.24	22.7	23.1
		G2	21.27	22.69	21.92	21.83				G2	16.52	16.83	15.24	16.55				G2	18.78	18.19	20.33	19.63
	shNC	G1	50.4	51.94	51.82	51.93			shNC	G1	53.12	51.08	56.15	55.64			shNC	G1	55.37	57.09	58.74	57.82
		S	25.5	26.91	26.49	25.81				S	29.82	31.65	30.28	27.71				S	24.96	24.12	21.32	22.62
		G2	24.1	21.15	21.69	22.26				G2	17.06	17.27	13.57	16.64				G2	19.67	18.79	19.93	19.56
	shMPP7	G1	62.67	62.35	61.63	60.09			shMPP7	G1	64.1	63.81	65.23	63.26			shMPP7	G1	62.82	64.26	64.58	65.69
		S	12.22	13.01	11.38	13.69				S	16.22	15.4	13.02	15.72				S	13.02	13.11	13.4	13.14
		G2	25.12	24.64	27	26.22				G2	19.69	20.79	21.75	21.02				G2	24.16	22.63	22.02	21.17
