# Supplementary material for: Proteomic characterization of epithelial ovarian cancer delineates molecular signatures and therapeutic targets in distinct histological subtypes
Source: Nat Commun. 2023 Nov 28;14:7802. doi: 10.1038/s41467-023-43282-3 (PMC10684593; doi:10.1038/s41467-023-43282-3)
Supplement: Supplementary file 14 — Supplementary Data 11 [file 41467_2023_43282_MOESM14_ESM.xlsx]

## Sheet: Sheet1
Supplementary Table 11. Raw data of flow cytometric analysis of cell apoptosis.
OVCAR-3	Cell apoptosis rate (%)							A2780	Cell apoptosis rate (%)							ES-2	Cell apoptosis rate (%)
			rep1	rep2	rep3	rep4					rep1	rep2	rep3	rep4					rep1	rep2	rep3	rep4
	Control	Annexin V-FITC-PI+	0.004	0.0076	0.0064	0.0056			Control	Annexin V-FITC-PI+	0.0203	0.0156	0.0166	0.014			Control	Annexin V-FITC-PI+	0.0281	0.012	0.0142	0.0192
		Annexin V-FITC+PI+(Late apoptosis)	0.029	0.0469	0.0361	0.0381				Annexin V-FITC+PI+(Late apoptosis)	0.0269	0.0488	0.0339	0.0349				Annexin V-FITC+PI+(Late apoptosis)	0.033	0.025	0.026	0.0368
		Annexin V-FITC-PI-	0.9557	0.9319	0.9537	0.9432				Annexin V-FITC-PI-	0.9343	0.9338	0.9293	0.9485				Annexin V-FITC-PI-	0.9373	0.9629	0.9596	0.9423
		Annexin V-FITC+PI-(Early apoptosis)	0.0113	0.0136	0.0039	0.0131				Annexin V-FITC+PI-(Early apoptosis)	0.0185	0.0018	0.0202	0.0026				Annexin V-FITC+PI-(Early apoptosis)	0.0017	0.0001	0.0003	0.0017
		Late apoptosis+ Early apoptosis	0.0403	0.0605	0.04	0.0512				Late apoptosis+ Early apoptosis	0.0454	0.0506	0.0541	0.0375				Late apoptosis+ Early apoptosis	0.0347	0.0251	0.0263	0.0385
	shNC	Annexin V-FITC-PI+	0.0045	0.0052	0.005	0.0014			shNC	Annexin V-FITC-PI+	0.0061	0.0163	0.0122	0.009			shNC	Annexin V-FITC-PI+	0.0162	0.0171	0.011	0.0157
		Annexin V-FITC+PI+(Late apoptosis)	0.0362	0.0295	0.0375	0.0232				Annexin V-FITC+PI+(Late apoptosis)	0.0211	0.0477	0.0497	0.0418				Annexin V-FITC+PI+(Late apoptosis)	0.033	0.0509	0.0334	0.0307
		Annexin V-FITC-PI-	0.9465	0.9558	0.9432	0.9549				Annexin V-FITC-PI-	0.9572	0.9335	0.9376	0.9442				Annexin V-FITC-PI-	0.9482	0.932	0.9237	0.9367
		Annexin V-FITC+PI-(Early apoptosis)	0.0128	0.0095	0.0143	0.0206				Annexin V-FITC+PI-(Early apoptosis)	0.0156	0.0025	0.0005	0.005				Annexin V-FITC+PI-(Early apoptosis)	0.0026	0.0001	0.0319	0.0169
		Late apoptosis+ Early apoptosis	0.049	0.039	0.0518	0.0438				Late apoptosis+ Early apoptosis	0.0367	0.0502	0.0502	0.0468				Late apoptosis+ Early apoptosis	0.0356	0.051	0.0653	0.0476
	shMPP7	Annexin V-FITC-PI+	0.0226	0.0259	0.0275	0.0217			shMPP7	Annexin V-FITC-PI+	0.0382	0.0454	0.0404	0.0444			shMPP7	Annexin V-FITC-PI+	0.0278	0.037	0.049	0.0322
		Annexin V-FITC+PI+(Late apoptosis)	0.2128	0.2087	0.1974	0.2055				Annexin V-FITC+PI+(Late apoptosis)	0.2294	0.3144	0.244	0.3058				Annexin V-FITC+PI+(Late apoptosis)	0.1359	0.1422	0.1772	0.1345
		Annexin V-FITC-PI-	0.6626	0.6815	0.6765	0.6946				Annexin V-FITC-PI-	0.6868	0.6114	0.6885	0.6166				Annexin V-FITC-PI-	0.7912	0.7826	0.7562	0.783
		Annexin V-FITC+PI-(Early apoptosis)	0.102	0.0839	0.0986	0.0783				Annexin V-FITC+PI-(Early apoptosis)	0.0456	0.0288	0.0271	0.0332				Annexin V-FITC+PI-(Early apoptosis)	0.0451	0.0383	0.0175	0.0504
		Late apoptosis+ Early apoptosis	0.3148	0.2926	0.296	0.2838				Late apoptosis+ Early apoptosis	0.275	0.3432	0.2711	0.339				Late apoptosis+ Early apoptosis	0.181	0.1805	0.1947	0.1849
