# Supplementary material for: Proteomic characterization of epithelial ovarian cancer delineates molecular signatures and therapeutic targets in distinct histological subtypes
Source: Nat Commun. 2023 Nov 28;14:7802. doi: 10.1038/s41467-023-43282-3 (PMC10684593; doi:10.1038/s41467-023-43282-3)
Supplement: Supplementary file 15 — Supplementary Data 12 [file 41467_2023_43282_MOESM15_ESM.xlsx]

## Sheet: Sheet1
Supplementary Table 12. Raw data of transwell assay (cell migration).
OVCAR-3	Cell number						A2780	Cell number						ES-2	Cell number
		rep1	rep2	rep3	rep4				rep1	rep2	rep3	rep4				rep1	rep2	rep3	rep4
	Control	168.4	175.8	174.2	172.4			Control	177.6	185.2	185.6	182.6			Control	151.4	153	151.6	156.6
	shNC	169.4	164.6	165.6	173.2			shNC	178	183	186.2	185.6			shNC	149.4	153.4	166.8	153.6
	shMPP7	63	65.8	62.2	62			shMPP7	106.4	100.2	102.6	103.6			shMPP7	61.4	66.6	69.8	63
