# Supplementary material for: Proteomic characterization of epithelial ovarian cancer delineates molecular signatures and therapeutic targets in distinct histological subtypes
Source: Nat Commun. 2023 Nov 28;14:7802. doi: 10.1038/s41467-023-43282-3 (PMC10684593; doi:10.1038/s41467-023-43282-3)
Supplement: Supplementary file 16 — Supplementary Data 13 [file 41467_2023_43282_MOESM16_ESM.xlsx]

## Sheet: Sheet1
Supplementary Table 13. Raw data of matrigel-coated transwell assay (cell invasion).
OVCAR-3	Cell number						A2780	Cell number						ES-2	Cell number
		rep1	rep2	rep3	rep4				rep1	rep2	rep3	rep4				rep1	rep2	rep3	rep4
	Control	127.6	130.4	125.4	129.4			Control	143.6	151.2	151.6	146			Control	130.6	135.2	136.6	139.4
	shNC	132.8	125.4	129	132.8			shNC	146.8	144.8	147.6	141.8			shNC	127	129.6	135.4	137.2
	shMPP7	53.2	58.4	61.4	55			shMPP7	70.4	69.2	64.4	70.2			shMPP7	59.4	57	55.8	57.4
