# Supplementary material for: Proteomic characterization of epithelial ovarian cancer delineates molecular signatures and therapeutic targets in distinct histological subtypes
Source: Nat Commun. 2023 Nov 28;14:7802. doi: 10.1038/s41467-023-43282-3 (PMC10684593; doi:10.1038/s41467-023-43282-3)
Supplement: Supplementary file 17 — Supplementary Data 14 [file 41467_2023_43282_MOESM17_ESM.xlsx]

## Sheet: Sheet1
Supplementary Data 14. Materials and reagents required for sample preparation.
Name	Company
Protein Extraction
SDS	Sigma
Cocktail III	PTM Bio
BCA kit	Beyotime
Xylene	Hangzhou Hannuo lnc.
Ethanol absolute	Hangzhou Hannuo lnc.
Trypsin Digestion
Acetone	Hangzhou Hannuo lnc.
Triethylammonium bicarbonate buffer (TEAB)	Sigma
Trypsin	Promega
Dithiothreitol (DTT)	Sigma
iodoacetamide (IAM)	Sigma
Water	ThermoFisher Scientific
Trifluoroacetic acid （TFA）	Sigma-Aldrich
Methanol	ThermoFisher Scientific
Strata X SPE	Phenomenex
HPLC Fractionation
ACN (acetonitrile)	Fisher Chemical
FA (formic acid)	Fluka
