# Supplementary material for: Proteomic characterization of epithelial ovarian cancer delineates molecular signatures and therapeutic targets in distinct histological subtypes
Source: Nat Commun. 2023 Nov 28;14:7802. doi: 10.1038/s41467-023-43282-3 (PMC10684593; doi:10.1038/s41467-023-43282-3)
Supplement: Supplementary file 19 — Source Data [file 41467_2023_43282_MOESM19_ESM.zip]

Archive with 163 entries (145 files):
- Source Data/Source Data.xlsx
- Source Data/Source data-flow cytometry raw data/
- Source Data/Source data-flow cytometry raw data/Cell apoptosis/
- Source Data/Source data-flow cytometry raw data/Cell apoptosis/A OVCAR-3/
- Source Data/Source data-flow cytometry raw data/Cell apoptosis/A OVCAR-3/Control-rep1.fcs
- Source Data/Source data-flow cytometry raw data/Cell apoptosis/A OVCAR-3/Control-rep2.fcs
- Source Data/Source data-flow cytometry raw data/Cell apoptosis/A OVCAR-3/Control-rep3.fcs
- Source Data/Source data-flow cytometry raw data/Cell apoptosis/A OVCAR-3/Control-rep4.fcs
- Source Data/Source data-flow cytometry raw data/Cell apoptosis/A OVCAR-3/shMPP7-rep1.fcs
- Source Data/Source data-flow cytometry raw data/Cell apoptosis/A OVCAR-3/shMPP7-rep2.fcs
- Source Data/Source data-flow cytometry raw data/Cell apoptosis/A OVCAR-3/shMPP7-rep3.fcs
- Source Data/Source data-flow cytometry raw data/Cell apoptosis/A OVCAR-3/shMPP7-rep4.fcs
- Source Data/Source data-flow cytometry raw data/Cell apoptosis/A OVCAR-3/shNC-rep1.fcs
- Source Data/Source data-flow cytometry raw data/Cell apoptosis/A OVCAR-3/shNC-rep2.fcs
- Source Data/Source data-flow cytometry raw data/Cell apoptosis/A OVCAR-3/shNC-rep3.fcs
- Source Data/Source data-flow cytometry raw data/Cell apoptosis/A OVCAR-3/shNC-rep4.fcs
- Source Data/Source data-flow cytometry raw data/Cell apoptosis/B A2780/
- Source Data/Source data-flow cytometry raw data/Cell apoptosis/B A2780/Control-rep1.fcs
- Source Data/Source data-flow cytometry raw data/Cell apoptosis/B A2780/Control-rep2.fcs
- Source Data/Source data-flow cytometry raw data/Cell apoptosis/B A2780/Control-rep3.fcs
- Source Data/Source data-flow cytometry raw data/Cell apoptosis/B A2780/Control-rep4.fcs
- Source Data/Source data-flow cytometry raw data/Cell apoptosis/B A2780/shMPP7-rep1.fcs
- Source Data/Source data-flow cytometry raw data/Cell apoptosis/B A2780/shMPP7-rep2.fcs
- Source Data/Source data-flow cytometry raw data/Cell apoptosis/B A2780/shMPP7-rep3.fcs
- Source Data/Source data-flow cytometry raw data/Cell apoptosis/B A2780/shMPP7-rep4.fcs
- Source Data/Source data-flow cytometry raw data/Cell apoptosis/B A2780/shNC-rep1.fcs
- Source Data/Source data-flow cytometry raw data/Cell apoptosis/B A2780/shNC-rep2.fcs
- Source Data/Source data-flow cytometry raw data/Cell apoptosis/B A2780/shNC-rep3.fcs
- Source Data/Source data-flow cytometry raw data/Cell apoptosis/B A2780/shNC-rep4.fcs
- Source Data/Source data-flow cytometry raw data/Cell apoptosis/C ES-2/
- Source Data/Source data-flow cytometry raw data/Cell apoptosis/C ES-2/Control-rep1.fcs
- Source Data/Source data-flow cytometry raw data/Cell apoptosis/C ES-2/Control-rep2.fcs
- Source Data/Source data-flow cytometry raw data/Cell apoptosis/C ES-2/Control-rep3.fcs
- Source Data/Source data-flow cytometry raw data/Cell apoptosis/C ES-2/Control-rep4.fcs
- Source Data/Source data-flow cytometry raw data/Cell apoptosis/C ES-2/shMPP7-rep1.fcs
- Source Data/Source data-flow cytometry raw data/Cell apoptosis/C ES-2/shMPP7-rep2.fcs
- Source Data/Source data-flow cytometry raw data/Cell apoptosis/C ES-2/shMPP7-rep3.fcs
- Source Data/Source data-flow cytometry raw data/Cell apoptosis/C ES-2/shMPP7-rep4.fcs
- Source Data/Source data-flow cytometry raw data/Cell apoptosis/C ES-2/shNC-rep1.fcs
- Source Data/Source data-flow cytometry raw data/Cell apoptosis/C ES-2/shNC-rep2.fcs
- Source Data/Source data-flow cytometry raw data/Cell apoptosis/C ES-2/shNC-rep3.fcs
- Source Data/Source data-flow cytometry raw data/Cell apoptosis/C ES-2/shNC-rep4.fcs
- Source Data/Source data-flow cytometry raw data/Cell cycle/
- Source Data/Source data-flow cytometry raw data/Cell cycle/A OVCAR-3/
- Source Data/Source data-flow cytometry raw data/Cell cycle/A OVCAR-3/Control-rep1.fcs
- Source Data/Source data-flow cytometry raw data/Cell cycle/A OVCAR-3/Control-rep2.fcs
- Source Data/Source data-flow cytometry raw data/Cell cycle/A OVCAR-3/Control-rep3.fcs
- Source Data/Source data-flow cytometry raw data/Cell cycle/A OVCAR-3/Control-rep4.fcs
- Source Data/Source data-flow cytometry raw data/Cell cycle/A OVCAR-3/shMPP7-rep1.fcs
- Source Data/Source data-flow cytometry raw data/Cell cycle/A OVCAR-3/shMPP7-rep2.fcs
- Source Data/Source data-flow cytometry raw data/Cell cycle/A OVCAR-3/shMPP7-rep3.fcs
- Source Data/Source data-flow cytometry raw data/Cell cycle/A OVCAR-3/shMPP7-rep4.fcs
- Source Data/Source data-flow cytometry raw data/Cell cycle/A OVCAR-3/shNC-rep1.fcs
- Source Data/Source data-flow cytometry raw data/Cell cycle/A OVCAR-3/shNC-rep2.fcs
- Source Data/Source data-flow cytometry raw data/Cell cycle/A OVCAR-3/shNC-rep3.fcs
- Source Data/Source data-flow cytometry raw data/Cell cycle/A OVCAR-3/shNC-rep4.fcs
- Source Data/Source data-flow cytometry raw data/Cell cycle/B A2780/
- Source Data/Source data-flow cytometry raw data/Cell cycle/B A2780/Control-rep1.fcs
- Source Data/Source data-flow cytometry raw data/Cell cycle/B A2780/Control-rep2.fcs
- Source Data/Source data-flow cytometry raw data/Cell cycle/B A2780/Control-rep3.fcs
- Source Data/Source data-flow cytometry raw data/Cell cycle/B A2780/Control-rep4.fcs
- Source Data/Source data-flow cytometry raw data/Cell cycle/B A2780/shMPP7-rep1.fcs
- Source Data/Source data-flow cytometry raw data/Cell cycle/B A2780/shMPP7-rep2.fcs
- Source Data/Source data-flow cytometry raw data/Cell cycle/B A2780/shMPP7-rep3.fcs
- Source Data/Source data-flow cytometry raw data/Cell cycle/B A2780/shMPP7-rep4.fcs
- Source Data/Source data-flow cytometry raw data/Cell cycle/B A2780/shNC-rep1.fcs
- Source Data/Source data-flow cytometry raw data/Cell cycle/B A2780/shNC-rep2.fcs
- Source Data/Source data-flow cytometry raw data/Cell cycle/B A2780/shNC-rep3.fcs
- Source Data/Source data-flow cytometry raw data/Cell cycle/B A2780/shNC-rep4.fcs
- Source Data/Source data-flow cytometry raw data/Cell cycle/C ES-2/
- Source Data/Source data-flow cytometry raw data/Cell cycle/C ES-2/Control-rep1.fcs
- Source Data/Source data-flow cytometry raw data/Cell cycle/C ES-2/Control-rep2.fcs
- Source Data/Source data-flow cytometry raw data/Cell cycle/C ES-2/Control-rep3.fcs
- Source Data/Source data-flow cytometry raw data/Cell cycle/C ES-2/Control-rep4.fcs
- Source Data/Source data-flow cytometry raw data/Cell cycle/C ES-2/shMPP7-rep1.fcs
- Source Data/Source data-flow cytometry raw data/Cell cycle/C ES-2/shMPP7-rep2.fcs
- Source Data/Source data-flow cytometry raw data/Cell cycle/C ES-2/shMPP7-rep3.fcs
- Source Data/Source data-flow cytometry raw data/Cell cycle/C ES-2/shMPP7-rep4.fcs
- Source Data/Source data-flow cytometry raw data/Cell cycle/C ES-2/shNC-rep1.fcs
- Source Data/Source data-flow cytometry raw data/Cell cycle/C ES-2/shNC-rep2.fcs
- Source Data/Source data-flow cytometry raw data/Cell cycle/C ES-2/shNC-rep3.fcs
- Source Data/Source data-flow cytometry raw data/Cell cycle/C ES-2/shNC-rep4.fcs
- Source Data/Source data-Transwell raw images/
- Source Data/Source data-Transwell raw images/Invasion/
- Source Data/Source data-Transwell raw images/Invasion/A OVCAR-3/
- Source Data/Source data-Transwell raw images/Invasion/A OVCAR-3/Control-rep1.jpg
- Source Data/Source data-Transwell raw images/Invasion/A OVCAR-3/Control-rep2.jpg
- Source Data/Source data-Transwell raw images/Invasion/A OVCAR-3/Control-rep3.jpg
- Source Data/Source data-Transwell raw images/Invasion/A OVCAR-3/Control-rep4.jpg
- Source Data/Source data-Transwell raw images/Invasion/A OVCAR-3/shMPP7-rep1.jpg
- Source Data/Source data-Transwell raw images/Invasion/A OVCAR-3/shMPP7-rep2.jpg
- Source Data/Source data-Transwell raw images/Invasion/A OVCAR-3/shMPP7-rep3.jpg
- Source Data/Source data-Transwell raw images/Invasion/A OVCAR-3/shMPP7-rep4.jpg
- Source Data/Source data-Transwell raw images/Invasion/A OVCAR-3/shNC-rep1.jpg
- Source Data/Source data-Transwell raw images/Invasion/A OVCAR-3/shNC-rep2.jpg
- Source Data/Source data-Transwell raw images/Invasion/A OVCAR-3/shNC-rep3.jpg
- Source Data/Source data-Transwell raw images/Invasion/A OVCAR-3/shNC-rep4.jpg
- Source Data/Source data-Transwell raw images/Invasion/B A2780/
- Source Data/Source data-Transwell raw images/Invasion/B A2780/Control-rep1.jpg
- Source Data/Source data-Transwell raw images/Invasion/B A2780/Control-rep2.jpg
- Source Data/Source data-Transwell raw images/Invasion/B A2780/Control-rep3.jpg
- Source Data/Source data-Transwell raw images/Invasion/B A2780/Control-rep4.jpg
- Source Data/Source data-Transwell raw images/Invasion/B A2780/shMPP7-rep1.jpg
- Source Data/Source data-Transwell raw images/Invasion/B A2780/shMPP7-rep2.jpg
- Source Data/Source data-Transwell raw images/Invasion/B A2780/shMPP7-rep3.jpg
- Source Data/Source data-Transwell raw images/Invasion/B A2780/shMPP7-rep4.jpg
- Source Data/Source data-Transwell raw images/Invasion/B A2780/shNC-rep1.jpg
- Source Data/Source data-Transwell raw images/Invasion/B A2780/shNC-rep2.jpg
- Source Data/Source data-Transwell raw images/Invasion/B A2780/shNC-rep3.jpg
- Source Data/Source data-Transwell raw images/Invasion/B A2780/shNC-rep4.jpg
- Source Data/Source data-Transwell raw images/Invasion/C ES-2/
- Source Data/Source data-Transwell raw images/Invasion/C ES-2/Control-rep1.jpg
- Source Data/Source data-Transwell raw images/Invasion/C ES-2/Control-rep2.jpg
- Source Data/Source data-Transwell raw images/Invasion/C ES-2/Control-rep3.jpg
- Source Data/Source data-Transwell raw images/Invasion/C ES-2/Control-rep4.jpg
- Source Data/Source data-Transwell raw images/Invasion/C ES-2/shMPP7-rep1.jpg
- Source Data/Source data-Transwell raw images/Invasion/C ES-2/shMPP7-rep2.jpg
- Source Data/Source data-Transwell raw images/Invasion/C ES-2/shMPP7-rep3.jpg
- Source Data/Source data-Transwell raw images/Invasion/C ES-2/shMPP7-rep4.jpg
- Source Data/Source data-Transwell raw images/Invasion/C ES-2/shNC-rep1.jpg
- Source Data/Source data-Transwell raw images/Invasion/C ES-2/shNC-rep2.jpg
- Source Data/Source data-Transwell raw images/Invasion/C ES-2/shNC-rep3.jpg
- Source Data/Source data-Transwell raw images/Invasion/C ES-2/shNC-rep4.jpg
- Source Data/Source data-Transwell raw images/Migration/
- Source Data/Source data-Transwell raw images/Migration/A OVCAR-3/
- Source Data/Source data-Transwell raw images/Migration/A OVCAR-3/Control-rep1.jpg
- Source Data/Source data-Transwell raw images/Migration/A OVCAR-3/Control-rep2.jpg
- Source Data/Source data-Transwell raw images/Migration/A OVCAR-3/Control-rep3.jpg
- Source Data/Source data-Transwell raw images/Migration/A OVCAR-3/Control-rep4.jpg
- Source Data/Source data-Transwell raw images/Migration/A OVCAR-3/shMPP7-rep1.jpg
- Source Data/Source data-Transwell raw images/Migration/A OVCAR-3/shMPP7-rep2.jpg
- Source Data/Source data-Transwell raw images/Migration/A OVCAR-3/shMPP7-rep3.jpg
- Source Data/Source data-Transwell raw images/Migration/A OVCAR-3/shMPP7-rep4.jpg
- Source Data/Source data-Transwell raw images/Migration/A OVCAR-3/shNC-rep1.jpg
- Source Data/Source data-Transwell raw images/Migration/A OVCAR-3/shNC-rep2.jpg
- Source Data/Source data-Transwell raw images/Migration/A OVCAR-3/shNC-rep3.jpg
- Source Data/Source data-Transwell raw images/Migration/A OVCAR-3/shNC-rep4.jpg
- Source Data/Source data-Transwell raw images/Migration/B A2780/
- Source Data/Source data-Transwell raw images/Migration/B A2780/Control-rep1.jpg
- Source Data/Source data-Transwell raw images/Migration/B A2780/Control-rep2.jpg
- Source Data/Source data-Transwell raw images/Migration/B A2780/Control-rep3.jpg
- Source Data/Source data-Transwell raw images/Migration/B A2780/Control-rep4.jpg
- Source Data/Source data-Transwell raw images/Migration/B A2780/shMPP7-rep1.jpg
- Source Data/Source data-Transwell raw images/Migration/B A2780/shMPP7-rep2.jpg
- Source Data/Source data-Transwell raw images/Migration/B A2780/shMPP7-rep3.jpg
- Source Data/Source data-Transwell raw images/Migration/B A2780/shMPP7-rep4.jpg
- Source Data/Source data-Transwell raw images/Migration/B A2780/shNC-rep1.jpg
- Source Data/Source data-Transwell raw images/Migration/B A2780/shNC-rep2.jpg
- Source Data/Source data-Transwell raw images/Migration/B A2780/shNC-rep3.jpg
- Source Data/Source data-Transwell raw images/Migration/B A2780/shNC-rep4.jpg
- Source Data/Source data-Transwell raw images/Migration/C ES-2/
- Source Data/Source data-Transwell raw images/Migration/C ES-2/Control-rep1.jpg
- Source Data/Source data-Transwell raw images/Migration/C ES-2/Control-rep2.jpg
- Source Data/Source data-Transwell raw images/Migration/C ES-2/Control-rep3.jpg
- Source Data/Source data-Transwell raw images/Migration/C ES-2/Control-rep4.jpg
- Source Data/Source data-Transwell raw images/Migration/C ES-2/shMPP7-rep1.jpg
- Source Data/Source data-Transwell raw images/Migration/C ES-2/shMPP7-rep2.jpg
- Source Data/Source data-Transwell raw images/Migration/C ES-2/shMPP7-rep3.jpg
- Source Data/Source data-Transwell raw images/Migration/C ES-2/shMPP7-rep4.jpg
- Source Data/Source data-Transwell raw images/Migration/C ES-2/shNC-rep1.jpg
- Source Data/Source data-Transwell raw images/Migration/C ES-2/shNC-rep2.jpg
- Source Data/Source data-Transwell raw images/Migration/C ES-2/shNC-rep3.jpg
- Source Data/Source data-Transwell raw images/Migration/C ES-2/shNC-rep4.jpg
