# Supplementary material for: Proteomic characterization of epithelial ovarian cancer delineates molecular signatures and therapeutic targets in distinct histological subtypes
Source: Nat Commun. 2023 Nov 28;14:7802. doi: 10.1038/s41467-023-43282-3 (PMC10684593; doi:10.1038/s41467-023-43282-3)
Supplement: Supplementary file 19 — Source Data [file 41467_2023_43282_MOESM19_ESM.zip › Source Data/Source Data.xlsx]

## Sheet: Figure 1b
SampleID	Type	UMAP1	UMAP2
A1301979	SC	0.349303	2.29122
A1303640	SC	1.52407	1.27016
A1306454	SC	-1.22741	2.68354
A1308113	CCC	-0.730573	-3.44008
A1311560	EC	1.31561	-0.809231
A1314638	CCC	-1.0211	-4.47267
A1317108	CCC	-1.098	-3.77455
A1317405	SC	-1.6749	2.87003
A1321260	SC	1.7799	2.89301
A1322588	SC	-2.68293	3.24986
A1322899	SC	1.30104	1.04401
A1323267	SC	1.51583	1.46134
A1326349	CCC	-0.780059	-4.39351
A1326946	CCC	1.20337	0.793254
A1327444	EC	0.261718	-1.43766
A1329594	SC	-0.596585	2.62768
A1334780	SC	1.97629	2.75376
A1335078	SC	0.625426	1.69267
A1335465	SC	-0.27893	2.00016
A1339191	EC	1.7666	-1.47175
A1341377	CCC	-1.42621	-2.32307
A1341531	CCC	0.121225	-2.89027
A1341932	EC	1.74124	-0.691215
A1347638	CCC	-0.796413	-4.82027
A1350388	SC	-1.03458	2.74425
A1350427	EC	1.20151	-1.64141
A1350991	SC	1.02221	0.857151
A1353436	EC	1.70364	-0.829928
A1401754	CCC	-0.725955	-3.61402
A1402252	SC	1.96644	2.136
A1403127	SC	-2.55138	3.01974
A1403251	CCC	-0.195744	-2.80218
A1403367	SC	1.90158	1.27726
A1403855	CCC	-1.34501	-2.48511
A1407205	EC	1.83949	-0.271502
A1408991	SC	2.69917	1.5211
A1409125	EC	0.899602	0.981519
A1409185	CCC	1.1172	2.47911
A1410035	EC	-0.691524	-4.30894
A1410884	SC	-2.05527	2.79332
A1411478	EC	2.5086	1.19742
A1411733	CCC	-0.888304	-1.3677
A1416526	EC	-0.00790353	-2.14861
A1416908	SC	0.604944	2.49036
A1417276	EC	-0.318402	-1.51077
A1417653	SC	1.50771	1.46942
A1417972	SC	0.955212	1.43704
A1418986	CCC	-0.879832	-4.56
A1419199	EC	2.34338	0.420723
A1421544	CCC	2.44931	0.594167
A1422294	EC	2.44921	0.953574
A1423239	EC	0.385439	-2.69093
A1423664	EC	2.34558	2.59157
A1424339	EC	-0.826339	-1.68828
A1424995	EC	-1.21517	2.25135
A1427369	EC	-1.53136	2.84825
A1428551	EC	2.55768	0.895536
A1430493	EC	-1.92999	2.74991
A1430877	CCC	-1.49972	2.82191
A1433986	CCC	-1.01976	-2.22551
A1439017	SC	0.813147	1.10167
A1443292	SC	1.41103	1.06416
A1443668	SC	1.113	1.2654
A1443852	CCC	-0.703108	-4.3674
A1445472	CCC	-1.30334	-2.34364
A1446238	EC	-0.194787	-1.80441
A1447094	EC	1.04313	-1.21476
A1448046	EC	0.724494	2.58661
A1451003	EC	1.50639	-1.65101
A1451860	SC	1.90317	1.37985
A1451897	SC	1.23166	1.74346
A1453715	CCC	-0.8698	-4.24615
A1500665	SC	1.04672	0.781753
A1506281	SC	2.09222	2.16125
A1506963	SC	-0.420106	2.58012
A1510810	SC	0.281522	2.3719
A1511314	SC	-0.108311	2.00038
A1516294	EC	1.76521	1.89932
A1602667	SC	2.00303	1.18586
A1603756	SC	-0.723017	2.21165
A1605802	SC	-0.43567	2.20389
A1612661	SC	1.3312	2.23312
A1613547	EC	-1.34444	2.8962
A1614396	SC	0.953117	1.29651
A1616134	EC	1.12565	2.57672
A1617987	SC	1.38775	1.87966
A1618438	SC	1.75172	1.24936
A1619189	EC	0.78537	1.81263
A1621709	SC	-1.01754	2.22836
A1621988	SC	-0.00592003	1.94426
A1702009	SC	1.58047	2.62932
A1702467	SC	0.752471	1.19533
A1708331	SC	0.181235	2.03794
A1711496	SC	-1.25476	2.95057
A1711567	EC	-1.49259	3.0294
A1716563	SC	-2.2344	2.84409
A1719984	SC	1.36891	2.52846
A1801103	SC	0.141401	1.60016
A1804464	SC	1.39341	1.93077
A1805674	SC	0.503669	1.57413
A1814742	SC	1.24992	0.773917
A1814768	SC	0.362113	2.28335
A1815177	SC	0.231597	1.54272
A1815626	SC	1.01314	1.94643
A1818372	SC	0.970452	2.29106
A1818545	SC	1.26992	1.6788
A1820130	SC	2.66516	0.879436
A1822238	SC	1.88454	1.7928
A18222CF	SC	1.70376	1.97086
A1904705	SC	0.40849	2.13371
A1906200	SC	-1.08476	2.68165
A1908370	SC	-0.208077	2.07684
A1909519	SC	1.79819	1.26151
A1926340	SC	-1.97552	2.85981
A1928585	SC	-0.157637	2.04074
A2107702	CT	-2.70959	3.40789
A2108178	CT	-2.77202	3.50336
A2108251	CT	-3.3622	3.38338
A2108286	CT	-3.04523	3.0216
A2108288	CT	-2.98364	2.85157
A2108599	CT	-3.59481	2.94466
F1501462	CCC	-1.06292	-4.23854
F1501887	CCC	-0.693794	-5.23154
F1502088	SC	2.57414	1.48839
F1502136	EC	0.617908	-1.11682
F1502149	CCC	-0.814682	-0.954579
F1502251	EC	0.923091	-1.12347
F1502981	EC	2.6484	0.640316
F1504814	SC	0.196453	2.29165
F1507523	EC	2.77285	0.854935
F1507645	EC	1.42768	-1.57572
F1508455	EC	2.84453	0.6756
F1509409	SC	1.52844	2.49216
F1510092	EC	1.11296	-0.578018
F1510912	CCC	-1.11399	-4.11457
F1513704	CCC	-0.702456	-5.2953
F1600223	CCC	-0.816829	-3.12594
F1600266	CCC	-1.32659	-2.55182
F1600514	CCC	-0.649585	-3.67945
F1600609	CCC	1.00052	0.536096
F1600843	CCC	2.15882	2.76874
F1601040	EC	1.96099	-1.27244
F1601378	EC	1.03889	-1.76195
F1601557	SC	1.74442	2.2165
F1602238	EC	1.99667	-0.659774
F1602521	EC	0.541463	0.996565
F1602741	CCC	-0.654034	-3.96265
F1603635	EC	2.0703	-1.2254
F1603698	EC	1.87068	-0.915352
F1604210	CCC	-0.673479	-3.21618
F1605818	EC	2.48155	0.945816
F1606680	CCC	-1.16028	-2.8515
F1607198	CCC	-1.10931	-2.78471
F1607449	EC	1.488	0.970342
F1607755	EC	0.866621	-1.40282
F1608950	EC	2.52488	1.42047
F1609520	EC	1.9056	-1.07426
F1609795	CCC	-0.337483	-4.36098
F1609910	EC	1.07219	-1.12635
F1609921	CCC	-0.751249	-3.6445
F1610380	EC	1.81791	-1.04439
F1610476	EC	0.582381	1.46036
F1610833	CCC	0.187774	0.560983
F1610994	CCC	2.26074	0.00814569
F1611419	CCC	-0.850042	-5.2584
F1611578	SC	1.05165	1.61764
F1612401	CCC	-1.22802	-3.82996
F1612747	EC	0.632681	-1.37001
F1612986	CCC	-0.881875	-1.66883
F1613316	CCC	1.78629	-0.206413
F1613530	CCC	-0.961605	-1.73853
F1614143	CCC	-0.865604	-4.36215
F1614215	SC	1.68187	2.37975
F1614430	EC	0.98798	-0.543433
F1614438	CCC	-1.13663	-3.86904
F1614975	CCC	-0.400996	-4.46962
F1615604	EC	0.753516	-1.59232
F1615628	EC	1.20524	-1.53235
F1615657	EC	0.339505	-2.12115
F1616197	CCC	-0.87155	-1.6807
F1616296	SC	1.82632	2.7652
F1616344	EC	2.92905	0.68618
F1616535	CCC	-1.29177	-3.69762
F1616552	EC	2.08218	-1.29197
F1616665	EC	0.86992	0.527113
F1616868	CCC	-0.656335	-4.4027
F1617202	EC	-1.47029	2.42559
F1700468	EC	1.8331	2.87805
F1700592	EC	-0.251037	-1.67908
F1700954	CCC	-0.908695	-3.37691
F1701644	EC	0.292221	-1.3791
F1701855	CCC	-0.665756	-5.08762
F1702136	EC	1.05662	-1.64885
F1703061	EC	-0.87098	-1.2485
F1703326	EC	0.432923	-1.17487
F1703703	EC	-0.0490337	-1.65855
F1704664	EC	1.04858	-1.66578
F1705153	EC	2.52826	1.20342
F1705376	EC	-0.533913	-1.66781
F1705378	CCC	-0.917728	-3.17454
F1705503	CCC	-1.02984	-3.07983
F1706273	EC	0.0107726	-2.13116
F1707048	SC	0.562447	2.49531
F1707665	CCC	-0.740726	-5.30797
F1708248	EC	2.10351	-0.930629
F1708475	CCC	-1.18689	-3.73144
F1709093	CCC	-0.753636	-4.43674
F1709374	EC	2.48889	1.7071
F1709507	CCC	-0.773564	-4.83129
F1710460	SC	1.23165	2.14958
F1710555	CCC	-0.848802	-4.64982
F1710700	CCC	-0.62234	-4.29558
F1710900	CCC	-0.894016	-3.15057
F1711860	CCC	-1.0769	-3.82552
F1712329	SC	1.06687	-0.400342
F1713654	CCC	-0.8747	-4.07742
F1714029	CCC	-0.7291	-3.93857
F1714124	CCC	0.255855	0.486997
F1714450	CCC	-0.907225	-4.904
F1714639	CCC	-0.801154	-5.01475
F1714697	CCC	-0.651995	-5.21885
F1715038	EC	2.08361	2.69082
F1715253	CCC	-1.32651	-2.45892
F1802729	CCC	-1.43349	-2.41486
F1803948	CCC	-1.31498	-2.30884
F1804331	SC	2.00748	1.41622
F1805609	CCC	-0.731235	-2.98665
F1900102	EC	2.02289	2.83733
F1900560	CCC	-1.05474	-4.00865
F1901046	EC	2.57388	1.33106
F1901047	CCC	-0.45949	-4.41346
F1901092	EC	-1.03871	2.1073
F1901166	CCC	-0.745805	-5.24957
F1901616	CCC	0.168606	-1.9302
F1902590	SC	1.01489	2.11033
F1903141	CCC	-0.34236	-3.92653
F1903625	EC	1.96126	-1.32159
F2104519	CT	-2.7221	3.30716
F2104603	CT	-3.80883	3.0704
F2104616	CT	-3.601	3.2346
F2104625	CT	-3.50829	2.98267
F2104669	CT	-3.32734	2.83246
F2104672	CT	-3.73991	3.00695
F2104728	CT	-2.4007	3.11602
F2104732	CT	-2.80353	3.40453
F2104755	CT	-2.89814	2.86774
F2104800	CT	-3.16551	2.82402
F2104812	CT	-3.58349	3.21301
F2104817	CT	-2.70733	3.29114
F2104831	CT	-2.72689	3.35631
F2104833	CT	-2.67565	3.31512
F2104861	CT	-3.88676	2.94878
F2104902	CT	-2.72417	3.11609
F2104903	CT	-3.09438	2.82203
F2104932	CT	-2.89403	2.93637
F2104943	CT	-2.56006	3.08645
F2104971	CT	-2.7402	2.8007
F2104975	CT	-3.78006	2.85587
F2104989	CT	-3.53158	3.27125
F2105000	CT	-3.35828	3.29292
F2105028	CT	-3.26813	3.26489
H0133004	EC	0.633506	-1.13582
H0133146	CCC	0.523383	-2.47793
H0133995	CCC	-0.713773	-5.34618
H0134703	SC	2.28783	1.52933
H0136170	SC	0.790155	1.66084
H0136597	SC	1.2819	2.57424
H0143206	EC	0.69583	-1.06578
H0143631	CCC	-1.06577	-2.76088
H0146080	CCC	2.32538	1.72703

## Sheet: Figure 1c
SampleID	Histology	FIGO Stage	Relapse	Survival	Diagnosis age range
A1443852	CCC	IV	Yes	Deceased	50-60
F1903141	CCC	III	Yes	Deceased	40-50
F1600843	CCC	II	Yes	Deceased	70-80
F1612986	CCC	III	Yes	Deceased	50-60
F1614430	CCC	III	Yes	Deceased	20-30
F1710900	CCC	I	Yes	Deceased	50-60
F1901166	CCC	III	Yes	Deceased	40-50
A1403251	CCC	III	Yes	Deceased	20-30
F1714639	CCC	I	Yes	Deceased	40-50
A1418986	CCC	III	Yes	Deceased	50-60
F1600223	CCC	III	Yes	Deceased	40-50
A1409185	CCC	III	Yes	Deceased	50-60
F1501462	CCC	III	Yes	Deceased	30-40
A1326946	CCC	II	Yes	Deceased	50-60
F1707665	CCC	I	Yes	Deceased	40-50
F1609795	CCC	I	Yes	Deceased	40-50
F1901616	CCC	II	No	Living	50-60
F1901047	CCC	III	Yes	Deceased	50-60
F1612401	CCC	I	Yes	Deceased	60-70
A1421544	CCC	IV	Yes	Deceased	60-70
F1900560	CCC	III	Yes	Living	40-50
H0133995	CCC	I	Yes	Deceased	50-60
F1705503	CCC	I	Yes	Deceased	40-50
F1805609	CCC	I	Yes	Living	50-60
F1803948	CCC	I	No	Living	40-50
F1802729	CCC	I	Yes	Living	30-40
F1705378	CCC	I	No	Living	50-60
F1715253	CCC	I	No	Living	40-50
F1714697	CCC	I	Yes	Living	30-40
F1714450	CCC	I	No	Living	60-70
F1714124	CCC	I	No	Living	40-50
F1714029	CCC	I	No	Living	60-70
F1713654	CCC	I	No	Living	40-50
F1711860	CCC	III	Yes	Deceased	70-80
F1710700	CCC	I	No	Living	50-60
F1710555	CCC	I	No	Living	40-50
F1709507	CCC	I	No	Living	40-50
F1709093	CCC	I	No	Living	40-50
F1708475	CCC	I	No	Living	50-60
F1701855	CCC	II	Yes	Living	70-80
F1700954	CCC	I	No	Living	40-50
F1616868	CCC	I	No	Living	40-50
F1616535	CCC	I	No	Living	30-40
F1616197	CCC	I	Yes	Living	40-50
F1602741	CCC	I	No	Living	60-70
F1614975	CCC	II	No	Living	60-70
F1614438	CCC	II	No	Living	60-70
F1614143	CCC	I	No	Living	50-60
F1613530	CCC	II	No	Living	40-50
F1613316	CCC	III	Yes	Living	40-50
F1611419	CCC	I	No	Living	40-50
F1610994	CCC	I	Yes	Living	40-50
F1610833	CCC	III	Yes	Deceased	60-70
F1609921	CCC	I	Yes	Deceased	40-50
F1607198	CCC	I	No	Living	50-60
F1606680	CCC	I	No	Living	40-50
A1430877	CCC	I	Yes	Deceased	50-60
F1604210	CCC	I	No	Living	50-60
F1600609	CCC	II	No	Living	60-70
F1600514	CCC	I	No	Living	50-60
A1401754	CCC	I	Yes	Deceased	50-60
F1600266	CCC	I	No	Living	50-60
F1513704	CCC	I	No	Living	50-60
F1501887	CCC	I	No	Living	60-70
F1510912	CCC	I	No	Living	50-60
F1502149	CCC	III	No	Living	30-40
A1317108	CCC	I	Yes	Deceased	50-60
A1453715	CCC	I	No	Living	30-40
A1445472	CCC	I	No	Living	50-60
A1433986	CCC	I	No	Living	40-50
H0143631	CCC	I	No	Living	50-60
A1411733	CCC	I	Yes	Living	20-30
A1403855	CCC	I	Yes	Living	50-60
A1347638	CCC	I	No	Living	50-60
A1341377	CCC	I	No	Living	40-50
A1341531	CCC	I	No	Living	50-60
A1326349	CCC	I	No	Living	40-50
H0133146	CCC	I	No	Living	40-50
A1314638	CCC	I	No	Living	40-50
A1308113	CCC	I	No	Living	60-70
F1900102	EC	IV	Yes	Deceased	30-40
F1706273	EC	II	Yes	Deceased	30-40
A1430493	EC	IV	Yes	Deceased	50-60
A1327444	EC	III	Yes	Deceased	40-50
F1612747	EC	III	Yes	Deceased	50-60
A1516294	EC	III	Yes	Deceased	40-50
F1903625	EC	II	No	Living	50-60
F1901092	EC	II	No	Living	40-50
F1901046	EC	II	Yes	Living	50-60
F1705153	EC	II	Yes	Deceased	60-70
F1602521	EC	II	Yes	Deceased	50-60
F1502251	EC	III	Yes	Deceased	40-50
F1510092	EC	III	Yes	Deceased	40-50
F1715038	EC	III	Yes	Deceased	50-60
F1616344	EC	IV	Yes	Deceased	50-60
A1411478	EC	III	Yes	Deceased	50-60
A1711567	EC	III	Yes	Deceased	50-60
F1709374	EC	II	Yes	Living	60-70
F1703061	EC	II	No	Living	50-60
A1619189	EC	III	Yes	Deceased	40-50
F1708248	EC	I	No	Living	50-60
F1705376	EC	II	No	Living	40-50
F1704664	EC	IV	Yes	Living	40-50
F1703703	EC	I	No	Living	30-40
A1613547	EC	III	Yes	Deceased	60-70
F1703326	EC	II	No	Living	40-50
F1702136	EC	I	No	Living	20-30
F1700592	EC	III	No	Living	40-50
F1701644	EC	II	Yes	Living	50-60
F1700468	EC	III	Yes	Living	50-60
F1617202	EC	I	No	Living	50-60
F1616665	EC	I	Yes	Deceased	50-60
F1616552	EC	II	No	Living	40-50
F1615657	EC	II	No	Living	50-60
F1615604	EC	I	No	Living	40-50
F1615628	EC	I	No	Living	40-50
F1602238	EC	III	No	Living	50-60
A1616134	EC	IV	Yes	Living	50-60
F1610380	EC	II	Yes	Living	40-50
F1609910	EC	I	No	Living	30-40
F1601378	EC	II	No	Living	40-50
F1608950	EC	III	No	Living	50-60
F1609520	EC	II	Yes	Living	50-60
F1607755	EC	I	No	Living	50-60
F1607449	EC	II	No	Living	50-60
F1601040	EC	II	No	Living	40-50
F1605818	EC	I	No	Living	50-60
F1610476	EC	IV	Yes	Living	60-70
F1603698	EC	II	No	Living	40-50
F1603635	EC	I	No	Living	50-60
H0143206	EC	II	Yes	Deceased	50-60
F1502136	EC	II	Yes	Living	50-60
F1508455	EC	III	Yes	Deceased	50-60
F1507523	EC	III	No	Living	50-60
F1507645	EC	II	No	Living	50-60
F1502981	EC	II	Yes	Living	40-50
A1451003	EC	I	No	Living	50-60
A1448046	EC	III	Yes	Living	60-70
A1447094	EC	I	No	Living	40-50
A1446238	EC	I	No	Living	50-60
A1428551	EC	I	Yes	Living	40-50
A1427369	EC	II	No	Living	40-50
A1423664	EC	II	Yes	Deceased	50-60
A1424995	EC	III	No	Living	40-50
A1424339	EC	III	Yes	Living	40-50
A1422294	EC	III	Yes	Deceased	40-50
A1423239	EC	I	No	Living	40-50
A1419199	EC	I	No	Living	40-50
A1417276	EC	I	No	Living	50-60
A1416526	EC	II	Yes	Living	50-60
A1410035	EC	I	No	Living	50-60
A1409125	EC	III	Yes	Living	50-60
A1407205	EC	II	No	Living	60-70
A1353436	EC	I	No	Living	50-60
A1350427	EC	I	No	Living	30-40
A1341932	EC	I	No	Living	70-80
A1339191	EC	III	Yes	Deceased	50-60
H0133004	EC	II	No	Living	70-80
A1311560	EC	I	No	Living	50-60
F1707048	SC	IV	Yes	Deceased	50-60
A1334780	SC	II	Yes	Deceased	50-60
A1603756	SC	III	Yes	Deceased	50-60
A1322588	SC	III	Yes	Deceased	50-60
A1602667	SC	IV	Yes	Deceased	40-50
A1617987	SC	III	Yes	Deceased	30-40
A1335465	SC	III	Yes	Deceased	50-60
A1928585	SC	III	Yes	Living	60-70
A1926340	SC	IV	Yes	Deceased	60-70
A1350991	SC	III	Yes	Deceased	50-60
A1904705	SC	III	Yes	Deceased	40-50
A1719984	SC	II	Yes	Deceased	70-80
A1612661	SC	III	Yes	Deceased	50-60
A1402252	SC	III	Yes	Deceased	60-70
A1335078	SC	II	Yes	Deceased	40-50
F1601557	SC	I	Yes	Deceased	60-70
A1301979	SC	III	Yes	Deceased	50-60
F1611578	SC	III	Yes	Deceased	40-50
A1909519	SC	IV	No	Living	60-70
A1801103	SC	III	Yes	Deceased	50-60
F1504814	SC	III	Yes	Deceased	60-70
A1908370	SC	III	No	Living	60-70
A1906200	SC	III	Yes	Deceased	40-50
A1451897	SC	III	Yes	Deceased	40-50
H0134703	SC	III	Yes	Deceased	50-60
F1902590	SC	IV	Yes	Deceased	40-50
A1822238	SC	II	Yes	Living	40-50
A18222CF	SC	II	Yes	Living	40-50
A1818372	SC	III	Yes	Living	70-80
A1814768	SC	II	Yes	Deceased	60-70
A1818545	SC	III	Yes	Living	40-50
A1323267	SC	III	Yes	Deceased	50-60
A1815177	SC	III	Yes	Deceased	50-60
A1451860	SC	III	Yes	Deceased	40-50
A1815626	SC	IV	Yes	Living	50-60
A1410884	SC	III	Yes	Deceased	60-70
A1814742	SC	III	Yes	Deceased	60-70
A1605802	SC	III	Yes	Deceased	70-80
F1804331	SC	III	Yes	Deceased	50-60
A1805674	SC	III	Yes	Living	50-60
A1804464	SC	III	Yes	Living	70-80
A1820130	SC	III	No	Living	50-60
F1509409	SC	III	Yes	Deceased	60-70
H0136597	SC	II	Yes	Deceased	50-60
A1443668	SC	III	Yes	Deceased	40-50
A1716563	SC	IV	Yes	Deceased	60-70
A1350388	SC	III	Yes	Deceased	50-60
A1306454	SC	III	Yes	Deceased	60-70
A1711496	SC	III	Yes	Living	40-50
A1506963	SC	I	Yes	Deceased	40-50
A1317405	SC	IV	Yes	Deceased	50-60
F1710460	SC	II	Yes	Deceased	40-50
A1510810	SC	III	Yes	Deceased	40-50
A1708331	SC	I	Yes	Deceased	60-70
F1616296	SC	III	Yes	Living	50-60
A1702467	SC	III	Yes	Deceased	40-50
A1621709	SC	III	Yes	Living	60-70
A1621988	SC	II	No	Living	50-60
F1614215	SC	IV	Yes	Living	50-60
A1614396	SC	III	Yes	Deceased	60-70
A1618438	SC	III	Yes	Living	50-60
A1702009	SC	III	Yes	Living	50-60
A1439017	SC	IV	Yes	Deceased	40-50
A1511314	SC	III	Yes	Living	60-70
A1408991	SC	III	Yes	Deceased	60-70
F1502088	SC	II	Yes	Deceased	50-60
A1506281	SC	III	Yes	Deceased	60-70
A1443292	SC	IV	Yes	Living	60-70
A1500665	SC	III	Yes	Deceased	60-70
H0146080	SC	II	Yes	Living	50-60
A1403127	SC	III	Yes	Deceased	40-50
A1417653	SC	IV	Yes	Deceased	50-60
A1416908	SC	III	Yes	Living	70-80
A1417972	SC	IV	Yes	Deceased	60-70
A1403367	SC	III	Yes	Living	40-50
H0136170	SC	III	Yes	Living	60-70
A1329594	SC	IV	Yes	Deceased	70-80
A1322899	SC	IV	Yes	Deceased	50-60
A1321260	SC	III	Yes	Deceased	60-70
A1303640	SC	III	Yes	Deceased	40-50

## Sheet: Figure 1d
SampleID	Type	FIGO Stage
A1443852	CCC	IV
F1903141	CCC	III
F1600843	CCC	II
F1612986	CCC	III
F1614430	CCC	III
F1710900	CCC	I
F1901166	CCC	III
A1403251	CCC	III
F1714639	CCC	I
A1418986	CCC	III
F1600223	CCC	III
A1409185	CCC	III
F1501462	CCC	III
A1326946	CCC	II
F1707665	CCC	I
F1609795	CCC	I
F1901616	CCC	II
F1901047	CCC	III
F1612401	CCC	I
A1421544	CCC	IV
F1900560	CCC	III
H0133995	CCC	I
F1705503	CCC	I
F1805609	CCC	I
F1803948	CCC	I
F1802729	CCC	I
F1705378	CCC	I
F1715253	CCC	I
F1714697	CCC	I
F1714450	CCC	I
F1714124	CCC	I
F1714029	CCC	I
F1713654	CCC	I
F1711860	CCC	III
F1710700	CCC	I
F1710555	CCC	I
F1709507	CCC	I
F1709093	CCC	I
F1708475	CCC	I
F1701855	CCC	II
F1700954	CCC	I
F1616868	CCC	I
F1616535	CCC	I
F1616197	CCC	I
F1602741	CCC	I
F1614975	CCC	II
F1614438	CCC	II
F1614143	CCC	I
F1613530	CCC	II
F1613316	CCC	III
F1611419	CCC	I
F1610994	CCC	I
F1610833	CCC	III
F1609921	CCC	I
F1607198	CCC	I
F1606680	CCC	I
A1430877	CCC	I
F1604210	CCC	I
F1600609	CCC	II
F1600514	CCC	I
A1401754	CCC	I
F1600266	CCC	I
F1513704	CCC	I
F1501887	CCC	I
F1510912	CCC	I
F1502149	CCC	III
A1317108	CCC	I
A1453715	CCC	I
A1445472	CCC	I
A1433986	CCC	I
H0143631	CCC	I
A1411733	CCC	I
A1403855	CCC	I
A1347638	CCC	I
A1341377	CCC	I
A1341531	CCC	I
A1326349	CCC	I
H0133146	CCC	I
A1314638	CCC	I
A1308113	CCC	I
F1900102	EC	IV
F1706273	EC	II
A1430493	EC	IV
A1327444	EC	III
F1612747	EC	III
A1516294	EC	III
F1903625	EC	II
F1901092	EC	II
F1901046	EC	II
F1705153	EC	II
F1602521	EC	II
F1502251	EC	III
F1510092	EC	III
F1715038	EC	III
F1616344	EC	IV
A1411478	EC	III
A1711567	EC	III
F1709374	EC	II
F1703061	EC	II
A1619189	EC	III
F1708248	EC	I
F1705376	EC	II
F1704664	EC	IV
F1703703	EC	I
A1613547	EC	III
F1703326	EC	II
F1702136	EC	I
F1700592	EC	III
F1701644	EC	II
F1700468	EC	III
F1617202	EC	I
F1616665	EC	I
F1616552	EC	II
F1615657	EC	II
F1615604	EC	I
F1615628	EC	I
F1602238	EC	III
A1616134	EC	IV
F1610380	EC	II
F1609910	EC	I
F1601378	EC	II
F1608950	EC	III
F1609520	EC	II
F1607755	EC	I
F1607449	EC	II
F1601040	EC	II
F1605818	EC	I
F1610476	EC	IV
F1603698	EC	II
F1603635	EC	I
H0143206	EC	II
F1502136	EC	II
F1508455	EC	III
F1507523	EC	III
F1507645	EC	II
F1502981	EC	II
A1451003	EC	I
A1448046	EC	III
A1447094	EC	I
A1446238	EC	I
A1428551	EC	I
A1427369	EC	II
A1423664	EC	II
A1424995	EC	III
A1424339	EC	III
A1422294	EC	III
A1423239	EC	I
A1419199	EC	I
A1417276	EC	I
A1416526	EC	II
A1410035	EC	I
A1409125	EC	III
A1407205	EC	II
A1353436	EC	I
A1350427	EC	I
A1341932	EC	I
A1339191	EC	III
H0133004	EC	II
A1311560	EC	I
F1707048	SC	IV
A1334780	SC	II
A1603756	SC	III
A1322588	SC	III
A1602667	SC	IV
A1617987	SC	III
A1335465	SC	III
A1928585	SC	III
A1926340	SC	IV
A1350991	SC	III
A1904705	SC	III
A1719984	SC	II
A1612661	SC	III
A1402252	SC	III
A1335078	SC	II
F1601557	SC	I
A1301979	SC	III
F1611578	SC	III
A1909519	SC	IV
A1801103	SC	III
F1504814	SC	III
A1908370	SC	III
A1906200	SC	III
A1451897	SC	III
H0134703	SC	III
F1902590	SC	IV
A1822238	SC	II
A18222CF	SC	II
A1818372	SC	III
A1814768	SC	II
A1818545	SC	III
A1323267	SC	III
A1815177	SC	III
A1451860	SC	III
A1815626	SC	IV
A1410884	SC	III
A1814742	SC	III
A1605802	SC	III
F1804331	SC	III
A1805674	SC	III
A1804464	SC	III
A1820130	SC	III
F1509409	SC	III
H0136597	SC	II
A1443668	SC	III
A1716563	SC	IV
A1350388	SC	III
A1306454	SC	III
A1711496	SC	III
A1506963	SC	I
A1317405	SC	IV
F1710460	SC	II
A1510810	SC	III
A1708331	SC	I
F1616296	SC	III
A1702467	SC	III
A1621709	SC	III
A1621988	SC	II
F1614215	SC	IV
A1614396	SC	III
A1618438	SC	III
A1702009	SC	III
A1439017	SC	IV
A1511314	SC	III
A1408991	SC	III
F1502088	SC	II
A1506281	SC	III
A1443292	SC	IV
A1500665	SC	III
H0146080	SC	II
A1403127	SC	III
A1417653	SC	IV
A1416908	SC	III
A1417972	SC	IV
A1403367	SC	III
H0136170	SC	III
A1329594	SC	IV
A1322899	SC	IV
A1321260	SC	III
A1303640	SC	III

## Sheet: Figure 1e
SampleID	Type	OS	OS.time(Months)	RFS	RFS.time(Months)
A1443852	CCC	Dead	1.57	Relapse	1.43
F1903141	CCC	Dead	2.27	Relapse	1.23
F1600843	CCC	Dead	3.87	Relapse	2.07
F1612986	CCC	Dead	3.93	Relapse	1.67
F1614430	CCC	Dead	5.2	Relapse	3.53
F1710900	CCC	Dead	5.4	Relapse	3.5
F1901166	CCC	Dead	7.17	Relapse	3
A1403251	CCC	Dead	9.87	Relapse	3.87
F1714639	CCC	Dead	11.5	Relapse	3.2
A1418986	CCC	Dead	13.47	Relapse	5
F1600223	CCC	Dead	13.03	Relapse	7.97
A1409185	CCC	Dead	13.9	Relapse	11
F1501462	CCC	Dead	15.2	Relapse	7.27
A1326946	CCC	Dead	16.1	Relapse	10.53
F1707665	CCC	Dead	20.03	Relapse	4.6
F1609795	CCC	Dead	23.83	Relapse	14.7
F1901616	CCC	Alive	34.33	Non-relapse	34.33
F1901047	CCC	Dead	25.9	Relapse	10.97
F1612401	CCC	Dead	26.03	Relapse	20.3
A1421544	CCC	Dead	26.2	Relapse	10.03
F1900560	CCC	Alive	35.53	Relapse	17.77
H0133995	CCC	Dead	29.13	Relapse	12.53
F1705503	CCC	Dead	29.97	Relapse	14.8
F1805609	CCC	Alive	43.57	Relapse	36.07
F1803948	CCC	Alive	44.77	Non-relapse	44.77
F1802729	CCC	Alive	45.63	Relapse	33.13
F1705378	CCC	Alive	48.63	Non-relapse	48.63
F1715253	CCC	Alive	49.07	Non-relapse	49.07
F1714697	CCC	Alive	49.47	Relapse	28
F1714450	CCC	Alive	49.6	Non-relapse	49.6
F1714124	CCC	Alive	49.8	Non-relapse	49.8
F1714029	CCC	Alive	49.93	Non-relapse	49.93
F1713654	CCC	Alive	50.17	Non-relapse	50.17
F1711860	CCC	Dead	51.6	Relapse	10.4
F1710700	CCC	Alive	52.33	Non-relapse	52.33
F1710555	CCC	Alive	52.5	Non-relapse	52.5
F1709507	CCC	Alive	53.17	Non-relapse	53.17
F1709093	CCC	Alive	53.43	Non-relapse	53.43
F1708475	CCC	Alive	53.87	Non-relapse	53.87
F1701855	CCC	Alive	58.37	Relapse	8.23
F1700954	CCC	Alive	59.3	Non-relapse	59.3
F1616868	CCC	Alive	60.6	Non-relapse	60.6
F1616535	CCC	Alive	60.8	Non-relapse	60.8
F1616197	CCC	Alive	61.03	Relapse	23
F1602741	CCC	Alive	61.03	Non-relapse	61.03
F1614975	CCC	Alive	61.8	Non-relapse	61.8
F1614438	CCC	Alive	62.13	Non-relapse	62.13
F1614143	CCC	Alive	62.37	Non-relapse	62.37
F1613530	CCC	Alive	62.7	Non-relapse	62.7
F1613316	CCC	Alive	63.07	Relapse	31.33
F1611419	CCC	Alive	64.27	Non-relapse	64.27
F1610994	CCC	Alive	64.53	Relapse	48.4
F1610833	CCC	Dead	56.23	Relapse	39.1
F1609921	CCC	Dead	58.83	Relapse	15.77
F1607198	CCC	Alive	67.17	Non-relapse	67.17
F1606680	CCC	Alive	67.47	Non-relapse	67.47
A1430877	CCC	Dead	59.67	Relapse	43.33
F1604210	CCC	Alive	69.07	Non-relapse	69.07
F1600609	CCC	Alive	69.1	Non-relapse	69.1
F1600514	CCC	Alive	69.5	Non-relapse	69.5
A1401754	CCC	Dead	61.77	Relapse	45.33
F1600266	CCC	Alive	71.77	Non-relapse	71.77
F1513704	CCC	Alive	74.43	Non-relapse	74.43
F1501887	CCC	Alive	76.17	Non-relapse	76.17
F1510912	CCC	Alive	76.57	Non-relapse	76.57
F1502149	CCC	Alive	82.4	Non-relapse	82.4
A1317108	CCC	Dead	73.37	Relapse	35.6
A1453715	CCC	Alive	83.87	Non-relapse	83.87
A1445472	CCC	Alive	86.3	Non-relapse	86.3
A1433986	CCC	Alive	88.9	Non-relapse	88.9
H0143631	CCC	Alive	90.6	Non-relapse	90.6
A1411733	CCC	Alive	93.23	Relapse	62.8
A1403855	CCC	Alive	95.23	Relapse	62.47
A1347638	CCC	Alive	97.03	Non-relapse	97.03
A1341377	CCC	Alive	98.07	Non-relapse	98.07
A1341531	CCC	Alive	98.2	Non-relapse	98.2
A1326349	CCC	Alive	101.73	Non-relapse	101.73
H0133146	CCC	Alive	102.8	Non-relapse	102.8
A1314638	CCC	Alive	104.27	Non-relapse	104.27
A1308113	CCC	Alive	105.57	Non-relapse	105.57
F1900102	EC	Dead	4.4	Relapse	2.67
F1706273	EC	Dead	7.27	Relapse	3.63
A1430493	EC	Dead	8.97	Relapse	4.97
A1327444	EC	Dead	10.43	Relapse	8.33
F1612747	EC	Dead	16.7	Relapse	12.67
A1516294	EC	Dead	19.03	Relapse	7.63
F1903625	EC	Alive	33	Non-relapse	33
F1901092	EC	Alive	35.1	Non-relapse	35.1
F1901046	EC	Alive	35.2	Relapse	24.03
F1705153	EC	Dead	29.3	Relapse	11.5
F1602521	EC	Dead	29.5	Relapse	24.23
F1502251	EC	Dead	30.17	Relapse	17.3
F1510092	EC	Dead	37.17	Relapse	16
F1715038	EC	Dead	39.2	Relapse	19.97
F1616344	EC	Dead	40.37	Relapse	20.63
A1411478	EC	Dead	41.5	Relapse	31.07
A1711567	EC	Dead	42.43	Relapse	15.4
F1709374	EC	Alive	53.23	Relapse	49
F1703061	EC	Alive	53.43	Non-relapse	53.43
A1619189	EC	Dead	44.7	Relapse	14.5
F1708248	EC	Alive	54.07	Non-relapse	54.07
F1705376	EC	Alive	55.97	Non-relapse	55.97
F1704664	EC	Alive	56.43	Relapse	3.77
F1703703	EC	Alive	57.1	Non-relapse	57.1
A1613547	EC	Dead	48.6	Relapse	18.47
F1703326	EC	Alive	57.97	Non-relapse	57.97
F1702136	EC	Alive	58.23	Non-relapse	58.23
F1700592	EC	Alive	58.37	Non-relapse	58.37
F1701644	EC	Alive	59.3	Relapse	43.93
F1700468	EC	Alive	59.63	Relapse	55.1
F1617202	EC	Alive	60.37	Non-relapse	60.37
F1616665	EC	Dead	54.67	Relapse	29.17
F1616552	EC	Alive	60.8	Non-relapse	60.8
F1615657	EC	Alive	61.33	Non-relapse	61.33
F1615604	EC	Alive	61.43	Non-relapse	61.43
F1615628	EC	Alive	61.43	Non-relapse	61.43
F1602238	EC	Alive	62.4	Non-relapse	62.4
A1616134	EC	Alive	64.23	Relapse	29.93
F1610380	EC	Alive	65	Relapse	54
F1609910	EC	Alive	65.33	Non-relapse	65.33
F1601378	EC	Alive	65.87	Non-relapse	65.87
F1608950	EC	Alive	66.03	Non-relapse	66.03
F1609520	EC	Alive	66.07	Relapse	52.97
F1607755	EC	Alive	66.83	Non-relapse	66.83
F1607449	EC	Alive	67	Non-relapse	67
F1601040	EC	Alive	67.27	Non-relapse	67.27
F1605818	EC	Alive	68.1	Non-relapse	68.1
F1610476	EC	Alive	68.97	Relapse	50.27
F1603698	EC	Alive	69.43	Non-relapse	69.43
F1603635	EC	Alive	69.43	Non-relapse	69.43
H0143206	EC	Dead	61.5	Relapse	57.87
F1502136	EC	Alive	74.87	Relapse	57.03
F1508455	EC	Dead	71.37	Relapse	8.77
F1507523	EC	Alive	78.67	Non-relapse	78.67
F1507645	EC	Alive	78.9	Non-relapse	78.9
F1502981	EC	Alive	81.6	Relapse	44.13
A1451003	EC	Alive	84.73	Non-relapse	84.73
A1448046	EC	Alive	85.87	Relapse	18.73
A1447094	EC	Alive	85.9	Non-relapse	85.9
A1446238	EC	Alive	86	Non-relapse	86
A1428551	EC	Alive	89.53	Relapse	27.33
A1427369	EC	Alive	90.27	Non-relapse	90.27
A1423664	EC	Dead	83.7	Relapse	17.53
A1424995	EC	Alive	90.43	Non-relapse	90.43
A1424339	EC	Alive	90.9	Relapse	46
A1422294	EC	Dead	87.63	Relapse	62.53
A1423239	EC	Alive	91.27	Non-relapse	91.27
A1419199	EC	Alive	91.6	Non-relapse	91.6
A1417276	EC	Alive	92	Non-relapse	92
A1416526	EC	Alive	92.5	Relapse	79
A1410035	EC	Alive	93.2	Non-relapse	93.2
A1409125	EC	Alive	93.57	Relapse	21.17
A1407205	EC	Alive	94.1	Non-relapse	94.1
A1353436	EC	Alive	95.7	Non-relapse	95.7
A1350427	EC	Alive	96.5	Non-relapse	96.5
A1341932	EC	Alive	98.3	Non-relapse	98.3
A1339191	EC	Dead	92.37	Relapse	90.7
H0133004	EC	Alive	102.9	Non-relapse	102.9
A1311560	EC	Alive	104.9	Non-relapse	104.9
F1707048	SC	Dead	2	Relapse	0.83
A1334780	SC	Dead	3.63	Relapse	2.77
A1603756	SC	Dead	9.4	Relapse	4.63
A1322588	SC	Dead	11.5	Relapse	9.1
A1602667	SC	Dead	11.67	Relapse	4.5
A1617987	SC	Dead	11.83	Relapse	10.17
A1335465	SC	Dead	13.63	Relapse	9.37
A1928585	SC	Alive	24.27	Relapse	14.8
A1926340	SC	Dead	16.63	Relapse	5.37
A1350991	SC	Dead	89.53	Relapse	13.8
A1904705	SC	Dead	17.47	Relapse	8.97
A1719984	SC	Dead	17.63	Relapse	13.8
A1612661	SC	Dead	17.87	Relapse	8.37
A1402252	SC	Dead	18.03	Relapse	5.4
A1335078	SC	Dead	20.27	Relapse	18.73
F1601557	SC	Dead	20.27	Relapse	1.43
A1301979	SC	Dead	21.4	Relapse	20.3
F1611578	SC	Dead	22.03	Relapse	15
A1909519	SC	Alive	31.83	Non-relapse	31.83
A1801103	SC	Dead	23.1	Relapse	15.37
F1504814	SC	Dead	23.27	Relapse	9.77
A1908370	SC	Alive	32.3	Non-relapse	32.3
A1906200	SC	Dead	23.67	Relapse	13.67
A1451897	SC	Dead	23.93	Relapse	14.4
H0134703	SC	Dead	25.5	Relapse	7.83
F1902590	SC	Dead	29.03	Relapse	6.67
A1822238	SC	Alive	37.37	Relapse	27.77
A18222CF	SC	Alive	37.37	Relapse	27.77
A1818372	SC	Alive	41.13	Relapse	4.23
A1814768	SC	Dead	46.47	Relapse	19.17
A1818545	SC	Alive	41.27	Relapse	8.3
A1323267	SC	Dead	33.57	Relapse	10.33
A1815177	SC	Dead	42.13	Relapse	19.13
A1451860	SC	Dead	34.5	Relapse	16.57
A1815626	SC	Alive	43.73	Relapse	40.73
A1410884	SC	Dead	35.03	Relapse	13.63
A1814742	SC	Dead	37.3	Relapse	6.67
A1605802	SC	Dead	37.3	Relapse	21.8
F1804331	SC	Dead	38.37	Relapse	8.2
A1805674	SC	Alive	47.47	Relapse	10.13
A1804464	SC	Alive	47.53	Relapse	39.97
A1820130	SC	Alive	48.13	Non-relapse	48.13
F1509409	SC	Dead	40.37	Relapse	10
H0136597	SC	Dead	41.43	Relapse	24.5
A1443668	SC	Dead	43.33	Relapse	33.57
A1716563	SC	Dead	44.73	Relapse	21.4
A1350388	SC	Dead	45.27	Relapse	21.27
A1306454	SC	Dead	45.93	Relapse	28.37
A1711496	SC	Alive	56.2	Relapse	22.73
A1506963	SC	Dead	47.57	Relapse	45.63
A1317405	SC	Dead	47.8	Relapse	14.03
F1710460	SC	Dead	48.3	Relapse	26.67
A1510810	SC	Dead	49.37	Relapse	26.33
A1708331	SC	Dead	57.17	Relapse	18.63
F1616296	SC	Alive	61	Relapse	21.67
A1702467	SC	Dead	53.13	Relapse	9.6
A1621709	SC	Alive	63.17	Relapse	54.63
A1621988	SC	Alive	63.63	Non-relapse	63.63
F1614215	SC	Alive	64.17	Relapse	32
A1614396	SC	Dead	61.37	Relapse	12.17
A1618438	SC	Alive	65.6	Relapse	33.9
A1702009	SC	Alive	67.27	Relapse	12.43
A1439017	SC	Dead	67.5	Relapse	21.9
A1511314	SC	Alive	79.43	Relapse	41.7
A1408991	SC	Dead	72.93	Relapse	19.1
F1502088	SC	Dead	82.7	Relapse	24.2
A1506281	SC	Dead	77.2	Relapse	30.47
A1443292	SC	Alive	86.9	Relapse	14.57
A1500665	SC	Dead	84.53	Relapse	32.83
H0146080	SC	Alive	87.3	Relapse	55.03
A1403127	SC	Dead	79.6	Relapse	4.9
A1417653	SC	Dead	84.8	Relapse	32.93
A1416908	SC	Alive	93.43	Relapse	36.4
A1417972	SC	Dead	8.67	Relapse	7.5
A1403367	SC	Alive	97.8	Relapse	84.57
H0136170	SC	Alive	98.77	Relapse	43.8
A1329594	SC	Dead	100.63	Relapse	14.67
A1322899	SC	Dead	47.63	Relapse	25.1
A1321260	SC	Dead	3.93	Relapse	3.53
A1303640	SC	Dead	105.23	Relapse	58.37

## Sheet: Figure 2a
Symbol	Protein	log2(Fold Change)	P-values	adj.P-values
IGKV3D-11	A0A0A0MRZ8.P04433	-0.670069	0.0061685	0.00829995
IGHV3-49	A0A0A0MS15	-1.05186	0.000153331	0.000248856
IGHV6-1	A0A0B4J1U7	-1.23204	5.75255e-07	1.22811e-06
IGHV1-3	A0A0C4DH29	-0.186538	0.622918	0.6495
IGHV1-18	A0A0C4DH31	0.0193562	0.694042	0.716269
IGHV5-51	A0A0C4DH38	-1.20085	0.000309042	0.000483742
RBM47	A0AV96	1.16551	4.20978e-11	1.70655e-10
UBA6	A0AVT1	0.145729	0.0536646	0.0653117
ESYT2	A0FGR8	0.281719	0.00375485	0.0051748
KIAA1598	A0MZ66	-0.0720104	0.688535	0.711081
ILVBL	A1L0T0	0.347343	0.000662397	0.000998203
SSC5D	A1L4H1	-1.63101	4.40237e-13	2.73045e-12
SH3PXD2B	A1X283.Q5TCZ1	-0.335046	0.14943	0.172288
IGKV A18	A2NJV5	-0.213256	0.305001	0.335813
NBAS	A2RRP1	0.177524	0.053511	0.0651776
TARSL2	A2RTX5	-0.948289	4.87617e-10	1.63409e-09
VWA8	A3KMH1	1.74529	1.01346e-09	3.2124e-09
SBNO1	A3KN83	-0.965797	1.19665e-08	3.20192e-08
WDR91	A4D1P6	-0.595548	4.43677e-06	8.53756e-06
CNOT1	A5YKK6	1.00143	3.59867e-16	5.57606e-15
PALM3	A6NDB9	-0.96279	0.000230025	0.00036559
PGP	A6NDG6	0.124071	0.142527	0.164928
TUBAL3	A6NHL2	0.373837	1.092e-05	2.00833e-05
SMCHD1	A6NHR9	0.541159	0.00122541	0.00179257
UNC119B	A6NIH7	-0.759678	1.1707e-08	3.13626e-08
NUDT19	A8MXV4	-0.806853	3.93686e-06	7.63851e-06
MYO1G	B0I1T2	-1.42068	3.09399e-06	6.07729e-06
WASH3P;WASH2P;WASH1;WASH6P	C4AMC7.Q6VEQ5.A8K0Z3.Q9NQA3.A8MWX3	-0.643923	2.26159e-09	6.73631e-09
FAM195B	C9JLW8	-0.480825	0.000610077	0.000923422
C11orf98	E9PRG8	-0.102291	0.230607	0.258966
CROCC2	H7BZ55	-1.61702	3.61898e-08	9.1182e-08
DNASE2	O00115	0.251267	0.00408032	0.00559173
AGPS	O00116	1.12933	1.27781e-08	3.40876e-08
KIF2A	O00139	0.549149	2.51623e-06	4.98206e-06
DDX39A	O00148	1.32986	7.15014e-16	1.00624e-14
PDLIM1	O00151	0.410197	0.0142409	0.018458
ACOT7	O00154	0.606707	0.000235704	0.000373948
MYO1C	O00159	-1.36839	3.72707e-15	4.09241e-14
MYO1F	O00160	1.09336	7.02198e-07	1.47994e-06
SNAP23	O00161	-0.347261	0.000187102	0.000300268
AIP	O00170	-0.402066	6.55522e-06	1.23476e-05
GTPBP1	O00178	-1.39218	4.76242e-08	1.17866e-07
LGALS9	O00182	0.533011	0.000674579	0.00101278
STXBP3	O00186	-0.303724	0.000524003	0.000799396
ARVCF	O00192	0.379725	0.0319617	0.0398468
SMAP	O00193	-1.75615	1.28921e-16	2.38885e-15
AP3B1	O00203	0.63408	8.02892e-12	3.74262e-11
NDUFS8	O00217	-0.137982	0.182043	0.207896
PSMD11	O00231	0.447483	9.37957e-13	5.3638e-12
PSMD12	O00232	0.146729	0.00337164	0.00467676
PSMD9	O00233	-0.495001	1.14521e-08	3.07349e-08
ATOX1	O00244	-0.978443	1.39904e-10	5.16738e-10
PGRMC1	O00264	-0.541958	8.99037e-05	0.00014935
SUPT5H	O00267	-0.436964	3.53328e-06	6.90659e-06
DFFA	O00273	-0.575001	8.66813e-10	2.7894e-09
HIP1	O00291	0.523573	2.00004e-05	3.55625e-05
CLIC1	O00299	0.583649	4.05575e-12	2.01744e-11
EIF3F	O00303	-0.230863	3.91934e-07	8.53541e-07
PDHX	O00330	-0.0919145	0.685787	0.708737
MATN2	O00339	-3.09507	8.5469e-15	8.54114e-14
QSOX1	O00391	-0.23646	0.511798	0.54319
DCTN6	O00399	-1.22281	5.76443e-15	6.01747e-14
IPO5	O00410	0.171347	0.079003	0.0946716
SAP18	O00422	-1.351	1.20013e-15	1.55597e-14
IGF2BP3	O00425	1.08496	9.79124e-06	1.81122e-05
DNM1L	O00429	0.243021	0.00073531	0.00110065
RTCA	O00442	0.202453	0.0344286	0.0427545
GOLIM4	O00461	-0.0390016	0.968224	0.972818
AGRN	O00468	1.01673	1.51772e-06	3.06936e-06
PLOD2	O00469	-0.794851	0.00105116	0.00154785
MEIS1;MEIS2	O00470.O14770.A6NDR6.Q99687	-1.37773	3.51353e-09	1.01525e-08
EXOC5	O00471	-0.456896	1.34121e-05	2.4404e-05
BTN3A3	O00478.O00481.Q6AZZ1	-1.56376	1.33429e-12	7.3893e-12
HMGN4	O00479	-2.28985	3.02221e-14	2.58955e-13
NDUFA4	O00483	0.900844	4.01505e-13	2.52188e-12
PSMD14	O00487	0.26072	0.000393926	0.000609955
BIN1	O00499	-1.26678	2.25294e-11	9.59657e-11
KPNA3	O00505	-0.0618664	0.747136	0.766439
LAD1	O00515	0.498429	0.00320021	0.00444729
FAAH	O00519	-0.83875	2.42239e-09	7.19596e-09
VWA5A	O00534	1.09797	9.29583e-07	1.93171e-06
PES1	O00541	0.707583	3.96459e-10	1.35627e-09
SDCBP	O00560	-0.192479	0.0800718	0.0957717
PITPNM1	O00562	-1.60874	6.06534e-13	3.64002e-12
MPHOSPH10	O00566	-0.425047	0.000217969	0.000347672
NOP56	O00567	0.521386	8.23793e-07	1.72153e-06
DDX3X;DDX3Y	O00571.O15523	0.927225	2.7148e-18	2.34529e-16
RNASET2	O00584	0.83655	0.0042273	0.00578602
PODXL	O00592	-0.0696563	0.210905	0.238286
PIR	O00625	-0.943062	1.453e-06	2.94641e-06
KPNA4	O00629	-0.13509	0.344101	0.376437
PPP6C	O00743	-0.224539	0.227712	0.256104
MAN2B1	O00754	0.781201	1.33143e-07	3.09035e-07
PDXK	O00764	0.447878	4.56359e-05	7.77857e-05
ARID1A	O14497	-0.42905	0.102416	0.120807
ISLR	O14498	-2.25221	8.4604e-12	3.91911e-11
DPYSL4	O14531	-0.89677	7.73683e-11	2.9998e-10
HSPB6	O14558	-4.79132	5.4866e-15	5.76806e-14
NDUFAB1	O14561	-0.485736	5.9671e-06	1.12966e-05
UBFD1	O14562	-0.174525	0.0140452	0.0182097
COPE	O14579	1.03604	2.97295e-17	8.01255e-16
AP3D1	O14617	0.82558	2.64085e-14	2.31634e-13
CCS	O14618	0.60058	0.00917425	0.0121386
ENPP3	O14638	-2.03895	1.48132e-10	5.44867e-10
ABLIM1	O14639	-2.05743	2.53396e-16	4.23682e-15
GOSR2	O14653	-0.390544	0.0001332	0.000217133
TOR1A	O14656	-0.127752	0.370759	0.403912
TOR1B	O14657	-0.303623	0.0527455	0.0643333
ADAM10	O14672	0.754055	3.30726e-09	9.61273e-09
ACOT8	O14734	-0.858522	8.77358e-06	1.62975e-05
CDIPT	O14735	-0.664042	5.36447e-08	1.31946e-07
PDCD5	O14737	-0.212228	0.0049213	0.00668653
PRMT5	O14744	0.484964	2.48268e-08	6.37811e-08
SLC9A3R1	O14745	1.50402	5.90236e-14	4.73787e-13
TPP1	O14773	0.0721051	0.193299	0.219624
TCERG1	O14776.Q5VWI1	0.308899	0.000133866	0.00021814
NRP1	O14786	-1.3818	1.04903e-08	2.83588e-08
TNPO2	O14787	-0.994016	3.02019e-10	1.05591e-09
APOL1	O14791	-0.52979	0.00972176	0.0128173
PSMA7	O14818.Q8TAA3	0.097212	0.0258595	0.0326511
SCAMP3	O14828	1.26424	1.95733e-14	1.74784e-13
PHYH	O14832	-1.19601	2.28072e-07	5.11725e-07
OPLAH	O14841	1.29272	4.53419e-08	1.12645e-07
BCKDK	O14874	-0.143952	0.486507	0.518949
IFIT3	O14879	-0.52342	0.0955414	0.113179
MGST3	O14880	0.713311	5.99773e-08	1.46073e-07
TAX1BP3	O14907	-1.17214	1.06124e-13	7.91833e-13
GIPC1	O14908.Q8TF64	0.972789	1.76215e-12	9.44131e-12
IKBKB	O14920	-0.900528	1.93263e-13	1.33454e-12
TIMM23;TIMM23B	O14925.Q5SRD1	0.624231	7.7561e-12	3.62686e-11
HAT1	O14929	0.730867	6.25656e-09	1.74111e-08
UBE2L6	O14933	-0.379266	0.0634419	0.0767064
CASK	O14936	1.18014	1.14628e-14	1.10097e-13
UQCRQ	O14949	0.0698224	0.400049	0.433273
HGS	O14964	0.0289287	0.207736	0.235004
DSCR3	O14972	-0.5447	2.89441e-06	5.70038e-06
PPP1R12A	O14974	-0.970137	8.7881e-14	6.70338e-13
GAK	O14976	0.960858	2.2721e-11	9.66893e-11
HNRNPDL	O14979	-0.571023	9.66872e-11	3.67494e-10
XPO1	O14980	0.315837	1.02849e-06	2.1277e-06
SPTBN2	O15020	1.3708	2.81793e-05	4.9008e-05
SEC16A	O15027	-0.121797	0.209998	0.237321
PLXNB2	O15031	-0.257179	0.00343986	0.00476413
U2SURP	O15042	0.327829	2.15908e-06	4.30171e-06
SYNM	O15061	-3.0291	5.01252e-12	2.44684e-11
PFAS	O15067	-0.185209	0.130722	0.1519
ANKRD28	O15084	-0.326573	0.0138037	0.017907
NPC1	O15118	-0.780369	7.9956e-06	1.49271e-05
AGPAT2	O15120	-0.939866	4.17847e-09	1.19266e-08
SCAMP2	O15127	1.07262	3.83805e-11	1.5659e-10
ARPC1B	O15143	1.31715	5.05026e-16	7.33938e-15
ARPC2	O15144	0.845074	1.12328e-16	2.15311e-15
ARPC3	O15145	0.412056	3.69613e-08	9.3073e-08
POLR1C	O15160	0.517609	5.07733e-09	1.43176e-08
PLSCR1	O15162	-0.349795	0.0268731	0.0337966
PGRMC2	O15173	-0.650916	3.76786e-14	3.15606e-13
PFDN6	O15212	-0.403851	7.54022e-08	1.81447e-07
WDR46	O15213	-1.05413	4.82957e-07	1.04157e-06
GNPAT	O15228	-1.45068	2.21993e-14	1.96654e-13
LAMA5	O15230	-0.812647	0.000116754	0.000191169
ZNF185	O15231	0.710889	0.00154065	0.00222227
ACOX3	O15254	1.58902	7.36187e-11	2.86926e-10
RER1	O15258	0.822592	1.39341e-09	4.30611e-09
SURF4	O15260	0.577995	1.90952e-12	1.01696e-11
MAPK13	O15264	-1.06493	2.32676e-07	5.21526e-07
SPTLC1	O15269	0.354441	7.67596e-06	1.43485e-05
SPTLC2	O15270	1.0646	6.63083e-12	3.14715e-11
OGT	O15294	0.691649	6.48162e-10	2.13351e-09
PMM2	O15305	0.740398	1.79221e-07	4.09136e-07
TM9SF1	O15321	1.04059	1.65705e-11	7.2244e-11
MID1	O15344.Q9UJV3	-0.735212	3.54535e-10	1.22409e-09
HMGB3	O15347	0.628694	0.000735335	0.00110065
PPM1G	O15355	0.0645596	0.890099	0.900016
INPPL1	O15357	-0.0914596	0.511798	0.54319
EIF3D	O15371	0.0932023	0.0672576	0.0810115
EIF3H	O15372	-0.128598	0.229156	0.257467
BCAT2	O15382	-0.402978	0.000823029	0.00122737
IPO8	O15397	-0.47887	0.000321121	0.000501765
STX7	O15400	-0.340294	0.000132522	0.000216107
SLC16A3	O15427	-0.0739461	0.64241	0.6681
ABCC3	O15438	-1.01876	9.41783e-05	0.000155982
ABCC4	O15439	-1.33367	2.5359e-09	7.50309e-09
P4HA2	O15460	2.89065	5.38483e-13	3.27136e-12
CAPN5	O15484	-2.19041	6.61865e-15	6.86088e-14
YKT6	O15498	0.515805	2.57447e-09	7.60709e-09
ARPC5	O15511	-0.237552	0.0306883	0.0383237
PDPK1;PDPK2P	O15530.Q6A1A2	-0.437382	6.59417e-06	1.24045e-05
TAPBP	O15533	0.871592	1.15649e-05	2.12079e-05
CLDN3	O15551.O14493.O95484	1.3414	5.53558e-13	3.35378e-12
DHX15	O43143	0.566613	1.54015e-12	8.34421e-12
RNMT	O43148	-0.345772	0.000418824	0.000646707
ZZEF1	O43149	0.126684	0.120581	0.141001
TTI1	O43156	1.14648	3.9065e-13	2.45717e-12
PLXNB1	O43157	-1.23496	2.37152e-13	1.60033e-12
RRP8	O43159	-1.06097	3.37106e-13	2.16322e-12
CYB5B	O43169	0.263771	0.0286357	0.0358208
PRPF4	O43172	-0.0311922	0.978151	0.980577
PHGDH	O43175	-1.13403	1.02524e-05	1.89102e-05
NDUFS4	O43181	-0.181742	0.0383173	0.0473325
DYNC1LI2	O43237	0.0624134	0.160257	0.184293
PSMD3	O43242	0.679764	7.08722e-17	1.51523e-15
PAPSS1	O43252	1.22179	3.08709e-12	1.57438e-11
ZW10	O43264	0.235019	0.0115838	0.0151421
PRODH	O43272	-0.374237	0.032665	0.0406667
SPINT1	O43278	0.960515	3.05376e-07	6.74618e-07
SART1	O43290	0.265649	0.000304615	0.000477652
SPINT2	O43291	-0.782409	1.74469e-07	3.98901e-07
GPAA1	O43292	-0.171026	0.326005	0.357608
DAPK3	O43293	-0.781621	3.83816e-11	1.5659e-10
TGFB1I1	O43294	-3.85547	3.21388e-16	5.14105e-15
AP5Z1	O43299	-0.807235	1.42523e-08	3.77953e-08
HSPA12A	O43301	-2.84743	8.21453e-17	1.69907e-15
EEF1E1	O43324	0.505705	3.18432e-09	9.27352e-09
MSI1	O43347	-0.959063	8.72406e-07	1.81799e-06
HNRNPR	O43390	-0.174118	0.0274772	0.0344685
PRPF3	O43395	0.0798939	0.247487	0.276596
TXNL1	O43396	-0.518701	1.25013e-09	3.89036e-09
TPD52L2	O43399	-0.168661	0.012562	0.0163536
ERI3	O43414	-1.77334	3.5628e-16	5.55922e-15
GRID2	O43424	-0.863174	1.30464e-07	3.03757e-07
FIBP	O43427	-0.583764	7.43799e-07	1.56243e-06
PPIH	O43447	-0.973513	4.60645e-14	3.78658e-13
HTRA2	O43464	-1.02245	3.62656e-14	3.05442e-13
AKR7A2	O43488	-0.725016	7.15685e-15	7.31644e-14
PROM1	O43490	-0.828647	0.00819141	0.0108868
EPB41L2	O43491	-1.44063	3.34033e-15	3.70435e-14
LAMTOR5	O43504	-0.334703	9.73441e-06	1.80145e-05
DENR	O43583	0.0362696	0.131995	0.153299
XPOT	O43592	0.843839	8.95866e-08	2.13392e-07
DNPH1	O43598	-0.4624	1.23846e-05	2.259e-05
TIMM44	O43615	0.571359	1.27412e-06	2.60506e-06
TRAPPC3	O43617	-0.327592	6.34123e-05	0.000106822
CHMP2A	O43633	-0.584924	2.78314e-08	7.1171e-08
NCK2	O43639	-1.51084	2.93501e-15	3.33813e-14
TSPAN6	O43657	-0.688085	2.07545e-08	5.38478e-08
PLRG1	O43660	0.222382	0.0290003	0.0362564
RGS10	O43665	0.194	0.188236	0.214308
ZNF207	O43670	0.0257376	0.465703	0.499152
NDUFB5	O43674	-0.817835	9.99896e-08	2.3677e-07
NDUFB3	O43676	-0.117252	0.464943	0.498457
NDUFA2	O43678	-0.51875	2.66735e-05	4.65533e-05
ASNA1	O43681	-0.0176711	0.885181	0.89545
BUB3	O43684	0.120099	0.0198516	0.0253169
ACTN4	O43707	0.292463	0.000582537	0.000883764
GSTZ1	O43708	-0.0681784	0.382857	0.41597
HTATSF1	O43719	-0.814402	1.33495e-08	3.55908e-08
AP1G1	O43747	1.16245	1.9616e-12	1.04226e-11
STX6	O43752	-0.639817	8.5589e-07	1.78692e-06
SYNGR2	O43760	1.11838	2.54118e-14	2.23333e-13
SGTA	O43765	-0.0845835	0.431428	0.465218
ENSA	O43768	-1.33231	9.22082e-17	1.83879e-15
SLC25A20	O43772	-0.541386	0.00108883	0.0016012
NARS	O43776	0.465892	1.36129e-09	4.20977e-09
MYO1B	O43795	0.591387	0.00025853	0.000408707
NUDT21	O43809	-0.00965719	0.999007	0.999456
LANCL1	O43813	-1.05364	1.35819e-16	2.48554e-15
STRN	O43815	0.373792	8.99053e-05	0.00014935
RRP9	O43818	0.0302478	0.726485	0.746978
AKAP8	O43823	0.129126	0.170891	0.195763
GTPBP6	O43824	0.563491	2.0338e-05	3.61194e-05
IDH3B	O43837	0.776624	3.74239e-11	1.53104e-10
NRD1	O43847	0.0836368	0.517421	0.548373
CALU	O43852	-0.337996	0.000284775	0.000448781
AHCYL1	O43865	1.35801	1.55907e-13	1.10577e-12
CD5L	O43866	-1.06425	0.00199499	0.0028326
ORC5	O43913	-1.03359	3.40256e-12	1.71369e-11
NDUFS5	O43920	-0.0934058	0.817859	0.833605
RAD21	O60216.Q9H4I0	-0.201075	0.00372536	0.00513855
AKR1B10	O60218	-1.52311	2.42888e-05	4.2642e-05
TIMM8A	O60220	-0.333955	0.0127844	0.0166284
DHX16	O60231	0.433425	7.15404e-05	0.000119827
SSSCA1	O60232	0.417882	0.000662401	0.000998203
GMFG	O60234	0.230717	0.33404	0.366061
PLIN1	O60240	-3.04035	2.85405e-13	1.86676e-12
MED14	O60244	-0.694712	2.53583e-09	7.50309e-09
PRPSAP2	O60256	-0.964757	5.52185e-14	4.46467e-13
GNG7	O60262	-3.86858	2.54255e-18	2.34529e-16
SMARCA5	O60264	0.0650293	0.281011	0.311324
SPAG9	O60271	-0.779225	3.77575e-08	9.4863e-08
URB1	O60287	0.195912	0.00045359	0.000697964
AQR	O60306	-0.959355	4.15477e-06	8.03666e-06
OPA1	O60313	0.458626	4.6808e-06	8.98406e-06
KDM1A	O60341	0.562931	2.06794e-05	3.67112e-05
TBC1D4	O60343	-1.64031	2.8545e-13	1.86676e-12
PPL	O60437.REV__Q9ULW3	0.333218	0.0332777	0.0413946
DFNA5	O60443	-2.16992	2.96202e-13	1.92294e-12
LY75	O60449	-0.654718	0.000804745	0.00120131
ACSL4	O60488	0.427722	0.0756649	0.0907448
SNX3	O60493	-0.817709	1.11582e-11	5.06332e-11
MGEA5	O60502	-0.0728772	0.365459	0.398235
SORBS3	O60504	-4.33763	4.49716e-18	2.94101e-16
SYNCRIP	O60506	0.252057	0.000379266	0.000588073
NEMF	O60524	-1.35955	1.72804e-13	1.21208e-12
GMDS	O60547	1.42093	2.45662e-16	4.15383e-15
PLOD3	O60568	0.976849	1.01469e-11	4.6427e-11
EIF4E2	O60573	-0.90387	3.85024e-12	1.92385e-11
DIAPH1	O60610	1.52621	4.45672e-15	4.77567e-14
SEP15	O60613	-1.16381	7.00294e-14	5.49243e-13
EXOC3	O60645	-0.278333	4.25494e-06	8.21256e-06
PLIN3	O60664	-0.586891	1.99212e-06	3.98155e-06
KPNA6;KPNA5	O60684.O15131	0.246063	0.00129103	0.00187993
SRPX2	O60687	-2.45544	2.42965e-12	1.2637e-11
UGDH	O60701	0.632251	0.037283	0.0460932
CTNND1	O60716	1.09619	4.46492e-16	6.66292e-15
SNX2	O60749	-0.138554	0.0239344	0.0302985
DPM1	O60762	-0.349768	8.02281e-05	0.000133774
USO1	O60763	0.914074	2.02261e-17	6.11874e-16
MRPS14	O60783	-0.116844	0.446891	0.480494
TOM1	O60784	-0.0503909	0.810131	0.826296
PFKFB2	O60825.P16118	0.151211	0.226278	0.254556
CCDC22	O60826	-0.264708	0.000268735	0.000424256
PRAF2	O60831	-0.236393	0.0935772	0.111118
DKC1	O60832	0.585753	9.59535e-08	2.27346e-07
EIF5B	O60841	1.78262	2.70951e-15	3.11351e-14
EDF1	O60869	-0.205884	0.0183237	0.0234764
DNAJA2	O60884	0.136935	0.355648	0.388686
BRD4	O60885	-0.573355	4.95657e-07	1.06796e-06
CUTA	O60888	-0.702547	6.62676e-07	1.40196e-06
PFDN1	O60925	-0.0328526	0.669389	0.693401
NBN	O60934	-0.138733	0.416993	0.450527
NOL3	O60936	-1.11896	1.37082e-12	7.56331e-12
ABCB7	O75027	0.0418522	0.532842	0.563507
WDR1	O75083	-0.213894	0.0138029	0.017907
ATP9A	O75110	-0.78711	2.22643e-06	4.42401e-06
ROCK2	O75116	-0.526833	1.82487e-09	5.53561e-09
CLASP2	O75122	-0.781898	8.835e-07	1.83852e-06
CPNE3	O75131.Q96A23.O95741	-0.125614	0.0364948	0.0451942
HIP1R	O75146	0.720676	0.000546282	0.000831672
RNF40	O75150	0.144517	0.11417	0.13389
CLUH	O75153	0.817775	3.91328e-06	7.6026e-06
DNAJC13	O75165	0.511747	5.32684e-08	1.31093e-07
CNOT3	O75175	-0.080497	0.409178	0.442728
DNAJB6	O75190.Q8WWF6.Q8NHS0	-0.998725	5.15435e-09	1.45256e-08
XYLB	O75191	-0.835768	1.66263e-05	2.98978e-05
COQ9	O75208	-0.602287	0.000346603	0.00053912
GGCT	O75223	0.640661	0.00084926	0.00126353
NDUFS7	O75251	0.927188	5.66893e-08	1.38973e-07
NDUFS2	O75306	0.202782	0.0011277	0.00165563
ZPR1	O75312	0.218725	0.0233972	0.0296515
GBAS	O75323	-0.55231	0.000221191	0.000352185
CILP	O75339	-1.45598	2.07954e-05	3.69023e-05
PDCD6	O75340	-0.463865	1.36124e-09	4.20977e-09
TBCA	O75347	-0.329904	2.36244e-05	4.15248e-05
ATP6V1G1	O75348	0.000834053	0.703255	0.725609
VPS4B	O75351	-0.245267	0.0217034	0.0275836
MPDU1	O75352	-0.363271	0.0091079	0.0120545
ENTPD5	O75356	-1.16299	1.32299e-06	2.6963e-06
H2AFY	O75367	-0.0466079	0.487277	0.519646
SH3BGRL	O75368	-1.67521	6.3125e-17	1.38307e-15
FLNB	O75369	0.429964	0.000158779	0.000257416
NCOR1	O75376	-1.04475	1.04898e-08	2.83588e-08
NDUFS6	O75380	-0.854277	2.46493e-08	6.33616e-08
PEX14	O75381	-0.317666	0.0477795	0.0585494
CS	O75390	0.947672	3.01936e-16	4.90039e-15
SPAG7	O75391	-1.29483	9.30671e-12	4.27551e-11
SEC22B	O75396	0.427903	2.0312e-09	6.11728e-09
PRPF40A	O75400	0.312682	1.83918e-05	3.28358e-05
TACC1	O75410	-0.834208	6.74304e-10	2.21301e-09
LRCH4	O75427	-1.13493	4.57799e-11	1.8441e-10
MTX2	O75431	-0.199717	0.11969	0.139996
VPS26A	O75436	0.402027	2.04911e-07	4.62558e-07
PMPCB	O75439	1.00827	3.835e-13	2.42608e-12
PSIP1	O75475	-2.33384	2.03956e-18	2.15951e-16
ERLIN1	O75477	-1.57682	7.77149e-14	5.99996e-13
GPC4	O75487	-1.8852	1.07807e-11	4.90204e-11
NDUFS3	O75489	0.04563	0.319905	0.351524
SRSF10	O75494	0.319619	4.97047e-05	8.43072e-05
HSBP1	O75506	-1.00593	7.15106e-09	1.97031e-08
ECI2	O75521	-1.16677	7.18059e-11	2.80598e-10
BANF1	O75531	-1.84395	1.27432e-17	4.7224e-16
SF3B1	O75533	0.595338	1.36717e-13	9.84166e-13
CSDE1	O75534	0.573912	5.88091e-11	2.33956e-10
PRKRA	O75569	0.0874557	0.595034	0.623496
NPM3	O75607	0.959561	7.23472e-12	3.40093e-11
LYPLA1	O75608	0.974505	5.27738e-11	2.11048e-10
LEFTY1	O75610	-0.532301	0.0079534	0.0105863
CREG1	O75629	-1.58738	1.67404e-10	6.05733e-10
FCN3	O75636	-1.67186	6.07327e-09	1.69541e-08
SNRNP200	O75643	0.400979	6.68784e-09	1.8507e-08
TIPRL	O75663	-0.571768	3.30728e-09	9.61273e-09
PPM1B	O75688	-0.975107	5.81713e-12	2.79965e-11
NUP155	O75694	0.542947	3.27737e-08	8.31875e-08
RP2	O75695	-0.893477	2.15291e-10	7.65307e-10
CRTAP	O75718	0.333821	0.00264419	0.00371054
SLC25A12	O75746	-0.426889	0.00266595	0.00373753
PALM	O75781	-1.73316	1.13518e-14	1.09267e-13
ATP6AP2	O75787	-0.34444	0.00672724	0.00900815
EIF3G	O75821	-0.0027783	0.791849	0.808392
EIF3J	O75822	0.568425	6.88783e-07	1.45373e-06
CBR3	O75828	-2.68854	3.48852e-17	9.23419e-16
PSMD10	O75832	-0.926322	1.45708e-11	6.42821e-11
AP1G2	O75843	-1.02145	2.72425e-08	6.97451e-08
ZMPSTE24	O75844	-0.352789	0.00667672	0.00894609
IDH1	O75874	-0.475137	1.9233e-05	3.42391e-05
SCO1	O75880	-1.15878	1.02361e-11	4.6735e-11
ATRN	O75882	-0.963243	0.000644515	0.000972568
RBBP9	O75884	-0.653981	2.26548e-07	5.08561e-07
ALDH1L1	O75891	-2.37278	4.46428e-11	1.80315e-10
CCNK	O75909	-0.682548	1.6973e-06	3.41534e-06
ARL6IP5	O75915	0.0924177	0.145947	0.16849
DYSF	O75923	-1.34984	3.12653e-05	5.40789e-05
BCAS2	O75934	-0.171725	0.0241684	0.0305766
DCTN3	O75935	-0.779725	1.98608e-15	2.35522e-14
DNAJC8	O75937	-0.95676	2.38666e-12	1.24425e-11
ATP5H	O75947	-0.22182	0.000665314	0.00100141
FLOT1	O75955	0.335299	0.00329144	0.00456979
ATP5L	O75964	0.361804	7.58588e-06	1.4192e-05
CPD	O75976	1.35842	4.57237e-09	1.29759e-08
GLRX3	O76003	0.750529	2.14368e-09	6.41516e-09
RSL1D1	O76021	0.371727	0.000516764	0.000788641
WFS1	O76024	-2.35835	3.1482e-16	5.07248e-15
ANXA9	O76027	-1.28169	2.13826e-05	3.78688e-05
CLPX	O76031	0.447652	4.37231e-05	7.46134e-05
SNCG	O76070.Q16143	-3.90289	1.93249e-11	8.29521e-11
CIAO1	O76071	-0.637284	1.90366e-08	4.96806e-08
WISP2	O76076	-5.01984	2.88001e-17	7.80938e-16
SRP72	O76094	0.629921	3.73018e-13	2.37652e-12
DDAH1	O94760	-0.262196	0.2141	0.241652
B3GAT3	O94766.Q9NPZ5	-0.799052	1.16215e-08	3.11707e-08
MTA2	O94776	0.519341	6.78877e-09	1.87407e-08
ALDH1A2	O94788	-4.01086	2.0679e-15	2.43279e-14
STK10	O94804	-0.819586	2.81793e-05	4.9008e-05
TOMM70A	O94826	0.445132	1.43565e-05	2.59842e-05
MYO1D	O94832	-1.69332	2.71865e-14	2.37055e-13
SEC24D	O94855	0.883545	1.04896e-08	2.83588e-08
UFL1	O94874	0.0173638	0.490411	0.522363
SORBS2	O94875	-3.81784	1.19224e-14	1.13288e-13
PHF14	O94880	-0.421491	5.8077e-09	1.62535e-08
TMEM63A	O94886	0.756169	0.00177301	0.00253442
UBXN7	O94888	-0.687958	1.01576e-06	2.10292e-06
SUN1	O94901	-1.28433	1.47288e-12	8.01702e-12
PROSC	O94903	-1.12935	8.24576e-16	1.13185e-14
ERLIN2	O94905	-0.427583	0.000430793	0.000664264
PRPF6	O94906	0.121421	0.114455	0.134189
FRYL	O94915	-0.58382	4.35211e-07	9.43168e-07
ENDOD1	O94919	-0.719169	2.94412e-05	5.11026e-05
GLS	O94925	-0.321799	0.307357	0.338237
AP2A2	O94973	0.395876	5.36526e-06	1.02321e-05
SEC31A	O94979	0.959601	6.65349e-18	3.36134e-16
CLSTN1	O94985	-1.0943	1.13794e-06	2.33958e-06
HEXIM1	O94992	-0.90592	6.60899e-11	2.60551e-10
TJP3	O95049	-0.0505476	0.8227	0.837771
UBR5	O95071	-0.788606	9.59556e-10	3.05483e-09
AGFG2	O95081	-0.373266	0.00044309	0.000682278
SCAF4	O95104	-0.000192639	0.545179	0.575322
MFN2	O95140	-0.64024	6.1443e-05	0.000103617
UBE4B	O95155	1.04124	2.24242e-12	1.17318e-11
ZFPL1	O95159	-1.03181	7.10967e-12	3.34568e-11
IKBKAP	O95163	-0.888581	2.19349e-09	6.54222e-09
NDUFB4	O95168	0.260447	6.00195e-06	1.13577e-05
NDUFB8	O95169	0.0808749	0.121477	0.141899
NDUFA7	O95182	-0.400587	0.00635787	0.00853667
RTN3	O95197	0.0544097	0.455115	0.488628
LETM1	O95202.Q2VYF4	1.03027	4.20466e-12	2.08685e-11
ZRANB2	O95218	-0.928527	9.59069e-11	3.6484e-10
SNX4	O95219	0.445221	1.43489e-06	2.91244e-06
LUC7L3	O95232	0.192602	0.00138958	0.00201745
KIF4A	O95239	-1.2462	2.38582e-09	7.09208e-09
SBF1	O95248	-0.535726	7.28389e-06	1.36673e-05
GOSR1	O95249	0.160737	0.0897455	0.106768
VAPB	O95292	-0.181289	0.125112	0.145724
RASAL1	O95294	-0.149699	0.124196	0.144808
SNAPIN	O95295	-0.793612	8.13072e-11	3.14138e-10
NDUFC2;NDUFC2-KCTD14	O95298.E9PQ53	-0.212987	0.183681	0.20955
NDUFA10	O95299	0.145493	0.0454472	0.0557681
FKBP9	O95302.Q75LS8	0.602914	5.30253e-06	1.01247e-05
CELF2	O95319	-2.16875	2.04555e-17	6.12969e-16
PGLS	O95336	-0.197789	0.00951272	0.012561
PAPSS2	O95340	-0.938873	0.000232284	0.000368917
SMC2	O95347	-1.09661	2.30987e-06	4.5857e-06
ATG7	O95352	0.580012	1.13028e-05	2.0753e-05
LYPLA2	O95372	0.856496	1.74414e-11	7.55227e-11
IPO7	O95373	0.960209	8.30062e-17	1.70135e-15
PGM3	O95394	0.279093	0.00401638	0.00551091
MOCS3	O95396	-0.402325	0.00488342	0.0066372
CD2BP2	O95400	0.392807	2.18625e-05	3.86263e-05
SVIL	O95425	-1.25119	1.71471e-11	7.43932e-11
AHSA1	O95433	0.156267	0.0458517	0.056249
SLC34A2	O95436	-0.509848	0.0178981	0.0229639
APOM	O95445	-0.800797	2.77389e-06	5.47514e-06
PARN	O95453	-0.484419	0.000801138	0.00119633
PSMG1	O95456	0.973723	7.06251e-11	2.76487e-10
FMNL1	O95466	-0.770022	0.0167287	0.0215194
SGPL1	O95470	1.02077	3.24621e-10	1.12869e-09
H6PD	O95479	-0.994976	4.78085e-13	2.93248e-12
SEC24A	O95486	0.119288	0.410592	0.443935
SEC24B	O95487	0.717433	2.82067e-09	8.29086e-09
LPHN2	O95490	-0.774639	1.42761e-05	2.58598e-05
VNN1	O95497	-0.743293	0.000632847	0.000956258
ETHE1	O95571	1.94687	2.86951e-18	2.34529e-16
ACSL3	O95573	1.19439	1.11791e-15	1.46648e-14
POLR1A	O95602	-0.196973	0.144915	0.167474
STAMBP	O95630	0.410595	0.000837913	0.00124833
ASMTL	O95671	0.0703851	0.526316	0.556871
CDS2	O95674	-0.392339	0.000996882	0.00147134
RAB3D	O95716	0.198304	0.13522	0.156922
OXSR1	O95747	-0.100977	0.223899	0.252006
GGPS1	O95749	-1.22339	1.9617e-12	1.04226e-11
HSPA4L	O95757	-0.49802	0.0796434	0.0952849
PTBP3	O95758	-0.801102	2.42152e-07	5.40316e-07
LSM8	O95777	-0.138449	0.120878	0.141238
AP2A1	O95782	0.063169	0.0947992	0.112419
DDX58	O95786	1.2931	4.12489e-13	2.57632e-12
STAU1	O95793	0.509532	4.7626e-08	1.17866e-07
SDPR	O95810	-5.33495	1.28115e-18	1.99199e-16
BAG2	O95816	-1.77165	5.38828e-17	1.25454e-15
BAG3	O95817	-1.28198	1.75768e-10	6.33935e-10
MLYCD	O95822	0.339076	0.0268731	0.0337966
CRYZL1	O95825	-1.11128	2.37908e-15	2.76235e-14
AIFM1	O95831	1.60096	2.53321e-17	7.04075e-16
CLIC3	O95833	-1.85156	2.82079e-09	8.29086e-09
EML2	O95834	1.31185	2.3237e-12	1.21427e-11
BPNT1	O95861	-0.205889	0.044647	0.0548165
DDAH2	O95865	-1.71085	9.61472e-17	1.89189e-15
ABHD16A	O95870	0.648171	5.99765e-08	1.46073e-07
TXNDC12	O95881	-0.0752421	0.237456	0.266187
EFEMP2	O95967	-1.68691	2.37854e-08	6.12825e-08
NUDT3	O95989	-0.658138	5.71135e-08	1.39876e-07
AGR2	O95994	2.63913	1.46396e-07	3.37843e-07
NDUFB10	O96000	0.325073	1.88079e-05	3.35494e-05
CLPTM1	O96005	-1.36721	3.21585e-11	1.32908e-10
TOMM40	O96008	1.19443	1.18798e-15	1.54472e-14
NAPSA	O96009	-0.944507	0.00110329	0.00162192
PEX11B	O96011	1.19965	3.20107e-14	2.73228e-13
PAK4	O96013.Q9P286	-1.29349	2.65568e-10	9.38775e-10
ACTL6A	O96019.O94805	-0.673597	1.9657e-11	8.42957e-11
CYB5A	P00167	-1.71848	2.96424e-15	3.35419e-14
ADH1B	P00325	-6.02454	6.74157e-14	5.325e-13
LDHA	P00338.Q6ZMR3.P07864	1.51454	1.09313e-15	1.4414e-14
ALDH1A1	P00352	-2.46435	5.82949e-16	8.25597e-15
GLUD1	P00367	0.118963	0.77368	0.791115
CYB5R3	P00387	-0.873168	2.24193e-12	1.17318e-11
GSR	P00390	0.109823	0.653147	0.677682
MT-CO2	P00403	1.34573	5.70674e-18	3.21239e-16
SOD1	P00441	-1.76642	2.83706e-18	2.34529e-16
CP	P00450.CON__ENSEMBL.ENSBTAP00000031900	-0.0974527	0.599352	0.627282
F13A1	P00488	0.133065	0.16212	0.186291
PNP	P00491	1.52772	6.16386e-09	1.71746e-08
HPRT1	P00492	-0.377869	1.46856e-05	2.65692e-05
GOT2	P00505	0.131498	0.123583	0.144175
EGFR	P00533	-1.48432	1.05048e-11	4.78146e-11
PGK1	P00558	0.3921	4.53327e-05	7.72985e-05
AK1	P00568	-1.95516	7.50276e-18	3.47737e-16
F2	P00734.CON__P00735	-0.896794	1.61503e-06	3.25586e-06
C1R	P00736	-0.66188	0.00311113	0.00432891
HP	P00738	-0.588455	0.0194587	0.0248514
F9	P00740	-3.09545	1.07132e-13	7.98018e-13
CFD	P00746	-2.71692	1.39356e-14	1.29648e-13
PLG	P00747.CON__P06868.Q02325.Q15195	-0.769237	5.29839e-05	8.97255e-05
F12	P00748	-1.4431	5.94295e-10	1.96652e-09
CFB	P00751	-0.541856	0.00045785	0.000703789
ADA	P00813	-1.23054	2.1146e-05	3.74946e-05
CA1	P00915	-3.14928	1.03247e-11	4.70914e-11
CA2	P00918	-1.09494	0.000932708	0.00138074
ASS1	P00966	1.33559	6.08617e-10	2.01079e-09
OAS1	P00973	-1.11982	4.081e-06	7.90771e-06
SERPINC1	P01008	-1.67907	3.38067e-16	5.35013e-15
SERPINA1	P01009	-0.88649	1.96689e-07	4.45581e-07
SERPINA3	P01011	-0.517784	0.00149485	0.00216361
AGT	P01019	-1.71891	1.27549e-12	7.10831e-12
A2M	P01023	-0.421033	0.0367185	0.0454585
C3	P01024	-0.343341	0.0302085	0.0377352
C5	P01031.CON__Q1A7A4	-1.04382	1.57155e-05	2.83748e-05
TIMP1	P01033	0.80482	0.00173583	0.00248447
CST3	P01034	-0.167562	0.349846	0.382628
CSTA	P01040	-0.0742561	0.758478	0.777178
KNG1	P01042	-1.27462	1.87562e-10	6.72109e-10
NRAS	P01111	-0.795666	5.66615e-12	2.73599e-11
KRAS	P01116	-0.363003	2.3303e-11	9.88821e-11
TG	P01266	-1.9062	3.15616e-07	6.95857e-07
IGJ	P01591	0.21315	0.199771	0.226628
IGKV3-20	P01619	-0.502673	0.0222793	0.0282842
IGKV3-15	P01624	-0.833278	0.000287539	0.000452952
IGKV3-19	P01714	-1.1081	8.72281e-06	1.62099e-05
IGKV3-25	P01717	-1.19576	4.30259e-05	7.3506e-05
IGHV3-23	P01764	-0.434083	0.0459878	0.0564004
IGHV3-66	P01767.A0A0C4DH42	-0.47762	0.0267021	0.0336291
PIGR	P01833	0.583937	0.98113	0.98312
IGKC	P01834	-0.200506	0.186346	0.212482
IGHG2	P01859	-0.518007	0.00903872	0.01197
IGHG3	P01860	-0.147236	0.525496	0.556148
IGHG4	P01861	-0.780046	0.00188878	0.00269057
IGHM	P01871	-0.20637	0.614142	0.641103
IGHA1	P01876	-0.499722	0.00958012	0.0126455
HLA-B	P01889	0.554482	0.00719571	0.00960364
HLA-DRA	P01903	0.133951	0.264149	0.294404
HLA-DQA1	P01909	-1.02791	1.40355e-05	2.54447e-05
HLA-DRB1	P01911	0.237142	0.208642	0.23591
HLA-DQB1	P01920	0.0650213	0.839204	0.852625
HBZ	P02008	-1.34675	1.91675e-07	4.35332e-07
HBD	P02042	-2.53438	8.3327e-11	3.21663e-10
COL1A1	P02452.CON__Q862S4	-1.27848	4.96405e-08	1.22436e-07
COL2A1	P02458	-1.80362	2.07709e-07	4.68398e-07
COL3A1	P02461	-2.1968	1.47206e-12	8.01702e-12
COL4A1	P02462	-1.09157	2.57047e-07	5.72403e-07
CRYAB	P02511	-1.56044	0.000853065	0.00126835
LMNA	P02545	-1.25006	4.90774e-13	3.00616e-12
SPTA1	P02549	-4.19711	6.13142e-11	2.43016e-10
APOA1	P02647	-0.845761	6.87879e-07	1.45252e-06
APOE	P02649.CON__Q03247	-2.06439	1.10199e-13	8.1949e-13
APOA2	P02652	-1.60683	1.60107e-11	7.00179e-11
APOC1	P02654	-2.20621	1.23046e-12	6.90888e-12
APOC2	P02655	-2.89938	7.34452e-13	4.29186e-12
APOC3	P02656	-2.12449	3.88444e-12	1.93873e-11
FGA	P02671	-0.339549	0.17402	0.199245
FGB	P02675	-0.300659	0.280453	0.310863
FGG	P02679	-0.13109	0.718091	0.739544
SLC4A1	P02730	-2.90108	3.40893e-09	9.89523e-09
APCS	P02743	-5.01537	8.45385e-18	3.59047e-16
C1QB	P02746	-0.439002	0.118512	0.13869
C1QC	P02747	-0.529808	0.0813684	0.097218
C9	P02748.CON__Q3MHN2.REV__Q4AC99	-1.37098	1.08016e-08	2.91121e-08
APOH	P02749	-1.2419	9.12744e-11	3.48437e-10
LRG1	P02750	-0.787317	0.00225149	0.00318258
FN1	P02751	0.0190618	0.712515	0.734312
RBP4	P02753	-2.44801	1.25903e-11	5.65547e-11
AMBP	P02760	-2.30091	3.34257e-17	8.90084e-16
ORM1	P02763	-0.594774	0.00288	0.00402842
AHSG	P02765.CON__P12763	-0.918422	8.77854e-07	1.82763e-06
TTR	P02766	-1.63753	1.23747e-11	5.56441e-11
GC	P02774.CON__ENSEMBL.ENSBTAP00000018229	-1.4842	1.54714e-11	6.78516e-11
TFRC	P02786	0.916777	3.72989e-06	7.27172e-06
TF	P02787.CON__Q2HJF0	-0.842904	4.32212e-07	9.37585e-07
LTF	P02788	1.00712	0.12946	0.15059
HPX	P02790	-0.857161	1.20349e-06	2.46974e-06
FTL	P02792	0.872581	0.000665392	0.00100141
FTH1	P02794	0.547033	0.00181845	0.0025952
MT-ATP8	P03928	-0.452076	0.00010383	0.000170948
ANG	P03950	-2.96508	4.78638e-14	3.92018e-13
KLKB1	P03952	-1.13501	1.19001e-05	2.17597e-05
SLPI	P03973	-0.689752	0.0162249	0.0209015
C4BPA	P04003.CON__Q28065	-0.220014	0.823668	0.838565
VTN	P04004.CON__Q3ZBS7	-1.75607	1.04083e-10	3.93476e-10
CAT	P04040	-0.509998	0.00288068	0.00402842
GBA	P04062	0.357683	0.000665419	0.00100141
FUCA1	P04066	0.771058	1.18319e-05	2.16534e-05
ALDOA	P04075	0.811068	1.67616e-12	9.03499e-12
CSTB	P04080	0.36357	0.00804139	0.0106912
ANXA1	P04083	0.34998	0.0115829	0.0151421
APOB	P04114	-0.492784	0.0340052	0.0422523
PRNP	P04156	-3.39648	1.49651e-18	1.99199e-16
SOD2	P04179	0.730513	0.000671486	0.00100885
OAT	P04181	0.493674	0.00607573	0.00818751
HRG	P04196	-1.21714	5.32022e-10	1.77354e-09
THY1	P04216	-0.604757	0.0166155	0.0213923
A1BG	P04217.CON__Q2KJF1	-1.1476	3.39324e-07	7.45182e-07
CD74	P04233	0.824957	0.000475279	0.000729319
VWF	P04275	-1.20293	2.03583e-07	4.59793e-07
TUBB4A	P04350	-0.229788	0.214101	0.241652
GAPDH	P04406.O14556	1.0791	1.48667e-15	1.85188e-14
ASL	P04424	0.0910369	1	1
HLA-A	P04439	0.562555	0.00156045	0.00224865
ERBB2	P04626.Q02779	1.0764	6.71329e-07	1.41959e-06
CAPNS1	P04632.Q96L46	-0.799864	3.87812e-14	3.23565e-13
HSPB1	P04792	-0.00238746	0.883194	0.894051
CYBB	P04839	-0.515461	0.0591329	0.0717305
RPN1	P04843	0.879551	1.7587e-17	5.7087e-16
RPN2	P04844	0.530571	1.31954e-09	4.08919e-09
GNAI2	P04899.P19087	-0.716468	9.74782e-11	3.70184e-10
SLC4A2	P04920	-0.105008	0.876343	0.887721
ATP1A1	P05023.P54707	0.743847	7.05977e-11	2.76487e-10
ATP1B1	P05026	0.177604	0.241934	0.270934
APP	P05067	0.419897	0.0206568	0.0262992
APOD	P05090	-1.41941	1.83959e-06	3.68996e-06
ALDH2	P05091	-0.465227	0.0125622	0.0163536
ITGB3	P05106	-1.34224	1.37204e-05	2.49143e-05
ITGB2	P05107	0.765346	0.0116663	0.0152409
CYP11A1	P05108	-2.58596	1.25789e-10	4.70069e-10
S100A8	P05109	1.58332	3.02564e-05	5.24374e-05
HMGN1	P05114	-2.02674	6.81726e-15	7.03396e-14
SLC25A5	P05141.Q9H0C2	1.36865	7.34297e-07	1.54466e-06
SERPINA5	P05154	-1.97477	8.01564e-10	2.59997e-09
SERPING1	P05155	-0.883203	4.05127e-08	1.01214e-07
CFI	P05156.CON__Q32PI4	-0.780618	1.35654e-05	2.46634e-05
ISG15	P05161	2.1794	9.70858e-15	9.59424e-14
MPO	P05164	0.807996	0.11676	0.136747
PCCA	P05165	0.459108	0.00208894	0.00295939
PCCB	P05166	0.059647	0.2744	0.304684
ALPL	P05186	0.430873	0.0930911	0.110571
ALPP	P05187	-1.49793	5.28868e-07	1.13674e-06
EIF2S1	P05198	0.518672	3.26266e-14	2.76983e-13
HMGN2	P05204.Q15651	-1.36077	6.80565e-14	5.36609e-13
ICAM1	P05362	-0.179476	0.499858	0.531533
RPLP1	P05386	-0.145993	0.464942	0.498457
RPLP2	P05387	-0.149444	0.0289006	0.0361421
RPLP0	P05388	-0.20185	5.52416e-06	1.05162e-05
FABP3	P05413	-2.23387	7.82692e-13	4.54984e-12
CLEC3B	P05452.CON__Q2KIS7	-1.81678	4.07599e-15	4.4102e-14
SSB	P05455	-0.197848	0.00360855	0.00498361
SERPIND1	P05546	-1.99637	3.98843e-12	1.98618e-11
ITGB1	P05556	-1.20611	1.83713e-16	3.21677e-15
PRKCB	P05771	-2.01165	3.26375e-14	2.76983e-13
KRT18	P05783.CON__H.INV.HIT000015463	4.41632	1.71271e-18	1.99199e-16
CALB1	P05937	-2.10467	1.28074e-13	9.38296e-13
COL5A2	P05997	-2.55276	3.12996e-13	2.02357e-12
UROD	P06132	-0.349804	0.000290327	0.000456859
INSR	P06213	-1.34566	1.10313e-10	4.13991e-10
GLA	P06280	1.22873	1.39591e-11	6.19522e-11
IGKV4-1	P06312	-1.91128	1.44841e-09	4.46986e-09
GSN	P06396	-0.555413	2.37242e-07	5.30959e-07
PTMA	P06454	-0.890983	3.20773e-09	9.3356e-09
CDK1	P06493	0.629505	4.18851e-05	7.16121e-05
ATP5B	P06576	0.561833	4.18248e-10	1.42525e-09
C2	P06681	-0.731721	2.15012e-05	3.80183e-05
S100A9	P06702	1.49637	0.000135899	0.000221371
S100A6	P06703	-0.0820251	0.891081	0.900601
APOA4	P06727	-1.90081	3.37255e-12	1.70239e-11
EIF4E	P06730	-0.180607	0.0104095	0.0136753
ENO1	P06733	1.01398	2.50542e-13	1.67163e-12
PYGL	P06737	0.0331273	0.754692	0.773833
GPI	P06744.Q8N196	0.634302	5.70762e-10	1.89459e-09
POLB	P06746	-1.18152	5.99077e-10	1.98074e-09
NPM1	P06748	0.175969	0.0480576	0.0588605
TPM3	P06753	0.412524	3.36579e-06	6.58788e-06
ITGAV	P06756	-1.0785	2.20287e-12	1.15931e-11
HEXA	P06865	0.613444	1.59513e-06	3.21994e-06
SERPINE2	P07093	-4.54021	2.00229e-17	6.09877e-16
EPHX1	P07099	-0.798958	2.34198e-07	5.24674e-07
DBI	P07108	-1.15456	4.42079e-16	6.64164e-15
LDHB	P07195	0.113752	0.576198	0.605613
GPX1	P07203	0.27335	0.000671444	0.00100885
PGK2	P07205	-0.562665	4.12999e-06	7.99591e-06
PROS1	P07225.CON__P07224	-0.688217	0.0536651	0.0653117
P4HB	P07237	0.963186	2.34745e-13	1.5889e-12
H1F0	P07305	-1.74348	5.06659e-14	4.12827e-13
ACYP1	P07311	-1.37696	1.35489e-13	9.78115e-13
CTSD	P07339	0.177604	0.046531	0.0570508
ANXA2;ANXA2P2	P07355.A6NMY6	-0.0413446	0.960284	0.965713
C8A	P07357	-1.97375	1.89989e-11	8.17101e-11
C8B	P07358	-1.20718	2.17653e-07	4.89339e-07
C8G	P07360	-1.47101	1.60059e-08	4.21923e-08
CAPN1	P07384	0.0835256	0.0558618	0.0678551
TUBB	P07437	0.570111	5.09863e-08	1.25685e-07
DCN	P07585	-4.51243	7.50409e-19	1.99199e-16
PSAP	P07602	-0.180965	0.0581299	0.0705583
HEXB	P07686	0.465869	0.000683846	0.001026
PFN1	P07737	0.927001	4.01854e-17	1.01537e-15
BPGM	P07738	-2.13841	5.27847e-10	1.76094e-09
APRT	P07741	0.0536657	0.755635	0.774622
EPRS	P07814	1.08728	7.58332e-18	3.47737e-16
CTSB	P07858	1.55368	9.47612e-14	7.15455e-13
HSP90AA1	P07900	0.670038	2.34748e-11	9.95161e-11
GALT	P07902	0.249928	0.0389023	0.0480418
HNRNPC	P07910.P0DMR1.O60812.B7ZW38.B2RXH8	0.684418	1.75172e-10	6.32297e-10
UQCRH	P07919.A0A096LP55	-0.542903	0.99702	0.998143
LAMB1	P07942	0.638645	0.154412	0.177848
YES1	P07947	-0.81877	4.02424e-09	1.1516e-08
LYN	P07948	-0.235829	0.235484	0.264044
FH	P07954	0.400888	4.33198e-06	8.351e-06
COL1A2	P08123	-1.63885	8.22477e-14	6.29528e-13
ANXA6	P08133	-1.18412	4.8797e-12	2.38749e-11
CD55	P08174	-1.73752	3.83525e-13	2.42608e-12
ABCB1	P08183	-1.38749	8.71587e-08	2.08049e-07
SERPINA6	P08185	-2.036	1.09412e-10	4.11289e-10
SLC3A2	P08195	1.44436	3.84643e-09	1.10498e-08
GUSB	P08236	0.71904	1.14989e-05	2.11042e-05
PFKM	P08237	-1.46421	2.85272e-14	2.46331e-13
HSP90AB1	P08238	1.49239	6.41897e-17	1.39841e-15
SRPR	P08240	0.99919	4.55069e-12	2.2386e-11
ASNS	P08243	0.211337	0.414142	0.447555
ELANE	P08246	0.795485	0.18657	0.212683
MMP2	P08253	-1.53336	2.80061e-12	1.43814e-11
SOD3	P08294	-2.803	6.80675e-12	3.21675e-11
CTSG	P08311	-0.713401	0.274947	0.305215
HMBS	P08397	-1.03428	1.674e-10	6.05733e-10
ITGA2B	P08514	-1.78932	5.83319e-08	1.4245e-07
PDHA1	P08559.P29803	0.641396	4.88021e-12	2.38749e-11
CD14	P08571	-0.590137	0.00633391	0.00850718
COL4A2	P08572	-1.47926	5.19285e-09	1.46063e-08
CYC1	P08574	0.831135	8.03074e-07	1.6806e-06
PTPRC	P08575	-0.483655	0.408472	0.442073
SNRPB2	P08579	-0.397607	0.000705921	0.00105769
MET	P08581	-0.611459	0.0321613	0.040062
CFH	P08603	-0.970704	1.13078e-07	2.65223e-07
SNRNP70	P08621	0.666653	1.91419e-13	1.32417e-12
HCK	P08631	-0.389062	0.0807181	0.0964928
FCGR3A	P08637	-0.427408	0.00633399	0.00850718
ITGA5	P08648	-2.24308	1.35847e-12	7.51384e-12
NFIC	P08651	-2.82747	4.59651e-18	2.96242e-16
VIM	P08670	-0.815309	9.26001e-08	2.2021e-07
SERPINF2	P08697	-1.56928	1.95556e-09	5.90796e-09
RPS17	P08708	0.237083	0.000490977	0.000751905
GNAI3	P08754	-0.279522	0.00346749	0.00479785
ANXA5	P08758	-0.661923	2.79004e-11	1.1661e-10
RPSA	P08865	0.440832	1.57756e-10	5.75977e-10
MRPL3	P09001	-0.404847	0.00662688	0.00888713
SNRPA	P09012	-0.245205	0.0080122	0.0106582
ENO2	P09104	-1.26409	1.62036e-10	5.8871e-10
ACAA1	P09110	1.90165	1.54747e-17	5.29353e-16
GSTA2	P09210	-3.87865	5.06866e-14	4.12827e-13
GSTP1	P09211	0.191671	0.0555313	0.067488
SNRPC	P09234	-0.151535	0.0802869	0.0960032
MMP7	P09237	1.44539	3.23152e-08	8.20706e-08
MMP10	P09238.P08254	-2.02705	1.35101e-09	4.18381e-09
VIL1	P09327	-2.38343	1.23751e-11	5.56441e-11
LGALS1	P09382	-1.60242	1.21525e-15	1.571e-14
QDPR	P09417	-1.15376	1.24957e-15	1.61068e-14
HMGB1;HMGB1P1	P09429.B2RPK0	-0.838584	3.49566e-13	2.23672e-12
RBP1	P09455	-3.018	2.12483e-16	3.64832e-15
FBP1	P09467	0.116911	0.278244	0.308644
SPARC	P09486	0.420631	0.00345376	0.00478172
TPM1	P09493	-1.87478	3.37263e-12	1.70239e-11
CLTA	P09496	0.776089	8.13468e-15	8.16651e-14
CLTB	P09497	-0.995556	4.60657e-14	3.78658e-13
ANXA4	P09525	1.06647	0.0403358	0.049743
CNP	P09543	-0.231257	0.000569415	0.000865454
HMOX1	P09601	-1.79751	5.71316e-10	1.89459e-09
PDGFRB	P09619	-3.20506	6.05261e-17	1.35256e-15
DLD	P09622	0.785019	5.19162e-13	3.17131e-12
HNRNPA1;HNRNPA1L2	P09651.Q32P51	0.738482	1.53817e-12	8.34421e-12
SNRPA1	P09661	0.144339	0.0158417	0.0204315
CTSH	P09668	-0.226438	0.481841	0.514466
COX6C	P09669	0.738645	6.25575e-09	1.74111e-08
TACSTD2	P09758	1.36066	2.70499e-08	6.92921e-08
C1S	P09871	-2.14411	1.28966e-09	3.99937e-09
PARP1	P09874	0.486641	3.16076e-05	5.46299e-05
IFIT2	P09913	-0.21021	0.200209	0.227008
IFIT1	P09914	0.55035	0.0429558	0.0528276
ALOX5	P09917	0.40173	0.154052	0.177479
UCHL1	P09936	-3.53558	1.1922e-14	1.13288e-13
LTA4H	P09960	-0.462469	1.21934e-06	2.49671e-06
ALDOC	P09972	-1.00154	1.71447e-12	9.20802e-12
C4A	P0C0L4	-0.637769	0.000384727	0.000596125
C4B	P0C0L5	-1.47037	9.22851e-10	2.94822e-09
GPR89B;GPR89A	P0CG08.B7ZAQ6	-0.0805596	0.675748	0.699174
GSTT2B;GSTT2	P0CG30.P0CG29	-2.14567	1.63879e-16	2.90347e-15
SULT1A4;SULT1A3	P0DMN0.P0DMM9	-0.532212	0.0892757	0.106266
HSPA1B;HSPA1A	P0DMV9.P0DMV8	-0.407749	9.95697e-05	0.000164482
U2AF1;U2AF1L4	P0DN76.Q01081.Q8WU68	-0.624953	2.95208e-09	8.65385e-09
IGA2	P0DOX2	-0.178374	0.493547	0.525324
IGHD	P0DOX3.P01880	-1.85598	1.19667e-08	3.20192e-08
IGHG1	P0DOX5.P01857	-0.236398	0.297196	0.32803
IGK	P0DOX7	-0.526258	0.00347646	0.00480866
IGLL5;IGLC1	P0DOX8.B9A064.P0CG04	-0.730713	1.79582e-05	3.20852e-05
IGLC2	P0DOY2	-0.202543	0.533653	0.564231
IGHV3-43D	P0DP04.P01782	-0.953672	0.00274333	0.0038436
IGHV4-38-2	P0DP08	-0.827576	0.000407166	0.000629798
CALM3	P0DP25.P0DP24.P0DP23.P02585	-0.611427	2.03742e-10	7.27158e-10
GATD3	P0DPI2.A0A0B4J2D5	-0.571392	1.48958e-06	3.01516e-06
AMY2B;AMY2A	P0DUB6.P0DTE8.P0DTE7.P19961.P04746	-2.19766	1.57674e-09	4.82578e-09
TROVE2	P10155	-0.389258	1.48028e-06	2.999e-06
GAA	P10253	1.66541	1.865e-14	1.66875e-13
RRAS	P10301	-2.09105	4.654e-16	6.85331e-15
HLA-C	P10321	0.866662	2.92959e-06	5.7671e-06
ARAF	P10398	-0.869887	2.31087e-11	9.81513e-11
HIST1H1E	P10412	-1.33995	2.33322e-10	8.27418e-10
SPP1	P10451	-1.08803	0.000214786	0.000342963
DLAT	P10515	0.439037	2.04282e-06	4.07922e-06
PTPRF	P10586	0.0398025	0.998013	0.998912
TXN	P10599	0.378819	0.00150704	0.00218016
COX5B	P10606	0.933498	1.0599e-14	1.02687e-13
CTSA	P10619	0.894674	1.2271e-06	2.51123e-06
MGST1	P10620	-1.19247	0.000190845	0.000305724
C7	P10643.CON__Q29RQ1	-1.7712	2.95523e-11	1.22821e-10
PRKAR1A	P10644	-0.373554	1.89129e-05	3.37132e-05
CHGA	P10645	-2.32342	2.85698e-11	1.19072e-10
ESD	P10768	-0.98267	1.5441e-15	1.90739e-14
HSPD1	P10809	1.08743	1.23902e-14	1.16984e-13
CLU	P10909	-1.47598	2.57329e-09	7.60709e-09
HSPA5	P11021	0.942277	9.27027e-16	1.24171e-14
LAMC1	P11047.REV__Q9NQS7	-0.751869	0.000122836	0.000200681
ACP2	P11117	0.642805	3.21912e-07	7.087e-07
HSPA8	P11142	1.10311	4.83146e-17	1.17145e-15
SLC2A1	P11166	0.58949	0.0205211	0.0261407
EPB41	P11171	-2.47715	9.80275e-12	4.49874e-11
UMPS	P11172	0.534914	4.14677e-09	1.18513e-08
PDHB	P11177	0.214535	0.0107882	0.0141478
DBT	P11182	0.0913681	0.518226	0.548965
ITGAM	P11215	-0.0966556	0.972195	0.975925
PYGB	P11216	-0.254684	0.00975678	0.0128596
PYGM	P11217	-1.13503	1.17072e-08	3.13626e-08
RALA	P11233	-1.06167	4.84703e-17	1.17145e-15
RALB	P11234	-0.531771	3.4604e-09	1.00128e-08
BCR	P11274	-0.689253	1.05514e-05	1.94375e-05
SPTB	P11277	-3.08798	7.75651e-09	2.1279e-08
LAMP1	P11279	0.095277	0.108851	0.128025
ACADM	P11310	-0.46248	0.000420796	0.000649306
TOP1	P11387	0.596999	1.26814e-10	4.73503e-10
TOP2A	P11388	-0.916658	2.88042e-05	5.00361e-05
G6PD	P11413	-0.288913	0.000257274	0.000407008
UBL4A	P11441	-0.359405	0.000543763	0.000828121
PC	P11498	1.02831	3.16085e-05	5.46299e-05
DMD	P11532	-1.31819	2.43005e-08	6.25388e-08
MTHFD1	P11586	-0.0109516	0.928581	0.935736
EPX	P11678	-0.866349	0.000110961	0.000182082
IGF2R	P11717	0.446414	0.00139564	0.00202559
ADH5	P11766	-1.36704	2.15795e-17	6.27215e-16
CDK4	P11802	-1.52876	9.99765e-15	9.83619e-14
PRPS2	P11908	-1.08417	3.71067e-11	1.51946e-10
PABPC1	P11940.Q9H361	0.838963	6.17534e-17	1.37309e-15
PCNA	P12004	0.208733	0.0279192	0.034964
COX6A1	P12074	0.763046	6.9872e-12	3.29502e-11
HARS	P12081	0.0391543	0.242936	0.271919
COL6A1	P12109	-1.77936	5.9844e-15	6.2179e-14
COL6A2	P12110	-2.04635	4.28163e-15	4.61027e-14
COL6A3	P12111	-1.58198	5.46676e-13	3.3166e-12
SLC25A4	P12235	0.0300037	0.638847	0.66455
SLC25A6	P12236	1.70497	1.74307e-18	1.99199e-16
IMPDH2	P12268	0.739649	4.64866e-10	1.56391e-09
TPR	P12270	0.556892	3.21435e-11	1.32908e-10
CKB	P12277	-2.08548	7.9688e-08	1.91139e-07
ANXA3	P12429	1.52268	8.38612e-12	3.89281e-11
CKMT1A	P12532	0.492191	0.103731	0.122261
BCKDHA	P12694	-0.0580477	0.523885	0.554694
RNASE3	P12724	-0.678821	0.00378507	0.00521122
ACTN1	P12814	-0.157879	0.428516	0.46219
CDH1	P12830	1.81814	2.72525e-13	1.78749e-12
SRC	P12931	0.14775	0.167802	0.192373
PEPD	P12955	0.577967	2.1512e-08	5.56832e-08
XRCC6	P12956	-0.106693	0.104787	0.123473
XRCC5	P13010	-0.0279993	0.436541	0.470055
COX4I1	P13073	1.58048	7.33722e-19	1.99199e-16
IFI30	P13284	1.20962	8.23119e-06	1.53605e-05
LAMP2	P13473	0.219784	0.119691	0.139996
RNH1	P13489	-1.01625	1.64995e-17	5.60103e-16
NCAM1	P13591	-2.19353	5.23988e-13	3.19202e-12
VCAN	P13611	1.09692	0.00285734	0.00399955
EEF2	P13639	0.797874	3.01724e-16	4.90039e-15
PDIA4	P13667	1.22418	8.58225e-16	1.17432e-14
C6	P13671	-1.95817	3.0896e-09	9.01537e-09
P4HA1	P13674	1.21626	3.46934e-11	1.42458e-10
TPT1	P13693.Q56UQ5.Q9HAU6	0.477532	3.14301e-10	1.09795e-09
ALAD	P13716	-1.78295	5.26271e-16	7.59846e-15
HLA-E	P13747	-0.653177	0.000164442	0.000266014
HLA-DRB4	P13762	-0.738108	0.00184954	0.00263788
LCP1	P13796	0.495583	0.00609866	0.00821592
PLS3	P13797	-0.865826	1.60113e-09	4.89363e-09
APEH	P13798	0.836908	4.7965e-12	2.35171e-11
ETFA	P13804	0.349842	3.79338e-07	8.28657e-07
GYS1	P13807	0.303403	0.201963	0.228823
PRKAR2A	P13861	-1.01426	3.30888e-18	2.537e-16
GTF2F2	P13984	-0.309279	0.00349539	0.00483183
CD59	P13987	-1.98151	4.80159e-18	3.05038e-16
GFAP	P14136	-0.36626	0.00937639	0.012395
MIF	P14174	0.908381	3.57931e-11	1.46838e-10
FOLR2	P14207	-2.03191	2.416e-13	1.6205e-12
PRKCSH	P14314	0.031679	0.976165	0.978807
HCLS1	P14317	0.958874	1.09572e-06	2.25901e-06
FDPS	P14324	-0.0664121	0.627325	0.653635
TRIM27	P14373	-0.616375	1.88562e-06	3.77549e-06
CPM	P14384	-1.21245	1.60925e-07	3.7022e-07
COX7A2	P14406	1.0313	1.66444e-13	1.17117e-12
SI	P14410	-2.03157	1.22759e-14	1.16151e-13
NID1	P14543	-2.13615	2.70953e-15	3.11351e-14
AKR1A1	P14550	-0.296772	0.000182516	0.000293348
NCF1;NCF1B;NCF1C	P14598.A6NI72.A8MVU1	1.25151	0.00307368	0.00427948
PKM	P14618	1.62363	5.60664e-18	3.19651e-16
HSP90B1	P14625	1.01	3.85621e-15	4.20308e-14
SNRPB;SNRPN	P14678.P63162	0.0742106	0.364798	0.397808
IDE	P14735	0.74148	1.76857e-05	3.16365e-05
MMP9	P14780	0.0995226	0.94046	0.947277
COX6B1	P14854	0.349587	4.93807e-06	9.45312e-06
HNRNPL	P14866	0.130453	0.0245603	0.0310547
DARS	P14868	0.849949	1.87656e-17	5.87958e-16
IDO1	P14902	-0.621938	0.00499816	0.00678681
JUP	P14923	1.63999	5.62026e-17	1.30173e-15
UQCRB	P14927	-0.0966433	0.670295	0.694017
GLUL	P15104	0.451543	0.0240905	0.0304867
AKR1B1	P15121	-1.03817	8.90409e-11	3.41055e-10
ANPEP	P15144	-0.0437766	0.909807	0.91869
RAC2	P15153	0.21122	0.438752	0.472314
GSPT1	P15170	0.0641914	0.3815	0.4148
ARSA	P15289	-0.224455	0.891083	0.900601
B4GALT1	P15291	-0.545737	0.0425734	0.0523717
ACPP	P15309	0.914816	4.51531e-05	7.70218e-05
EZR	P15311	1.01291	1.52077e-11	6.68984e-11
ATP6V1B1	P15313	-1.30889	0.00100131	0.00147689
FOLR1	P15328	-1.2852	2.53849e-05	4.44436e-05
UCHL3	P15374	0.227042	0.0188213	0.0240583
VAV1	P15498	-0.742036	1.96879e-06	3.93846e-06
CD46	P15529	-0.277138	0.0239349	0.0302985
NME1	P15531	0.482764	8.77851e-07	1.82763e-06
NQO1	P15559	-0.620308	0.0148942	0.0192542
GNS	P15586	-0.0124376	0.24344	0.272346
PHKG2	P15735.Q16816	-0.776384	5.64211e-07	1.20627e-06
RPS2	P15880	0.359493	1.84345e-10	6.62184e-10
DSP	P15924	3.01049	9.8083e-19	1.99199e-16
RPA2	P15927	-0.894766	2.22205e-13	1.51556e-12
MUC1	P15941	1.92244	1.05871e-10	3.99668e-10
ALOX15	P16050	-2.66401	2.03305e-12	1.07631e-11
CD44	P16070	-0.551797	0.0226473	0.0287339
NQO2	P16083	-1.74774	6.90404e-10	2.25752e-09
ITGB4	P16144	0.990168	4.78869e-05	8.14352e-05
CBR1	P16152	-0.613064	1.80039e-10	6.48006e-10
ANK1	P16157	-3.45389	5.23154e-09	1.47059e-08
ACADS	P16219	0.218207	0.0410711	0.0505937
CREB1	P16220	-1.31164	4.59724e-17	1.1295e-15
GLB1	P16278	1.36761	1.48614e-12	8.07931e-12
PECAM1	P16284	-0.825238	0.00160107	0.00230195
NCK1	P16333	-0.550881	0.00114769	0.00168275
HIST1H1B	P16401	1.81456	7.30256e-17	1.5464e-15
HIST1H1C	P16403	-0.700808	3.53677e-07	7.74017e-07
EPCAM	P16422	1.11363	1.25275e-12	7.00788e-12
POR	P16435	0.808743	1.5339e-11	6.7347e-11
EPB42	P16452	-2.49496	1.74581e-08	4.57221e-08
MGMT	P16455	-1.34274	1.21059e-13	8.91304e-13
ATP2A2	P16615	1.41165	7.01714e-19	1.99199e-16
PLCG2	P16885	-0.618117	0.00752413	0.0100299
FAH	P16930	-0.703311	3.11263e-06	6.10851e-06
STMN1	P16949.Q9H169.REV__P36956.Q9NZ72	-1.00548	9.81911e-09	2.66416e-08
YBX3	P16989	-0.231333	0.100597	0.118787
ZNF22	P17026	-2.7537	8.45473e-18	3.59047e-16
NAGA	P17050	-0.0674408	0.643302	0.668715
HSPA6	P17066.P48741	0.544682	1.42589e-06	2.89673e-06
HMGA1	P17096	2.6356	3.98924e-16	6.01361e-15
GOT1	P17174	-0.308745	0.000220108	0.000350831
ITGA2	P17301	-0.653478	0.0505038	0.0617346
UBTF	P17480	0.230255	0.0265311	0.0334326
CKMT2	P17540	-1.03118	0.000227788	0.000362423
NDUFB7	P17568	-0.268533	0.145259	0.167827
PRKACA	P17612	-1.3665	6.95261e-18	3.36134e-16
CAPN2	P17655	-0.845776	3.41031e-11	1.40423e-10
DES	P17661	-4.23154	1.3222e-12	7.33237e-12
PTPN2	P17706	-0.732992	1.58895e-09	4.85973e-09
CTPS1	P17812	1.00791	1.67123e-11	7.2791e-11
ENG	P17813	-1.8668	7.47861e-13	4.36449e-12
DDX5	P17844	1.1616	1.56387e-18	1.99199e-16
PFKL	P17858	0.647265	6.62951e-12	3.14715e-11
LGALS3	P17931	-0.409393	0.000566778	0.000861991
IGFBP3	P17936	-0.216003	0.266821	0.297158
PSMC3	P17980	0.0995745	0.0430826	0.0529561
TCP1	P17987	0.478934	4.69233e-11	1.8884e-10
PTPN1	P18031	0.766831	2.04569e-08	5.31104e-08
IGFBP2	P18065	1.56942	1.62038e-10	5.8871e-10
RPL35A	P18077	0.632836	4.74643e-09	1.34458e-08
ITGB5	P18084	-0.857612	2.40216e-05	4.22063e-05
ARF4	P18085	0.584694	4.1636e-13	2.59685e-12
RPL7	P18124	0.406441	5.26819e-09	1.47877e-08
VCL	P18206	-0.49446	9.46243e-08	2.24663e-07
LBP	P18428	-1.07864	0.00237604	0.00334693
PTPRA	P18433	-1.07345	1.9854e-10	7.09734e-10
NAT1	P18440	-1.33853	4.05468e-09	1.15956e-08
SON	P18583	0.221232	0.0113399	0.0148363
NELFE	P18615	0.270974	0.0146904	0.0190184
RPL17	P18621	0.29041	2.7112e-05	4.72257e-05
PGAM1	P18669.Q8N0Y7	-0.422969	4.63541e-05	7.89492e-05
RCC1	P18754	1.04995	2.56245e-12	1.32811e-11
LIG1	P18858	0.0494187	0.933529	0.940508
ATP5J	P18859	-0.144669	0.0168991	0.0217203
XRCC1	P18887	-0.673455	1.00672e-07	2.3826e-07
MYL12A;MYL12B	P19105.O14950	-0.807392	4.32449e-10	1.46802e-09
PLCG1	P19174	-0.633084	0.000189901	0.00030454
UGT1A6	P19224.O60656.P22309.P35504	-0.992728	1.70045e-05	3.05038e-05
NCL	P19338	-0.0979216	0.143883	0.16641
HK1	P19367	1.17712	1.22081e-17	4.6018e-16
POLR2C	P19387	-0.914859	2.24233e-12	1.17318e-11
POLR2E	P19388	0.120544	0.0581349	0.0705583
NDUFV2	P19404	-0.0631092	0.454361	0.487936
GGT1	P19440.Q9BX51	0.0329546	0.213184	0.240739
ERCC3	P19447	-1.08954	9.31553e-16	1.24403e-14
TRIM21	P19474	-1.13636	2.73625e-09	8.05321e-09
EIF2AK2	P19525	-0.106753	0.456619	0.490124
SRM	P19623	-0.847518	9.22563e-12	4.24265e-11
ORM2	P19652	-1.44117	2.84209e-09	8.34794e-09
CSNK2A2	P19784	-0.372022	0.000900049	0.00133551
AOC1	P19801	0.517594	0.514204	0.545353
ITIH2	P19823.CON__Q9TRI1	-0.871461	1.84959e-05	3.30062e-05
ITIH1	P19827	-0.619451	0.0051747	0.00701586
NFKB1	P19838	-1.16246	1.09555e-15	1.4414e-14
NCF2	P19878	-1.54689	3.32669e-06	6.51423e-06
TYMP	P19971	1.8782	1.01589e-10	3.84811e-10
ATP2B1	P20020	-0.0167647	0.818827	0.8344
HLA-DPA1	P20036	-0.56121	0.12268	0.143191
EIF2S2	P20042	0.298286	1.64185e-07	3.77328e-07
ANXA7	P20073	-0.473352	1.49319e-10	5.48429e-10
TPSB2;TPSAB1	P20231.Q15661.Q9BZJ3	-1.17388	3.60118e-05	6.19281e-05
ALOX5AP	P20292	-1.33583	2.73632e-09	8.05321e-09
RAB4A	P20338	0.0402105	0.566891	0.596537
RAB5A	P20339	-0.142073	0.111625	0.131113
RAB6A	P20340	0.488549	3.41687e-14	2.88327e-13
MSH3	P20585	-0.788939	3.87552e-09	1.11262e-08
MX1	P20591	1.38929	1.89149e-05	3.37132e-05
MX2	P20592	-0.36412	0.222951	0.251131
PSMB1	P20618	-0.0205721	0.839203	0.852625
M6PR	P20645	0.243099	0.0269585	0.0338851
COX5A	P20674	0.740512	2.92686e-12	1.49951e-11
LMNB1	P20700	0.640558	7.76676e-10	2.52292e-09
ITGAX	P20702	-0.880189	0.0042606	0.00582444
PZP	P20742	-0.516622	0.000837928	0.00124833
OGN	P20774	-6.46432	1.44738e-18	1.99199e-16
CAST	P20810	-1.29458	1.52921e-15	1.89426e-14
IMPDH1	P20839	0.132883	0.779406	0.79642
COL5A1	P20908	-1.73131	5.85125e-09	1.63651e-08
AGA	P20933	0.860985	3.93916e-08	9.86343e-08
RASA1	P20936	-1.32783	3.30771e-15	3.67735e-14
PTMS	P20962	-2.40726	2.59907e-18	2.34529e-16
CDK11B	P21127	0.377515	1.98894e-05	3.53793e-05
GSTM3	P21266	-2.38079	1.27641e-14	1.19502e-13
ATP6V1B2	P21281	0.785252	1.88316e-11	8.10928e-11
ATP6V1C1	P21283	0.266499	0.0129646	0.0168531
CSRP1	P21291	-1.73112	1.18667e-12	6.67145e-12
FLNA	P21333	-0.948683	1.67117e-08	4.39367e-08
MAOA	P21397	-0.919558	0.00320021	0.00444729
ACO1	P21399	-0.847619	2.87578e-12	1.47504e-11
NT5E	P21589	-4.53808	5.47335e-18	3.19651e-16
GPD1	P21695	-2.701	2.96195e-13	1.92294e-12
MDK	P21741	-0.594818	0.000653403	0.000985311
MSR1	P21757	-1.60238	1.69608e-08	4.45509e-08
VDAC1	P21796	1.55579	3.27975e-16	5.2103e-15
BGN	P21810	-2.83597	2.26113e-16	3.85259e-15
SDHB	P21912	0.432805	1.78843e-05	3.19666e-05
CD9	P21926	1.08275	1.25281e-12	7.00788e-12
BCKDHB	P21953	-0.490146	0.00019179	0.000307127
COMT	P21964	-0.468568	8.44957e-05	0.000140626
TGM2	P21980	0.174492	0.200641	0.227441
MUT	P22033	-0.0711171	0.575352	0.604868
OSBP	P22059	1.16324	8.18286e-18	3.59047e-16
PCMT1	P22061	-0.845636	2.30053e-17	6.55797e-16
FBL	P22087	0.539704	3.41552e-07	7.49695e-07
GART	P22102	0.803762	7.77067e-14	5.99996e-13
TNXB	P22105.Q16473.REV__Q96CG3	-3.57335	2.3934e-13	1.61264e-12
CDH3	P22223	-0.82656	1.43494e-06	2.91244e-06
PAICS	P22234	0.650425	7.58638e-10	2.46793e-09
SCP2	P22307	0.428835	5.10488e-05	8.64816e-05
UBA1	P22314	0.747887	2.71725e-13	1.78487e-12
GPX3	P22352	-1.89567	2.0311e-08	5.28204e-08
NME2	P22392	0.988476	2.99034e-15	3.37514e-14
ENPP1	P22413	-1.60501	3.54026e-09	1.02164e-08
FDXR	P22570	-0.23845	0.170891	0.195763
HNRNPA2B1	P22626	0.295433	0.000550612	0.000837978
RFX1	P22670	-0.927555	8.53865e-09	2.33239e-08
CALB2	P22676	-1.9357	2.34471e-12	1.22382e-11
UQCRC2	P22695	0.44093	8.02987e-07	1.6806e-06
CPN2	P22792	-2.18947	8.46009e-12	3.91911e-11
FECH	P22830	-0.185788	0.685787	0.708737
MMP8	P22894	-1.44685	2.79085e-06	5.50618e-06
MRC1	P22897	-0.47968	0.12268	0.143191
CES1	P23141.Q9UKY3	-2.21697	1.50412e-07	3.4675e-07
FBLN1	P23142	0.00970911	0.378122	0.411228
TCEA1	P23193	-0.0863696	0.232549	0.26095
PTGS1	P23219	1.26366	9.66332e-05	0.00015981
ITGA6	P23229	0.359671	0.0187587	0.0239988
SFPQ	P23246	0.409765	1.16156e-07	2.71853e-07
TUBG1;TUBG2	P23258.Q9NRH3	-1.21519	5.68071e-17	1.30892e-15
PPIB	P23284	0.57256	8.52773e-10	2.75202e-09
ME2	P23368	1.02392	1.74238e-14	1.5685e-13
GLDC	P23378	-0.822037	0.0018889	0.00269057
WARS	P23381	1.02037	1.7445e-07	3.98901e-07
RPS3	P23396	0.469842	1.68286e-12	9.06015e-12
GCSH	P23434	-0.586195	0.000186183	0.000298901
RPS6KB1	P23443	-0.197659	0.035613	0.0441514
PTPRE	P23469	-1.4648	1.1215e-09	3.51715e-09
SP100	P23497	-0.63206	4.13043e-07	8.97365e-07
AHCY	P23526	0.820579	1.89216e-12	1.01041e-11
CFL1	P23528	0.62511	2.69103e-10	9.50518e-10
EIF4B	P23588	0.180154	0.0362729	0.044932
F8A1	P23610	0.21284	0.0116661	0.0152409
ATP2B4	P23634	-0.296225	0.0938205	0.111377
CPT2	P23786	1.47973	1.91464e-13	1.32417e-12
DTYMK	P23919	0.767644	1.02353e-11	4.6735e-11
RRM1	P23921	-0.385124	0.00937636	0.012395
CMA1	P23946	-2.81364	8.2064e-10	2.65412e-09
LAMA2	P24043	-2.1223	1.11221e-10	4.16681e-10
PRTN3	P24158	0.4775	0.484171	0.516829
GPT	P24298	-2.03836	2.37849e-08	6.12825e-08
NR2F2	P24468	-2.61652	2.40644e-18	2.27691e-16
EEF1B2	P24534	0.442699	1.98192e-11	8.49094e-11
ATP5F1	P24539	0.965911	1.52298e-16	2.74198e-15
TBXAS1	P24557	-0.351508	0.0273048	0.0342716
IGFBP5	P24593	-2.0774	2.46119e-13	1.64833e-12
ACP1	P24666	0.12674	0.0167281	0.0215194
ACAT1	P24752	-0.56021	1.64749e-08	4.33578e-08
TNC	P24821	0.434746	0.251068	0.280246
MYL9	P24844	-3.36195	5.06955e-15	5.36768e-14
POLR2A	P24928	0.0334799	0.648665	0.673975
CDK2	P24941	-0.164812	0.573656	0.603369
ADRBK1	P25098.P35626	-0.238429	0.228676	0.256993
MCM3	P25205	1.15076	4.7295e-08	1.17303e-07
AZGP1	P25311	-1.20695	1.83904e-09	5.57477e-09
MPST	P25325	-0.702134	1.47067e-09	4.5269e-09
LAMA1	P25391	-1.43046	2.15011e-05	3.80183e-05
RPS12	P25398	-0.0894646	0.118503	0.13869
YY1	P25490	-1.41635	1.28817e-15	1.64143e-14
DNAJB1	P25685	-0.084044	0.146292	0.168845
DNAJB2	P25686	-1.1664	7.36143e-11	2.86926e-10
ATP5A1	P25705	0.53733	8.19692e-10	2.65412e-09
CTSS	P25774	-1.55248	1.47084e-09	4.5269e-09
PSMA1	P25786	0.0983729	0.0487663	0.0596763
PSMA2	P25787	0.0536256	0.20819	0.235458
PSMA3	P25788	0.208792	2.32352e-05	4.0873e-05
PSMA4	P25789	-0.0816506	0.155494	0.178912
S100P	P25815	-0.467449	0.089746	0.106768
ITGA3	P26006	-0.514884	0.0279193	0.034964
PTX3	P26022	-0.5139	0.00296374	0.00413807
MSN	P26038	0.351178	1.21114e-06	2.48315e-06
DDX6	P26196	0.214264	0.000604464	0.000915549
CTNNA2	P26232	-1.80928	3.46103e-10	1.19963e-09
DNMT1	P26358	-0.348731	0.0104845	0.0137697
U2AF2	P26368	-0.221311	0.0019128	0.00272199
RPL13	P26373	0.534745	2.6234e-11	1.09955e-10
IVD	P26440	0.641446	7.48872e-08	1.80305e-07
S100A4	P26447	-0.1941	0.844072	0.857375
MGAT1	P26572	-0.87331	1.65322e-07	3.79353e-07
HMGB2	P26583	-1.10379	2.14073e-13	1.46685e-12
PTBP1	P26599	0.00948375	0.70788	0.729703
TARS	P26639	0.821265	2.71803e-14	2.37055e-13
VARS	P26640	0.740776	6.68229e-15	6.91073e-14
EEF1G	P26641	1.19031	1.90587e-18	2.11885e-16
FKBP2	P26885	-0.632162	2.1436e-09	6.41516e-09
MST1	P26927	-1.37729	3.39576e-08	8.59473e-08
STOM	P27105	-1.07486	5.5696e-07	1.19191e-06
AK4	P27144	0.822414	3.32663e-06	6.51423e-06
PON1	P27169	-1.72005	1.13907e-09	3.56471e-09
MAOB	P27338	-2.48445	3.46311e-12	1.74017e-11
YWHAQ	P27348	-0.542997	1.5048e-10	5.51119e-10
MAPK3	P27361	-0.847636	9.0672e-12	4.17843e-11
MARK3	P27448.Q96L34	0.949348	1.47733e-14	1.36584e-13
CALML3	P27482	-0.850117	3.70415e-09	1.06686e-08
DPP4	P27487	-0.805214	0.0117907	0.0153989
RPL10	P27635	0.601227	1.68485e-11	7.33123e-11
RPA1	P27694	-0.421926	2.15899e-06	4.30171e-06
APEX1	P27695	-0.371926	0.000119744	0.000195773
DCK	P27707	-1.19062	6.54168e-09	1.81262e-08
CAD	P27708	1.12716	3.02383e-15	3.4043e-14
CALR	P27797	0.228969	0.00884565	0.0117248
MAP4	P27816	-0.524776	1.37727e-07	3.18844e-07
CANX	P27824	0.484226	4.32315e-06	8.34058e-06
PIK3R1	P27986	-0.466405	0.00103277	0.00152178
PSMB8	P28062	0.392119	1.20365e-05	2.19827e-05
PSMB9	P28065	-0.295654	0.577902	0.607261
PSMA5	P28066	-0.0307668	0.836284	0.850241
PSMB4	P28070	0.323052	5.23958e-06	1.0009e-05
PSMB6	P28072	0.211375	0.00304887	0.0042476
PSMB5	P28074	0.125762	0.0334851	0.041641
GSTM2	P28161	-3.87555	1.14644e-18	1.99199e-16
ABCD3	P28288	2.04108	2.08871e-15	2.45079e-14
TMOD1	P28289.Q9NZQ9	-2.52972	1.41996e-17	5.01155e-16
SSFA2	P28290	-0.886561	1.32299e-06	2.6963e-06
ACADL	P28330	-1.33359	2.07911e-09	6.25138e-09
NDUFS1	P28331	0.0633749	0.192448	0.218823
POLD1	P28340	-0.640482	3.33768e-05	5.75966e-05
TEAD1	P28347.Q15561.Q15562	-1.95612	1.4824e-17	5.15019e-16
SMARCA1	P28370	-1.50552	1.32718e-14	1.23991e-13
MAPK1	P28482	-0.327894	7.80433e-08	1.87422e-07
GCA	P28676	0.629099	8.14896e-05	0.000135775
GRN	P28799	0.376272	0.0409478	0.0504557
PTPRM	P28827	-0.269869	0.126961	0.147761
LAP3	P28838	0.768968	5.27021e-09	1.47877e-08
CD38	P28907	-0.708792	0.00265506	0.00372344
GTF2E1	P29083	-0.926339	6.13426e-10	2.02517e-09
TPP2	P29144	0.358748	0.00453555	0.00619079
IMPA1	P29218	-0.435528	0.000253557	0.000401556
PTPN6	P29350	1.04657	9.90031e-10	3.14926e-09
SHC1	P29353.P98077.Q6S5L8	0.782987	1.86063e-10	6.67276e-10
MPG	P29372	-1.06008	4.20447e-13	2.61867e-12
CRABP2	P29373	0.139788	0.684872	0.708121
TKT	P29401	0.442734	0.000944568	0.00139691
CASP1	P29466	-0.906245	0.00626252	0.00842135
LMOD1	P29536	-3.2796	2.00651e-15	2.37313e-14
PML	P29590	0.176464	0.131039	0.152229
SERPINA4	P29622	-2.07557	2.58066e-11	1.08266e-10
EEF1D	P29692	0.867452	3.90577e-16	5.97216e-15
OAS2	P29728	-0.0288312	0.829486	0.843909
CRABP1	P29762	1.23297	0.00251717	0.00353788
MARCKS	P29966	-1.03738	1.95547e-09	5.90796e-09
GNA11	P29992	-1.54244	7.15029e-16	1.00624e-14
ALDH4A1	P30038	-0.259587	0.305003	0.335813
ERP29	P30040	0.599556	2.36114e-08	6.09047e-08
PRDX6	P30041	-0.418037	0.000275216	0.000434311
BLVRB	P30043	-1.05921	4.32768e-10	1.46802e-09
PRDX5	P30044	0.544659	4.04845e-05	6.93775e-05
DDT;DDTL	P30046.A6NHG4	-0.200342	0.0183228	0.0234764
PRDX3	P30048	0.541318	1.48351e-07	3.42177e-07
ATP5D	P30049	0.369505	1.5892e-05	2.86391e-05
RPL12	P30050	-0.157659	0.000587958	0.000891313
ECHS1	P30084	0.741683	3.90327e-09	1.11986e-08
CMPK1	P30085	0.501102	8.57207e-06	1.59439e-05
PEBP1	P30086	-1.32768	1.99819e-17	6.09877e-16
PDIA3	P30101	1.07211	1.5076e-15	1.87271e-14
PPP2R1A	P30153	0.0739424	0.154768	0.178212
PPIF	P30405	-0.326032	0.0135661	0.017609
NMT1	P30419	-0.0261047	0.595033	0.623496
HMOX2	P30519	-0.0107487	0.884199	0.894661
ADSS	P30520	0.929181	5.03978e-09	1.42207e-08
LRPAP1	P30533	-0.145508	0.0796429	0.0952849
ADSL	P30566	0.312285	0.000409086	0.000632547
PKLR	P30613	-0.157979	0.0620357	0.0751288
CLIP1	P30622	-0.363743	0.00377001	0.00519369
SRI	P30626	-0.690265	2.10103e-10	7.48661e-10
GSTT1	P30711	-2.50217	3.78968e-16	5.83139e-15
SERPINB1	P30740	0.260561	0.0530499	0.0646868
ALDH1B1	P30837	-0.968123	8.06478e-05	0.000134423
ALDH3A1	P30838	-1.12161	5.69233e-06	1.08086e-05
POLR2B	P30876	0.358833	2.65266e-05	4.6333e-05
SDHA	P31040	0.795581	3.21838e-13	2.07422e-12
CORO1A	P31146	0.758726	0.000718862	0.00107672
GDI1	P31150	-0.847703	1.83223e-15	2.20214e-14
S100A7	P31151	-2.19946	2.97216e-10	1.04157e-09
MAT2A	P31153	0.181896	0.00131357	0.00191093
PRKAR2B	P31323	-4.88626	8.09545e-18	3.59047e-16
CPS1	P31327	-1.82561	5.1437e-08	1.26656e-07
RRM2	P31350	-0.159472	0.654944	0.679388
DNAJA1	P31689	0.779248	9.89872e-16	1.31011e-14
AKT1	P31749	0.529057	0.000138682	0.000225822
AKT2	P31751	-0.243706	0.069715	0.0837672
UQCRC1	P31930	0.600612	6.20966e-08	1.51146e-07
HIBADH	P31937	-0.364306	0.00117306	0.00171714
ATIC	P31939	0.458409	6.29523e-07	1.33633e-06
HNRNPH3	P31942	-0.623104	3.58678e-11	1.47009e-10
HNRNPH1	P31943	0.493037	2.89372e-07	6.41176e-07
CASP14	P31944	-2.37206	5.32178e-11	2.12632e-10
YWHAB	P31946	-0.0695231	0.130403	0.151569
SFN	P31947	0.873172	0.000324199	0.000506053
STIP1	P31948	0.0499578	0.434346	0.468027
S100A11	P31949	1.00773	1.37175e-11	6.0941e-11
PRDX2	P32119	-0.797979	2.09308e-09	6.28913e-09
PYCR1	P32322	1.33677	1.33963e-06	2.72896e-06
GBP1	P32455	0.427436	0.032665	0.0406667
GBP2	P32456	-0.805242	0.000361759	0.000562105
ELF1	P32519	-0.269076	0.00982771	0.0129493
CTH	P32929	-1.30971	5.46995e-05	9.25603e-05
RPL9	P32969	-0.0706388	0.239932	0.268828
ACSL1	P33121	1.18259	1.80428e-07	4.11679e-07
KIF5B	P33176	1.08286	3.85773e-18	2.68109e-16
CSTF2	P33240	-0.0315827	0.792808	0.809185
LSP1	P33241	0.0530154	0.612395	0.639578
DUT	P33316	-0.304609	0.00563028	0.00760798
ABCC1	P33527	0.315945	0.0295543	0.0369284
ABCD1	P33897	-0.746918	0.000197553	0.000316014
MCM4	P33991	1.7402	1.66046e-10	6.01798e-10
MCM5	P33992	1.31425	1.76833e-07	4.04099e-07
MCM7	P33993	1.37145	4.83011e-08	1.19264e-07
GALNS	P34059	1.1834	5.10112e-12	2.48191e-11
SHMT1	P34896	-0.13053	0.610649	0.637904
SHMT2	P34897	2.54343	7.17674e-19	1.99199e-16
EPHX2	P34913	-1.92392	7.8233e-12	3.65443e-11
HSPA4	P34932	0.856992	1.73964e-14	1.5685e-13
MPI	P34949	-0.992211	7.84525e-14	6.04642e-13
GPC1	P35052	-1.56313	2.75866e-11	1.15407e-10
PFN2	P35080	-0.442167	0.000908116	0.00134658
CA8	P35219	0.0892131	0.541051	0.571238
CTNNA1	P35221.REV__Q9P2T0	0.79387	1.25672e-13	9.22215e-13
CTNNB1	P35222	0.836679	7.49072e-12	3.51045e-11
PHB	P35232	0.992772	2.53146e-17	7.04075e-16
SERPINB6	P35237	-1.48565	6.95269e-18	3.36134e-16
RDX	P35241	-1.17526	9.4164e-17	1.8611e-15
RPA3	P35244	-1.11738	7.16344e-17	1.5242e-15
RFC4	P35249	-0.401061	0.00124695	0.00182227
RFC2	P35250	-0.240687	0.0586323	0.0711427
RFC1	P35251	-0.590568	4.72959e-08	1.17303e-07
RPL22	P35268	0.318569	2.1467e-07	4.83607e-07
GTF2F1	P35269	0.487627	1.32294e-06	2.6963e-06
SPR	P35270	-0.0366811	0.704181	0.726228
THBS2	P35442	-1.15248	0.00114268	0.00167596
IDUA	P35475	-0.783226	8.57251e-06	1.59439e-05
SAA4	P35542	-1.25958	6.95101e-06	1.30537e-05
FBN1	P35555	-2.13305	1.68741e-10	6.10072e-10
FBN2	P35556	0.44811	0.496699	0.528426
PCK1	P35558	-0.568454	8.71667e-05	0.000144963
AGL	P35573	0.729942	1.7725e-06	3.5586e-06
MYH9	P35579.REV__Q9UKV3	0.791577	4.16515e-14	3.46213e-13
MYH10	P35580	-0.335651	0.0190745	0.0243678
COPB2	P35606	1.44989	9.17184e-19	1.99199e-16
SOAT1	P35610	0.182366	0.0950476	0.112684
ADD1	P35611	-0.650429	5.35549e-07	1.14997e-06
BSG	P35613	0.723698	4.79624e-08	1.18498e-07
TIMP3	P35625	-4.01794	1.95564e-16	3.38395e-15
FUS	P35637	-0.0558548	0.650454	0.675361
NUP214	P35658	0.304296	3.62064e-05	6.22381e-05
DEK	P35659	-0.33794	0.000109269	0.000179571
MYH11	P35749	-2.71802	7.91783e-14	6.0918e-13
GLRX	P35754	0.784358	0.00865461	0.0114818
PPM1A	P35813	-0.393619	6.86082e-05	0.000115089
IGFALS	P35858	-2.49768	1.33719e-11	5.9584e-11
HMGCL	P35914	0.705219	4.28637e-08	1.06907e-07
PSMC2	P35998	0.487922	1.00271e-13	7.53221e-13
CHI3L1	P36222	0.313045	0.686703	0.709354
GGT5	P36269	-2.7567	2.38579e-09	7.09208e-09
ARL2	P36404	-0.569503	2.13819e-05	3.78688e-05
ARL3	P36405	-0.833815	4.07058e-11	1.65465e-10
MAP2K2	P36507	-0.899191	1.04586e-12	5.93991e-12
ATP5C1	P36542	0.0700207	0.623796	0.650263
ATP6V1E1	P36543.Q96A05	0.869711	7.62172e-12	3.56777e-11
CPOX	P36551	0.405118	0.000174554	0.000281461
RPL4	P36578	0.769554	2.71256e-14	2.37055e-13
NUDT1	P36639	-0.516776	0.00426022	0.00582444
LONP1	P36776	0.99871	1.6741e-15	2.03965e-14
PGM1	P36871	-0.823297	2.47312e-11	1.04345e-10
PPP1CC	P36873	-0.99494	2.62937e-15	3.045e-14
GNL1	P36915	-0.522408	2.21383e-08	5.72423e-08
POLR2I	P36954	-0.87379	1.01955e-14	1.00087e-13
SERPINF1	P36955	-1.58351	5.74144e-13	3.47377e-12
DLST	P36957	0.123357	0.177997	0.203641
GMPR	P36959	-1.30803	8.82439e-06	1.6385e-05
GPX4	P36969	-1.01203	3.14235e-12	1.59703e-11
SRP14	P37108	-0.37378	5.41183e-05	9.16117e-05
NUP62	P37198	-0.171422	0.0284552	0.0356151
HPCAL1;HPCA	P37235.P84074	-0.636548	4.87596e-10	1.63409e-09
FDFT1	P37268	-0.286752	0.298014	0.328851
TAGLN2	P37802	0.385936	7.41768e-05	0.000124102
TALDO1	P37837	-0.734131	1.6145e-11	7.05271e-11
SNCA	P37840	-3.88668	1.42507e-15	1.79019e-14
ETFB	P38117	0.657065	8.06837e-14	6.1969e-13
RBMX	P38159.O75526.Q8N7X1	0.116447	0.0312681	0.0390258
GGCX	P38435	-0.921367	2.74174e-05	4.77201e-05
LIPA	P38571	-1.62344	1.01349e-09	3.2124e-09
ATP6V1A	P38606	0.922264	1.79611e-15	2.17047e-14
HSPA9	P38646	1.30851	1.27281e-17	4.7224e-16
EIF4A3	P38919	0.405897	2.17609e-09	6.50779e-09
RPS19	P39019	0.312824	3.39186e-05	5.84749e-05
RPL3	P39023	0.459805	6.88682e-11	2.71024e-10
COL15A1	P39059	-1.96132	1.26409e-12	7.06206e-12
COL18A1	P39060	-1.20815	1.11224e-08	2.99221e-08
DDOST	P39656	0.394823	1.02089e-09	3.22838e-09
ANP32A	P39687.O43423	0.0862637	0.14457	0.167117
FEN1	P39748	0.973974	3.4348e-09	9.95086e-09
CAPG	P40121	1.72733	7.96895e-13	4.62636e-12
CAP2	P40123	-1.80387	1.1956e-11	5.4033e-11
TXLNA	P40222	0.221683	0.0114612	0.0149906
CCT6A	P40227	0.355164	1.31452e-06	2.68295e-06
NNMT	P40261	1.45557	1.20368e-05	2.19827e-05
PSMB10	P40306	0.188705	0.124806	0.145443
PBX1	P40424	-0.792103	0.000215842	0.000344526
RPL13A	P40429.Q6NVV1	0.962834	5.27273e-17	1.24769e-15
ARL1	P40616	0.744849	1.56583e-14	1.43869e-13
STAT3	P40763	0.647647	6.74683e-12	3.19182e-11
USP8	P40818	-0.521692	1.01365e-07	2.39524e-07
MDH1	P40925	-0.277332	0.000213697	0.000341469
MDH2	P40926	0.861767	7.33269e-14	5.71077e-13
RFC5	P40937	-0.502254	0.000502577	0.000768819
RFC3	P40938	-0.711707	6.45965e-07	1.36922e-06
HADHA	P40939	0.462022	2.58705e-07	5.75806e-07
EIF2S3;EIF2S3L	P41091.Q2VIR3	1.13339	1.17175e-18	1.99199e-16
CETN2	P41208.Q12798	-2.12241	5.2399e-18	3.19207e-16
EIF2D	P41214	-0.807709	6.98806e-08	1.68799e-07
MNDA	P41218	0.595534	0.031467	0.0392522
PRPH	P41219	-2.19863	5.91964e-12	2.84591e-11
UBA7	P41226	0.946495	7.13456e-08	1.72151e-07
NAA10	P41227.Q9BSU3	0.192613	0.0995687	0.117605
PPP1R2;PPP1R2P3	P41236.Q6NXS1	-0.569323	0.000100168	0.00016529
CSK	P41240.P42679	0.0667087	0.470283	0.503333
GARS	P41250	0.759667	5.53495e-10	1.84098e-09
IARS	P41252	1.29957	1.44717e-18	1.99199e-16
EIF1	P41567	-0.14554	0.0267005	0.0336291
PRKCI	P41743	0.577231	0.00087628	0.00130154
ACTR1B	P42025	-1.13552	3.79775e-17	9.81896e-16
ECI1	P42126	0.567259	4.43759e-07	9.60832e-07
TMPO	P42166	-0.337921	0.00188888	0.00269057
TMPO	P42167	-1.47151	1.08422e-17	4.26684e-16
STAT1	P42224	1.25204	6.84946e-10	2.24462e-09
STAT6	P42226	-1.02506	3.94823e-16	5.97216e-15
STAT5A	P42229	-1.00225	4.34745e-08	1.08309e-07
SKIV2L2	P42285	0.0223728	0.453613	0.487251
AKR1C3	P42330.P17516	-1.30331	1.21944e-06	2.49671e-06
ARHGAP25	P42331	-0.804014	0.00099249	0.00146534
MTOR	P42345	-0.0983186	0.557655	0.587513
PI4KA	P42356.A4QPH2	-0.345748	0.00162166	0.00232933
EPS15	P42566	-0.242309	0.00509548	0.00691263
CASP3	P42574	-0.565257	0.00652791	0.0087597
RPS27	P42677	0.557224	8.1692e-12	3.79652e-11
RBM34	P42696	-0.593285	7.81719e-05	0.000130394
LRPPRC	P42704	1.4796	9.31584e-18	3.73221e-16
ACAA2	P42765	-0.222591	0.083567	0.0996574
RPL35	P42766	0.564822	1.02102e-09	3.22838e-09
WAS	P42768	-0.814296	6.47922e-06	1.22141e-05
CDKN2A	P42771	-0.599701	0.000290327	0.000456859
PRCP	P42785	-0.549218	0.000459986	0.000706828
HTT	P42858	0.810744	8.61076e-07	1.79658e-06
ECE1	P42892	-1.40654	2.17746e-11	9.29289e-11
PAFAH1B1	P43034	-0.0312435	0.609776	0.637142
MCAM	P43121	-2.74057	2.24293e-13	1.52512e-12
CRAT	P43155	-0.404218	0.148379	0.171166
MATR3	P43243	0.158956	0.0145384	0.0188326
MSH2	P43246	-0.249948	0.03774	0.0466323
BTD	P43251	-1.48376	3.46929e-11	1.42458e-10
GPD2	P43304	1.40806	1.16897e-14	1.11808e-13
SSR1	P43307	-0.0157193	0.921659	0.929603
ALDH3B1	P43353.P48448	-0.89538	0.00164955	0.0023686
PTPN9	P43378	-0.437636	0.000147304	0.000239248
ZAP70	P43403	-2.19959	2.47318e-12	1.28334e-11
SYK	P43405	-0.426501	0.433618	0.467466
RANBP1	P43487	-0.595285	7.9597e-12	3.71425e-11
NAMPT	P43490	1.15763	6.3476e-13	3.78896e-12
AFM	P43652.CON__REFSEQ.XP_585019	-1.65961	1.47096e-09	4.5269e-09
PSMC4	P43686	0.268388	1.31452e-06	2.68295e-06
TSFM	P43897	0.310231	0.0163355	0.021038
VDAC2	P45880	0.362516	0.000109825	0.0001803
ACADSB	P45954	-0.276263	0.121776	0.142211
CBX5	P45973	-1.46919	3.08361e-16	4.98648e-15
USP5	P45974.Q92995	0.681697	2.30623e-14	2.03085e-13
MAPK9	P45984	-1.08689	3.32592e-11	1.37202e-10
MAP2K4	P45985	-0.152442	0.326618	0.358192
MKI67	P46013	-0.128683	0.686703	0.709354
PHKA2	P46019	-0.6416	3.44827e-05	5.939e-05
RANGAP1	P46060	0.435294	1.51692e-09	4.65544e-09
RECQL	P46063	0.0480471	0.274399	0.304684
NOP2	P46087	1.02827	4.5199e-14	3.73605e-13
ATRX	P46100	-0.637417	1.34053e-07	3.10972e-07
CRK	P46108	-1.06107	4.22229e-17	1.06082e-15
CRKL	P46109	-1.34702	1.24932e-16	2.33433e-15
MTIF2	P46199	-0.137424	0.450619	0.484268
BAG6	P46379	0.473537	3.43299e-10	1.19084e-09
NSF	P46459	0.90275	2.72745e-17	7.48703e-16
CDKN1B	P46527	-2.94651	4.12071e-18	2.73504e-16
MAP2K3	P46734	0.510658	2.658e-06	5.25572e-06
BRCC3	P46736	-0.292209	0.0606547	0.0735163
RPL27A	P46776	0.567638	3.32077e-14	2.80751e-13
RPL5	P46777	0.480429	9.98847e-13	5.69214e-12
RPL21	P46778	0.415075	1.26911e-07	2.95794e-07
RPL28	P46779	0.388649	3.77466e-08	9.4863e-08
RPS9	P46781	0.370992	1.14712e-09	3.58737e-09
RPS5	P46782	0.350922	1.06324e-08	2.87236e-08
RPS10;RPS10P5	P46783.Q9NQ39	-0.0223568	0.788967	0.806004
MAP1B	P46821	-2.36069	2.19611e-11	9.36345e-11
GNPDA1	P46926	-0.103682	0.25886	0.288726
YAP1	P46937	-1.33286	6.58407e-13	3.91959e-12
UTRN	P46939.Q13474	-0.708888	2.14562e-06	4.27873e-06
IQGAP1	P46940	0.487947	1.21379e-08	3.24576e-08
GYG1	P46976	-1.18846	4.36836e-15	4.69229e-14
STT3A	P46977	0.575806	9.1272e-11	3.48437e-10
PLA2G4A	P47712	-0.911667	6.11209e-05	0.000103112
CAPZA2	P47755	-0.52946	1.17544e-15	1.5329e-14
CAPZB	P47756	0.0273411	0.537757	0.568168
EIF1AX;EIF1AY	P47813.O14602	-0.669616	7.13561e-14	5.56796e-13
ALDH1A3	P47895	-0.393664	3.86334e-05	6.63076e-05
QARS	P47897	1.56904	2.90063e-18	2.34529e-16
RPL29	P47914	1.10534	1.40961e-15	1.77643e-14
ZFP36L2	P47974	-0.74126	7.35267e-10	2.39541e-09
UQCRFS1;UQCRFS1P1	P47985.P0C7P4	0.38859	5.05695e-06	9.67653e-06
XDH	P47989	-0.845561	0.00140773	0.00204248
ATP5O	P48047	0.188956	0.00693137	0.00927031
LIMS1	P48059	-0.892334	6.67737e-14	5.2847e-13
PREP	P48147	-0.0494822	0.365458	0.398235
ME1	P48163	-1.61618	3.40272e-12	1.71369e-11
PIP4K2A	P48426	-0.949337	4.53801e-09	1.28949e-08
ARCN1	P48444	1.0752	1.7085e-18	1.99199e-16
LSS	P48449	-0.268255	0.299752	0.330604
GCLC	P48506	-0.76251	0.000129221	0.000210802
GCLM	P48507	-0.730853	6.68355e-05	0.000112242
CD151	P48509	-0.153668	0.525508	0.556148
PSMD8	P48556	0.309235	1.08583e-05	1.99781e-05
PRRC2A	P48634	0.776396	1.28086e-11	5.74193e-11
GSS	P48637	0.477705	1.91521e-07	4.35332e-07
CCT5	P48643	0.446509	1.38387e-08	3.68388e-08
PTDSS1	P48651	-1.4789	4.67259e-12	2.29602e-11
NES	P48681	-2.18932	5.10108e-12	2.48191e-11
HSPA13	P48723	-0.224179	0.106942	0.125946
CSNK1A1;CSNK1A1L	P48729.Q8N752	0.68061	4.53927e-11	1.83177e-10
CSNK1D	P48730	0.387625	1.25269e-05	2.28317e-05
IDH2	P48735	2.35101	8.02291e-19	1.99199e-16
PITPNB	P48739	-0.065736	0.736786	0.756695
CD97	P48960	-1.24972	8.08234e-07	1.68981e-06
POLD2	P49005	0.0468358	0.856757	0.868672
MARCKSL1	P49006	-1.38892	3.51693e-10	1.2171e-09
PXN	P49023	-0.506272	0.000117951	0.000192983
MAPKAPK2	P49137	-1.10316	2.40795e-12	1.25388e-11
ALDH9A1	P49189	-0.713839	1.92714e-15	2.29144e-14
RPL34	P49207	0.664292	6.99242e-09	1.92779e-08
RPIA	P49247	0.0763137	0.73491	0.754942
LMAN1	P49257	0.785526	1.56029e-11	6.83609e-11
NASP	P49321	0.723727	5.49417e-06	1.04636e-05
FASN	P49327	1.95982	4.31359e-17	1.07165e-15
FNTA	P49354	-0.576508	3.51789e-08	8.87354e-08
FNTB	P49356	0.560324	6.11976e-13	3.66773e-12
CCT3	P49368	0.549254	2.41431e-13	1.6205e-12
MRPL19	P49406	0.777377	3.86972e-13	2.44155e-12
ARRB1	P49407	-1.8818	1.90809e-15	2.27487e-14
TUFM	P49411	1.11231	2.13369e-17	6.24695e-16
ALDH7A1	P49419	-0.694575	4.74614e-09	1.34458e-08
INPP1	P49441	-1.17063	1.31046e-10	4.86853e-10
SRP9	P49458	-0.208927	0.0105972	0.0139096
PCYT1A;PCYT1B	P49585.Q9Y5K3	-0.286229	5.67629e-05	9.59059e-05
AARS	P49588	0.296418	0.000580011	0.000880315
CARS	P49589	0.274866	0.000189895	0.00030454
HARS2	P49590	-0.58323	0.000115577	0.000189448
SARS	P49591	-0.286276	6.89091e-08	1.66662e-07
PPM1F	P49593	-1.29168	5.16562e-14	4.19955e-13
MAN2A2	P49641	-1.21106	2.22067e-07	4.99005e-07
CTCF	P49711	-0.325608	0.000309034	0.000483742
PSMB3	P49720	0.173001	0.0147913	0.0191333
PSMB2	P49721	0.180061	0.000220092	0.000350831
MCM2	P49736	1.81901	1.02141e-09	3.22838e-09
THBS3	P49746	-0.68359	0.0023082	0.00325653
COMP	P49747	-0.503615	0.00488341	0.0066372
ACADVL	P49748	0.52702	3.97165e-07	8.64086e-07
YLPM1	P49750	0.547246	5.46166e-06	1.04062e-05
ACOT2	P49753	-0.291805	0.024962	0.0315447
TMED10	P49755	0.842284	7.37365e-15	7.488e-14
RBM25	P49756	0.248776	0.000436899	0.000673212
NUMB	P49757	-1.12869	1.73325e-08	4.54467e-08
EIF2B2	P49770	-0.142014	0.490413	0.522363
HINT1	P49773	-0.304483	0.00147591	0.00213791
FHIT	P49789	-1.05115	4.85491e-09	1.37427e-08
NUP153	P49790	0.289622	0.0111403	0.0145837
RANBP2	P49792	0.388893	3.32656e-06	6.51423e-06
NDUFV1	P49821	-0.273151	6.54436e-05	0.000110036
GSK3A	P49840	-0.37971	0.000297393	0.000466825
GSK3B	P49841	-0.0243299	0.830457	0.844703
NT5C2	P49902	-0.835389	1.50544e-09	4.62339e-09
SEPHS1	P49903	-0.504012	1.2105e-07	2.82576e-07
CAMP	P49913	-0.131285	0.140506	0.162716
MTHFS	P49914	-0.785959	7.63187e-06	1.4272e-05
GMPS	P49915	0.629741	1.42522e-08	3.77953e-08
LIG3	P49916	0.870337	1.38142e-06	2.81226e-06
MRE11A	P49959	0.200214	0.0313684	0.0391401
ENTPD1	P49961	-1.31867	3.66047e-10	1.25992e-09
HNMT	P50135	-1.92754	7.02166e-15	7.19478e-14
GNAQ	P50148	-1.81405	1.65314e-18	1.99199e-16
GNG10	P50151	-0.178201	0.420575	0.454176
IDH3A	P50213	0.479927	3.56812e-08	8.99515e-08
SULT1A1	P50225	-0.736274	0.0290923	0.0363613
CRIP1	P50238	-1.26808	0.000276658	0.000436431
MMP14	P50281	-0.545122	9.03748e-05	0.00015002
PPOX	P50336	0.648791	4.70916e-06	9.03045e-06
GDI2	P50395	0.286332	9.02838e-06	1.67334e-05
EMD	P50402	-0.987441	3.83487e-13	2.42608e-12
CPT1A	P50416.Q92523	1.76343	1.83733e-16	3.21677e-15
GATM	P50440	-2.91651	7.67876e-16	1.07382e-14
SERPINB8	P50452	-1.24189	5.98076e-11	2.37468e-10
SERPINB9	P50453	0.153058	0.126342	0.147079
SERPINH1	P50454	0.785576	2.27757e-09	6.77936e-09
PDLIM4	P50479	-0.897947	0.000298831	0.000468913
ST13;ST13P5;ST13P4	P50502.Q8NFI4.Q8IZP2	-1.08089	8.63639e-18	3.59047e-16
VASP	P50552	0.073189	0.601952	0.62941
DNM2	P50570	0.665835	4.77893e-13	2.93248e-12
METAP2	P50579	0.15899	0.281003	0.311324
NUDT2	P50583	-0.333181	0.012214	0.0159098
CDK9	P50750	-0.575908	4.09338e-10	1.39596e-09
LRBA	P50851	1.80301	6.29828e-14	5.00151e-13
BCAM	P50895	-0.0791029	0.917706	0.926036
PPT1	P50897	-0.520005	2.03176e-09	6.11728e-09
RPL14	P50914	0.681751	1.43274e-14	1.32737e-13
CCT8	P50990	0.57047	9.20947e-14	6.97692e-13
CCT4	P50991	0.50049	8.9089e-12	4.11124e-11
ANXA11	P50995	0.29874	0.00015486	0.000251172
PAPOLA	P51003.Q9NRJ5	0.30553	0.279349	0.309792
FXR1	P51114	1.23021	3.37452e-15	3.73296e-14
RAB5C	P51148	-0.195253	0.00455334	0.00620963
RAB7A	P51149	-0.183502	0.000160329	0.000259735
RAB9A	P51151	-0.102372	0.598489	0.626526
RAB13	P51153.Q96E17	0.636596	5.71306e-10	1.89459e-09
RAB27A	P51159	-0.147296	0.3422	0.374542
PLCD1	P51178	-2.25018	3.63978e-17	9.57756e-16
DAP3	P51398	0.708792	3.99506e-08	9.98702e-08
DUSP3	P51452	-1.42688	1.26003e-09	3.91569e-09
SMARCA2	P51531	-1.88197	5.86331e-17	1.33106e-15
SMARCA4	P51532	-0.716058	1.45656e-08	3.85555e-08
IDH3G	P51553	0.087914	0.201084	0.227884
GALK1	P51570	-0.0771429	0.547661	0.577805
SSR4	P51571	1.19429	1.91722e-17	5.96215e-16
BCAP31	P51572	0.503753	3.91086e-08	9.8036e-08
TPMT	P51580	-0.0788437	0.923636	0.931175
RENBP	P51606	-0.66658	0.000361759	0.000562105
MECP2	P51608	-2.86634	6.00058e-19	1.99199e-16
HCFC1	P51610	-0.414018	1.67554e-07	3.84278e-07
ALDH3A2	P51648	-0.732254	0.000370435	0.000575183
ALDH5A1	P51649	1.18288	6.79635e-10	2.22886e-09
HSD17B4	P51659	1.74824	1.85723e-17	5.87958e-16
PSMD7	P51665	0.53709	6.90367e-10	2.25752e-09
SUOX	P51687	0.333577	0.00527522	0.00713905
SGSH	P51688	-0.0882317	0.766068	0.784233
ARSD	P51689.Q5FYA8.P54793	-0.497341	6.47644e-05	0.00010897
STAT5B	P51692	-1.04172	2.39072e-11	1.01068e-10
USP11	P51784	-0.896484	5.79381e-06	1.09966e-05
VAMP7	P51809	-0.805084	1.13796e-06	2.33958e-06
RPS6KA3	P51812.Q9UK32	-0.859055	8.71544e-08	2.08049e-07
TKTL1	P51854	-2.09916	3.03109e-11	1.25628e-10
HDGF	P51858	-0.361699	0.000102758	0.000169259
LUM	P51884.CON__Q05443	-3.15904	2.99733e-18	2.3802e-16
PRELP	P51888	-5.69011	1.17199e-18	1.99199e-16
CNN1	P51911	-4.8467	1.5405e-12	8.34421e-12
NDUFA8	P51970	0.00266598	0.364799	0.397808
HNRNPA3	P51991	0.0649593	0.183255	0.209172
PGD	P52209	0.921737	1.44439e-11	6.37928e-11
HNRNPM	P52272	0.502658	1.12573e-08	3.02668e-08
KPNA2	P52292	0.288706	0.0824618	0.0984187
KPNA1	P52294	0.519757	1.44456e-11	6.37928e-11
RAP1GDS1	P52306	0.215363	0.0650549	0.0785072
POLR2H	P52434	-0.0050568	0.382178	0.415435
MAP2K6	P52564	-0.350353	0.138174	0.160182
ARHGDIA	P52565	-0.192117	0.0229399	0.0290865
ARHGDIB	P52566	-0.0937917	0.535298	0.565835
AGFG1	P52594	0.0190817	0.679392	0.702781
HNRNPF	P52597	0.851002	3.72948e-14	3.13516e-13
STAT2	P52630	0.625161	0.000262317	0.000414396
MSH6	P52701	0.46561	0.00871784	0.0115623
KIF11	P52732	-0.634872	7.65624e-05	0.000127901
VAV2	P52735	-0.400223	0.0377399	0.0466323
HRSP12	P52758	-0.50784	0.0196554	0.0250739
SMS	P52788	-0.842066	5.19117e-12	2.52297e-11
HK2	P52789	0.391162	0.0369441	0.0456997
HK3	P52790	0.86141	0.0122141	0.0159098
MRPL12	P52815	0.248563	0.148729	0.171524
THOP1	P52888	-0.274035	0.0260271	0.0328348
CAPZA1	P52907	0.1888	0.0149964	0.0193758
CRIP2	P52943	-0.378147	0.0627344	0.0758726
NUP98	P52948	0.621409	8.66486e-09	2.36404e-08
BLVRA	P53004	-0.492709	5.59366e-08	1.37211e-07
SLC25A1	P53007	0.265305	0.0370567	0.0458262
PPP5C	P53041	-0.184395	0.0161692	0.0208358
ARFIP2	P53365	0.788062	1.2525e-07	2.92074e-07
ARFIP1	P53367	0.000302747	0.850897	0.863125
NUBP1	P53384	-0.726191	1.61512e-06	3.25586e-06
ACLY	P53396	0.590607	3.1561e-07	6.95857e-07
METAP1	P53582	0.446444	0.000561618	0.000854435
SUCLG1	P53597	0.370485	0.000316524	0.000494951
MVD	P53602	-0.323299	0.0320614	0.0399488
PGGT1B	P53609	-0.830583	7.49138e-12	3.51045e-11
COPB1	P53618	1.53952	8.77259e-19	1.99199e-16
COPA	P53621	1.62221	7.84493e-19	1.99199e-16
CTSC	P53634	1.7801	1.50576e-10	5.51119e-10
AP2S1	P53680	0.182153	0.00273207	0.00382903
HCCS	P53701	-0.764398	1.17805e-07	2.75437e-07
SMTN	P53814	-2.73554	6.33966e-11	2.50377e-10
IST1	P53990	-0.566448	4.06056e-10	1.38582e-09
SEC24C	P53992	1.25845	1.49805e-17	5.16419e-16
SUB1	P53999	0.0496878	0.970209	0.974372
CLNS1A	P54105	-0.240422	0.155497	0.178912
RARS	P54136	1.20782	2.77451e-18	2.34529e-16
ATXN3	P54252	-0.999589	1.64691e-10	5.97382e-10
CACNA2D1	P54289	-4.68689	1.97305e-18	2.14004e-16
YARS	P54577	0.401825	5.07779e-05	8.60554e-05
USP14	P54578	0.0226339	0.667575	0.691684
PRKAG1	P54619	-0.0197365	0.775589	0.792701
HSPA2	P54652	0.826244	4.32545e-05	7.38682e-05
BCAT1	P54687	0.279947	0.791849	0.808392
ATP1B3	P54709	0.166354	0.187402	0.213522
RAD23A	P54725	-1.02549	1.32118e-10	4.90016e-10
RAD23B	P54727	-0.403917	4.33772e-09	1.23494e-08
EPHB3	P54753	-0.150253	0.111906	0.131409
NAGLU	P54802	-0.622394	0.00612193	0.00824229
GALC	P54803	-0.418122	0.0030243	0.00421605
AK2	P54819	1.07174	2.79766e-14	2.4211e-13
ALDH18A1	P54886	1.83723	1.42083e-12	7.78134e-12
NAPA	P54920	-0.376763	2.29567e-07	5.14817e-07
MFAP2	P55001	-1.25623	7.41212e-06	1.38844e-05
AIF1	P55008	-0.473416	0.0507982	0.0620433
EIF5	P55010	-0.453716	4.34721e-08	1.08309e-07
SLC12A2	P55011	0.852285	0.00017456	0.000281461
PSMD4	P55036	-0.221742	2.4421e-05	4.28572e-05
DRG2	P55039	-0.497067	1.67191e-05	3.00525e-05
PLTP	P55058	0.430829	0.319305	0.350952
CSE1L	P55060	1.1128	1.84986e-15	2.21734e-14
VCP	P55072	0.367354	2.48532e-07	5.53719e-07
MFAP1	P55081	-0.381445	6.78948e-05	0.000113935
HADHB	P55084	0.106484	0.327844	0.359449
MANF	P55145	0.367648	1.3412e-05	2.4404e-05
MTTP	P55157	-0.0050891	0.959294	0.964936
NCKAP1L	P55160	-0.47912	0.102154	0.120531
MLLT4	P55196	1.21118	9.21496e-13	5.2876e-12
NAP1L1	P55209	0.0323571	0.70418	0.726228
CASP7	P55210	-0.879376	4.37792e-08	1.09007e-07
CASP6	P55212	1.14503	5.06152e-11	2.0279e-10
GP2	P55259	-2.44717	1.67002e-12	9.01286e-12
ADK	P55263	-0.289124	0.0423197	0.0520884
ADAR	P55265	0.417533	1.1154e-07	2.62027e-07
LAMB2	P55268	-2.24249	9.04039e-14	6.88401e-13
CDH11	P55287	-2.71631	1.23647e-16	2.32008e-15
CDH13	P55290	-2.01852	3.1149e-12	1.58671e-11
TPD52	P55327	1.47407	5.90087e-13	3.55572e-12
SEC13	P55735	0.194283	0.000322628	0.000503944
NHP2L1	P55769	0.120672	0.188235	0.214308
NPEPPS	P55786.A6NEC2	-0.0761391	0.0867249	0.10334
HNRNPH2	P55795	0.0165623	0.671203	0.694795
OXCT1	P55809.Q9BYC2	-0.941648	0.00151447	0.00218806
EIF3B	P55884	0.0666867	0.325388	0.357022
FCGRT	P55899	-1.82723	2.64427e-17	7.30378e-16
BID	P55957	0.0913253	0.594172	0.622887
ATP5J2	P56134	0.601909	3.28328e-12	1.66296e-11
RRP1	P56182	0.382931	0.000507275	0.00077574
MARS	P56192	1.23718	1.4044e-17	5.01155e-16
ITGA1	P56199	-1.98446	1.84274e-12	9.8612e-12
ARPP19	P56211	-1.81193	5.92601e-17	1.33106e-15
AP1S2	P56377	0.834424	8.16854e-09	2.23542e-08
ATP5I	P56385	0.26633	0.00314897	0.0043802
EIF6	P56537	0.104713	0.186985	0.213102
CTBP2	P56545	-0.394093	0.00134241	0.00195216
NDUFA6	P56556	-0.109394	0.385577	0.418618
TMEM33	P57088	0.995671	1.14479e-12	6.4523e-12
SYNJ2BP	P57105	-0.321962	0.0248017	0.0313511
GEMIN4	P57678	-0.614231	0.000107614	0.000176917
RAB25	P57735	0.112504	0.285481	0.315804
CORO7	P57737	1.03109	1.13901e-09	3.56471e-09
NUP107	P57740	0.268011	0.00131363	0.00191093
GSDMD	P57764	0.710785	1.58529e-06	3.20155e-06
EEFSEC	P57772	-0.338982	0.000293133	0.000460794
EPPK1	P58107	2.03533	2.17655e-07	4.89339e-07
MTPN	P58546	-0.509583	3.64833e-09	1.05215e-08
DEFA3	P59666	1.23333	0.0038903	0.0053461
GNG2	P59768	-2.20394	8.24643e-16	1.13185e-14
ARPC4	P59998	0.423828	2.19891e-06	4.37519e-06
CD81	P60033	-2.2752	7.75805e-16	1.07813e-14
SEC61G	P60059	1.25037	4.99945e-16	7.28936e-15
TPI1	P60174	0.407709	3.78742e-05	6.50296e-05
EIF3E	P60228	0.348752	1.15392e-07	2.70221e-07
SEC61B	P60468	0.82099	5.9251e-17	1.33106e-15
PPP4C	P60510	0.351195	2.29802e-05	4.04747e-05
MYL6	P60660	-0.884557	3.02924e-12	1.55018e-11
ACTB	P60709	0.760377	1.98737e-12	1.05463e-11
EIF4A1	P60842	0.946145	1.10609e-17	4.31471e-16
RPS20	P60866	0.283466	3.05766e-05	5.29494e-05
PRPS1	P60891	-1.37924	4.50042e-17	1.11185e-15
PSMA6	P60900	0.167593	0.000181597	0.000292119
S100A10	P60903	-1.62223	3.41839e-16	5.39063e-15
CDC42	P60953	0.0490823	0.724616	0.745573
DSTN	P60981	-0.794784	2.92936e-11	1.2186e-10
GMFB	P60983	-0.260507	0.0178979	0.0229639
RAB8A	P61006	-0.109615	0.961278	0.966276
SRP54	P61011	-0.075093	0.967232	0.972041
RAB2A	P61019	0.796952	9.81123e-17	1.9148e-15
RAB5B	P61020	-0.245232	1.64119e-07	3.77328e-07
RAB10	P61026	0.325061	0.000192723	0.00030851
UBE2M	P61081	-0.195087	0.0272177	0.0341721
UBE2K	P61086	0.507024	2.44737e-08	6.29464e-08
UBE2N	P61088	-0.0356109	0.631743	0.658084
RAB14	P61106	0.0306761	0.744307	0.763713
ACTR3	P61158	0.521586	1.19508e-11	5.4033e-11
ACTR2	P61160	0.426891	8.53667e-09	2.33239e-08
ACTR1A	P61163	-0.640885	4.39315e-12	2.17097e-11
TMEM258	P61165	0.756783	2.50715e-13	1.67163e-12
COPS2	P61201	-0.435165	7.55247e-14	5.87165e-13
ABCE1	P61221	0.357698	4.16592e-05	7.12532e-05
RAP1B	P61224	-0.864498	8.21559e-15	8.22854e-14
RAP2B	P61225	-0.311572	0.020521	0.0261407
RPS3A	P61247	0.188695	0.000511903	0.000782156
RPL26	P61254	0.670914	1.36598e-14	1.27348e-13
PSME3	P61289	1.15855	3.879e-17	9.91375e-16
RPL15	P61313	0.700024	1.50561e-14	1.3891e-13
MAGOH;MAGOHB	P61326.Q96A72	-0.131427	0.0695227	0.0835822
RPL27	P61353	0.421921	1.03344e-08	2.79885e-08
ATP6V0D1	P61421	1.06113	2.28569e-15	2.66085e-14
PCBD1	P61457	-0.125822	0.292272	0.322915
RPL37A	P61513.A6NKH3	0.581625	1.57639e-09	4.82578e-09
RHOA	P61586	-0.45626	1.85299e-09	5.61325e-09
NAA20	P61599	0.779164	1.08706e-09	3.4189e-09
NCALD	P61601	-1.46852	1.64693e-10	5.97382e-10
HSPE1	P61604	1.16097	1.54358e-13	1.09741e-12
SEC61A1	P61619.Q9H9S3	1.22947	3.94823e-16	5.97216e-15
LYZ	P61626	-0.961429	0.00206291	0.00292531
VBP1	P61758	-0.306242	2.00533e-06	4.00616e-06
STXBP1	P61764	-1.50763	1.02722e-12	5.84151e-12
B2M	P61769	1.0195	5.3921e-07	1.15727e-06
DAD1	P61803	0.952812	6.36671e-18	3.36134e-16
NPC2	P61916	1.05386	1.7458e-08	4.57221e-08
COPZ1	P61923	1.11219	4.51196e-16	6.7106e-15
UFM1	P61960	-0.634136	1.26621e-06	2.59008e-06
DCAF7	P61962	-0.33508	0.000580014	0.000880315
WDR5	P61964	-0.642555	1.47795e-08	3.90983e-08
AP1S1	P61966	0.530408	1.5104e-08	3.99332e-08
NUTF2	P61970	-1.43036	1.74697e-18	1.99199e-16
HNRNPK	P61978	0.490631	9.79937e-09	2.66043e-08
YWHAG	P61981	-0.302221	1.61627e-05	2.91034e-05
RRAS2	P62070	-1.43896	1.33714e-11	5.9584e-11
TIMM10	P62072	-0.347395	0.00172847	0.00247632
RPS7	P62081	0.0648823	0.29284	0.323463
PPP1CA	P62136	0.069863	0.115308	0.135127
PPP1CB	P62140	-0.279499	9.33451e-08	2.21775e-07
PSMC1	P62191	0.279656	4.46629e-07	9.665e-07
PSMC5	P62195	0.215638	4.68092e-06	8.98406e-06
RPS8	P62241	0.46305	1.04041e-13	7.77597e-13
RPS15A	P62244	0.245932	0.000168569	0.000272214
RPS16	P62249	0.459775	9.29216e-10	2.96642e-09
UBE2H	P62256	-0.355983	0.115891	0.135766
YWHAE	P62258	0.274082	0.00215648	0.00305021
RPS14	P62263	0.408066	1.56681e-10	5.72525e-10
RPS23	P62266	0.814815	2.96357e-15	3.35419e-14
RPS18	P62269	0.303158	1.95367e-07	4.42812e-07
RPS29	P62273	0.499605	1.76159e-06	3.5399e-06
RPS13	P62277	0.43512	4.56968e-09	1.29759e-08
RPS11	P62280	1.56548	2.08839e-18	2.15979e-16
SNRPE	P62304	0.139341	0.0842342	0.100426
SNRPF	P62306	-0.196166	0.172061	0.197053
SNRPG;SNRPGP15	P62308.A8MWD9	0.339681	0.000635707	0.000960255
LSM3	P62310	-0.495859	6.11817e-09	1.70584e-08
LSM6	P62312	-0.279833	0.00122006	0.00178532
SNRPD1	P62314	0.418954	8.07699e-08	1.9363e-07
SNRPD2	P62316	0.150475	0.0133312	0.0173091
SNRPD3	P62318	-0.116531	0.1519	0.17509
TMSB4X	P62328	-0.644281	0.000301631	0.00047314
ARF6	P62330	0.0212345	0.551815	0.581773
PSMC6	P62333	0.262716	2.03521e-07	4.59793e-07
RPL7A	P62424	0.368219	5.19052e-09	1.46063e-08
ETF1	P62495	0.314514	0.000892029	0.00132407
CNBP	P62633	-0.177356	0.0527452	0.0643333
RPS4X;RPS4Y2	P62701.Q8TD47	0.419476	6.39641e-12	3.05858e-11
PPP2CB	P62714	0.0371111	0.637055	0.662854
ACTA2	P62736	-2.27441	1.42606e-11	6.31014e-11
RPL23A	P62750	0.262099	1.86179e-06	3.72945e-06
RPS6	P62753	0.572332	4.6007e-14	3.78658e-13
HIST1H4A	P62805	0.142405	0.242633	0.271649
HIST1H2BC;HIST1H2BK	P62807.O60814	-0.364287	0.000251514	0.000398462
RAB1A	P62820	0.27659	2.14935e-05	3.80183e-05
RAN	P62826	0.66095	5.51579e-14	4.46467e-13
RPL23	P62829	0.528775	4.54754e-12	2.2386e-11
RAP1A	P62834	-1.82742	3.65279e-18	2.68109e-16
RPS15	P62841	-0.149627	0.175209	0.200504
RPS24	P62847	0.164486	0.00462446	0.00630055
RPS25	P62851	0.153245	0.00692848	0.00926924
RPS26;RPS26P11	P62854.Q5JNZ5	0.388182	1.39028e-06	2.8281e-06
RPS28	P62857	-0.0263624	0.653145	0.677682
GNB1	P62873.P16520	-0.953983	1.15612e-17	4.47067e-16
GNB2	P62879	-0.758635	8.26383e-13	4.77351e-12
RPL30	P62888	0.528212	1.01115e-13	7.58274e-13
RPL31	P62899	0.770837	1.71163e-11	7.43932e-11
RPL10A	P62906	-0.253486	4.05481e-05	6.94597e-05
RPL32	P62910	0.0798185	0.353059	0.385952
RPL11	P62913	0.21679	4.23239e-05	7.23345e-05
RPL8	P62917	0.547003	3.51461e-10	1.2171e-09
PPIA	P62937.P0DN26.A0A0B4J2A2.A0A075B767.A0A075B759.F5H284.P0DN37	-0.0262953	0.732031	0.752158
FKBP1A	P62942	-0.143403	0.0796404	0.0952849
RPS27A;UBA52;UBB;UBC	P62979.P62987.P0CG47.P0CG48	0.57834	8.69102e-07	1.81195e-06
GRB2	P62993	-0.33884	9.90427e-06	1.8299e-05
TRA2B	P62995	-0.143684	0.0545969	0.0663911
RAC1	P63000	-0.227748	6.68284e-05	0.000112242
AP2B1	P63010	0.453615	6.23152e-13	3.72467e-12
GNAI1	P63096	-1.57184	5.10414e-11	2.04303e-10
PPP3R1	P63098	-0.999533	1.00764e-10	3.82009e-10
YWHAZ	P63104	0.53572	1.6957e-07	3.88699e-07
PPP2R2A	P63151.Q00005.Q9Y2T4	-0.848757	1.27852e-10	4.76978e-10
SUMO1	P63165.G2XKQ0	0.666944	8.47364e-11	3.26536e-10
DYNLL1	P63167	0.068308	0.184089	0.209962
DYNLT1	P63172	-0.559215	1.08198e-06	2.23279e-06
RPL38	P63173	0.316282	1.1173e-05	2.0523e-05
SKP1	P63208	-1.09279	5.59285e-18	3.19651e-16
RPS21	P63220	-0.0169984	0.822697	0.837771
EIF5A;EIF5AL1	P63241.Q6IS14.Q9GZV4	0.0982198	0.18949	0.215681
GNB2L1	P63244	0.244388	3.74891e-06	7.30561e-06
UBE2I	P63279	-0.729389	1.37042e-12	7.56331e-12
TMSB10	P63313.CON__P21752	-0.556717	2.31042e-05	4.06676e-05
YBX1	P67809	0.672339	4.52294e-13	2.79355e-12
SEC11A	P67812	0.847658	3.6781e-17	9.62148e-16
CSNK2B	P67870	-0.33798	8.79306e-09	2.39747e-08
TPM4	P67936	-0.525792	3.11209e-06	6.10851e-06
UBE2L3	P68036.A0A1B0GUS4	-0.125237	0.275491	0.305742
EEF1A1;EEF1A1P5	P68104.Q5VTE0	1.99897	1.12909e-18	1.99199e-16
TUBA1B	P68363.Q9H853	0.76224	1.77682e-11	7.67881e-11
TUBA4A	P68366	0.431609	0.000680723	0.00102166
TUBB4B	P68371	0.809784	1.42833e-14	1.32605e-13
CSNK2A1	P68400	-0.211286	1.2104e-05	2.20962e-05
PAFAH1B2	P68402	-0.62802	5.88106e-11	2.33956e-10
HBB	P68871	-1.86458	7.87933e-10	2.55762e-09
HBG1	P69891	-1.94702	3.7939e-07	8.28657e-07
HBG2	P69892	-2.82121	9.33579e-08	2.21775e-07
HBA1	P69905	-1.83318	3.52758e-09	1.01865e-08
NOP14	P78316	-0.683345	1.75073e-06	3.51973e-06
IGBP1	P78318	-0.369734	0.00172115	0.00246822
PSPH	P78330	-1.28908	5.39048e-09	1.50955e-08
EIF4G2	P78344	0.493915	3.9388e-08	9.86343e-08
RPP30	P78346	0.304912	0.000227783	0.000362423
GTF2I	P78347.Q6EKJ0	0.461945	4.12136e-05	7.05454e-05
SRPK2	P78362	-0.157078	0.715303	0.736843
CCT2	P78371	0.567327	2.92355e-10	1.02658e-09
RAE1	P78406	0.102044	0.18368	0.20955
GSTO1	P78417	-0.817446	1.22728e-14	1.16151e-13
RELN	P78509	-1.16847	2.50068e-08	6.42064e-08
PRKDC	P78527	0.805608	2.09409e-14	1.86249e-13
ADAM17	P78536	-0.648096	1.0136e-07	2.39524e-07
BLOC1S1	P78537	-0.880363	1.08707e-09	3.4189e-09
MAP1A	P78559	-1.5953	8.87475e-10	2.84133e-09
HLA-DRB3	P79483	0.0250554	0.580458	0.609515
LCN2	P80188	1.83742	1.70039e-05	3.05038e-05
IFI35	P80217	0.968122	1.07865e-09	3.39954e-09
NUCB2	P80303	-0.0606129	0.48963	0.52178
ABAT	P80404	-1.6676	4.64496e-07	1.00419e-06
S100A12	P80511	-0.44538	0.0096519	0.0127327
BASP1	P80723	-2.44287	1.18805e-13	8.76186e-13
IGLV3-21	P80748	-1.57064	5.78987e-07	1.23549e-06
MRPS22	P82650	0.342385	0.00103732	0.00152798
MRPS25	P82663	-0.29889	0.0425729	0.0523717
MRPS10	P82664	0.212401	0.0262786	0.0331332
MRPS35	P82673	-0.27796	0.0279191	0.034964
MRPS5	P82675	-0.293996	0.0627352	0.0758726
MRPS36	P82909	-0.0158905	0.949378	0.95561
MRPS15	P82914	-0.40622	0.00667687	0.00894609
MRPS21	P82921	0.292065	0.0076933	0.0102493
MRPS34	P82930	-0.116377	0.423454	0.457063
MRPS6	P82932	0.386289	1.85069e-06	3.70941e-06
MRPS9	P82933	0.358863	0.00519454	0.00704058
HMGN5	P82970	-1.86646	5.17007e-15	5.44817e-14
SARNP	P82979	-0.435292	2.44068e-09	7.24546e-09
LACTB	P83111	-1.29777	2.99729e-09	8.78058e-09
COG7	P83436	0.475113	7.49824e-05	0.000125356
RPL24	P83731	0.37028	1.13009e-06	2.32661e-06
CBX1	P83916	-2.0204	2.89874e-16	4.73933e-15
ARF1;ARF3	P84077.P61204	0.494654	3.59056e-16	5.57606e-15
ARF5	P84085	0.786274	2.55398e-13	1.69276e-12
ERH	P84090	0.152328	0.0156237	0.0201563
RHOG	P84095	-0.431091	0.00016858	0.000272214
RPL19	P84098	0.982051	1.41011e-15	1.77643e-14
SRSF3	P84103	-0.283866	0.00237572	0.00334693
MXRA7	P84157	-2.68848	5.42728e-16	7.78552e-15
H3F3A	P84243	-0.344434	0.00395756	0.00543355
FOXK1	P85037	-1.16633	1.88372e-11	8.10928e-11
CCZ1;CCZ1B	P86791.P86790	-1.52759	9.44748e-10	3.01384e-09
DAB2	P98082	-1.23275	7.06294e-11	2.76487e-10
MUC5AC	P98088	-1.22042	6.47453e-08	1.57083e-07
FBLN2	P98095	-1.9347	9.41459e-07	1.95547e-06
HSPG2	P98160	-0.768134	4.48838e-06	8.63314e-06
ARHGAP4	P98171	-0.0627806	0.504617	0.536208
RBM10	P98175	0.0416145	0.111345	0.130819
RBM3	P98179	-0.250792	0.205951	0.233163
ATP2C1	P98194	0.266507	0.00951325	0.012561
ATP11A	P98196	-0.720325	0.0150486	0.0194313
CYCS	P99999.CON__P62894	1.2878	1.46875e-15	1.8347e-14
MPP1	Q00013	-1.37467	2.16207e-07	4.86821e-07
TFAM	Q00059	-0.420176	6.59391e-06	1.24045e-05
PITPNA	Q00169	-0.342743	9.56412e-05	0.000158231
SLC25A3	Q00325	1.67278	1.59814e-18	1.99199e-16
HDLBP	Q00341	1.30673	9.17083e-19	1.99199e-16
[truncated: 2,448 more rows]

## Sheet: Figure 2b
ID	Description	adj.P-values	Group	Catagory
GO:0006898	receptor-mediated endocytosis	0.00359	Down-regulated	Cell death
GO:0030100	regulation of endocytosis	0.0037505	Down-regulated	Cell death
GO:0006919	activation of cysteine-type endopeptidase activity involved in apoptotic process	0.029201	Up-regulated	Cell death
GO:2001238	positive regulation of extrinsic apoptotic signaling pathway	0.0213311	Down-regulated	Cell death
GO:0055001	muscle cell development	0.000123598	Down-regulated	Development
GO:0007492	endoderm development	0.0012335	Down-regulated	Development
GO:0060840	artery development	0.00361479	Down-regulated	Development
GO:0060537	muscle tissue development	0.00373549	Down-regulated	Development
GO:0048732	gland development	0.00641347	Down-regulated	Development
GO:0048821	erythrocyte development	0.0105901	Down-regulated	Development
GO:0001655	urogenital system development	0.0117234	Down-regulated	Development
GO:0061298	retina vasculature development in camera-type eye	0.012154	Down-regulated	Development
GO:0007422	peripheral nervous system development	0.0223881	Down-regulated	Development
GO:0007517	muscle organ development	0.0260861	Down-regulated	Development
GO:0001890	placenta development	0.0361557	Down-regulated	Development
GO:0048660	regulation of smooth muscle cell proliferation	0.00096295	Down-regulated	Development
GO:0048659	smooth muscle cell proliferation	0.00106383	Down-regulated	Development
GO:0045861	negative regulation of proteolysis	2.81035e-07	Down-regulated	DNA repair/damage
GO:0006979	response to oxidative stress	4.72527e-05	Down-regulated	DNA repair/damage
GO:0002283	neutrophil activation involved in immune response	2.11338e-06	Up-regulated	Immune response
GO:0002920	regulation of humoral immune response	0.000328358	Down-regulated	Immune response
GO:0006959	humoral immune response	0.000558181	Down-regulated	Immune response
GO:0002697	regulation of immune effector process	0.0147491	Down-regulated	Immune response
GO:0001771	immunological synapse formation	0.0266308	Down-regulated	Immune response
GO:0002478	antigen processing and presentation of exogenous peptide antigen	0.0029479	Up-regulated	Immune response
GO:0046718	viral entry into host cell	0.0123568	Down-regulated	Immune response

## Sheet: Figure 2c
Term	Description	log10(P-values)	log10(adj.P-values)	Group
hsa04066	HIF-1 signaling pathway	-2.21773	-0.771176	Up-regulated
hsa04110	Cell cycle	-2.73872	-1.16951	Up-regulated
hsa03320	PPAR signaling pathway	-3.72253	-1.90426	Up-regulated
hsa03030	DNA replication	-5.52074	-3.29339	Up-regulated
hsa04142	Lysosome	-7.05859	-4.51061	Up-regulated
hsa04146	Peroxisome	-8.81975	-6.04992	Up-regulated
hsa04510	Focal adhesion	-22.1136	-18.7941	Down-regulated
hsa04512	ECM-receptor interaction	-19.5676	-16.3828	Down-regulated
hsa04151	PI3K-Akt signaling pathway	-9.68439	-7.49376	Down-regulated
hsanan01	drug metabolism	-7.73029	-5.80076	Down-regulated
hsa00480	Glutathione metabolism	-7.30806	-5.41698	Down-regulated
hsa05204	Chemical carcinogenesis	-7.08826	-5.22291	Down-regulated

## Sheet: Figure 2d
Hallmark	NES	P-values	Group
ESTROGEN_RESPONSE_EARLY	1.95	2.7e−03	Up-regulated
ESTROGEN_RESPONSE_LATE	1.81	1.2e−02	Up-regulated
OXIDATIVE_PHOSPHORYLATION	1.62	4.0e−02	Up-regulated
TNFA_SIGNALING_VIA_NFKB	1.72	2.3e−02	Down-regulated
HEME_METABOLISM	−1.54	3.8e−02	Down-regulated
APOPTOSIS	−1.65	2.3e−02	Down-regulated
UV_RESPONSE_DN	−1.83	3.9e−03	Down-regulated
EPITHELIAL_MESENCHYMAL_TRANSITION	−1.94	4.0e−04	Down-regulated
MYOGENESIS	−2.00	2.1e−04	Down-regulated

## Sheet: Figure 2e
Symbol	log2(Fold Change)	AUC(Current cohort)	lower 95%CI(Current cohort)	upper 95%CI(Current cohort)	AUC(CPTAC cohort)	lower 95%CI(CPTAC cohort)	upper 95%CI(CPTAC cohort)
DDX39A	1.3312	0.927914	0.952222	0.976531	0.865692	0.933133	1
HSP90AB1	1.49113	0.949688	0.968264	0.98684	0.958302	0.980723	1
HSPD1	1.08787	0.902814	0.932361	0.961908	0.890863	0.937952	0.98504
PKM	1.62501	0.971432	0.984028	0.996623	0.799816	0.903614	1
HSP90B1	1.01106	0.912353	0.940556	0.968758	0.838321	0.901205	0.964088
DDX5	1.16236	0.983831	0.992222	1	0.949061	0.980723	1
EEF1G	1.19022	0.981637	0.990972	1	0.966578	0.985542	1
SHMT2	2.54838	0.992582	0.997083	1	0.867915	0.922289	0.976663
IARS	1.30055	0.985412	0.992708	1	0.851407	0.915663	0.979918
ARCN1	1.07551	0.98285	0.991667	1	0.909938	0.95	0.990062
COPB1	1.53999	0.987667	0.995833	1	0.913069	0.95241	0.991751
COPA	1.62241	0.989954	0.996528	1	0.926912	0.963855	1
RARS	1.20803	0.978104	0.988611	0.999118	0.838576	0.912651	0.986725
CSE1L	1.1134	0.910725	0.945694	0.980664	0.829317	0.907831	0.986346
MARS	1.23602	0.962925	0.978264	0.993603	0.846253	0.924096	1
PSME3	1.15897	0.953461	0.971667	0.989872	0.834492	0.906627	0.978761
HSPE1	1.16126	0.880692	0.914028	0.947363	0.895026	0.951205	1
RPS11	1.5658	0.98048	0.990347	1	0.940377	0.969277	0.998177
RPL6	1.00042	0.930413	0.955417	0.980421	0.928044	0.962048	0.996052
HM13	1.72252	0.893666	0.930694	0.967723	0.84226	0.903614	0.964969
LRRC59	1.20816	0.91091	0.941181	0.971451	0.884745	0.931325	0.977906
DPP3	1.43763	0.911889	0.94625	0.980611	0.855493	0.91506	0.974628
HYOU1	1.10686	0.933252	0.95625	0.979248	0.88411	0.931928	0.979745

## Sheet: Figure 3b
Symbol	HR(OS)	lower 95%CI(OS)	upper 95%CI(OS)	P-value(OS)	adj.P-value(OS)	HR(RFS)	lower 95%CI(RFS)	upper 95%CI(RFS)	P-value(RFS)	adj.P-value(RFS)
CDK4	1.31663	1.09983	1.57617	0.00273014	0.0249813	1.21557	1.04381	1.41559	0.0120161	0.0404204
CDK6	1.19279	1.0275	1.38466	0.0205321	0.0877943	1.1668	1.03218	1.31897	0.0136476	0.0444948
CDKN1B	1.25238	1.08451	1.44623	0.00217826	0.0211963	1.18993	1.05839	1.33783	0.00362232	0.0164037
HMOX1	1.14143	0.99585	1.30829	0.0574035	0.172017	1.05565	0.948968	1.17433	0.319086	0.461306
GAPDH	1.05537	0.774859	1.43742	0.73246	0.846161	1.03764	0.801138	1.34396	0.7795	0.855488
ENO2	1.15209	0.966255	1.37366	0.114686	0.269845	1.16692	1.00995	1.34829	0.036236	0.0914019
NFKB1	0.861882	0.672876	1.10398	0.239281	0.42822	0.882487	0.714417	1.0901	0.246174	0.383445
EGFR	0.99443	0.881361	1.122	0.927728	0.959961	1.01513	0.918869	1.12149	0.767612	0.847881
ITGA2B	1.04601	0.962362	1.13692	0.290156	0.481331	1.03653	0.965877	1.11235	0.319225	0.461356
ITGAV	0.934999	0.749862	1.16585	0.550515	0.713822	0.963481	0.804187	1.15433	0.686598	0.787136
ITGB1	1.07584	0.796838	1.45252	0.633184	0.771964	0.886452	0.688751	1.1409	0.349203	0.49096
ITGB3	1.08798	0.975375	1.21359	0.13036	0.292931	1.03841	0.952892	1.13159	0.390071	0.53283
COL1A1	1.20127	1.03959	1.38808	0.0129014	0.0669456	1.28114	1.13264	1.44911	8.09938e-05	0.000907253
COL1A2	1.25077	1.06237	1.47257	0.00722344	0.0472392	1.30998	1.14014	1.50513	0.000138382	0.00134313
COL2A1	1.00713	0.915707	1.10768	0.883674	0.932976	1.07147	0.99286	1.1563	0.075792	0.159285
COL4A1	0.879733	0.759928	1.01843	0.0862501	0.222871	0.824415	0.728143	0.933417	0.00230744	0.0116737
COL4A2	0.90305	0.795761	1.0248	0.114043	0.269631	0.858269	0.771698	0.954551	0.0048413	0.0202535
COL6A1	1.13386	0.961956	1.33648	0.134239	0.298259	1.16003	1.01351	1.32773	0.0311801	0.0823344
COL6A2	1.15226	0.994177	1.33548	0.0597818	0.176293	1.15665	1.02517	1.30499	0.0180937	0.0548859
COL6A3	1.16737	0.993412	1.37179	0.0601518	0.177032	1.18272	1.03625	1.34989	0.012854	0.0424677
LAMA1	0.954886	0.892331	1.02183	0.181746	0.362433	0.956341	0.904924	1.01068	0.113373	0.218227
LAMA2	0.939816	0.856894	1.03076	0.187824	0.369909	0.932676	0.866802	1.00356	0.0621838	0.137667
LAMA4	0.996737	0.913968	1.087	0.941106	0.968473	0.970295	0.903646	1.04186	0.406235	0.547753
LAMB2	1.11005	0.968696	1.27204	0.133012	0.29694	1.0481	0.938925	1.16996	0.40257	0.544799

[truncated: 16 more sheets: Figure 4a, Figure 4b, Figure 4c, Figure 4d, Figure 4e, Figure 4f, Figure 5a, Figure 5b, Figure 5c, Figure 6a,c,e, Figure 6b,d,f, Figure 6g, Figure 6h, Supplementary Figure 7a, Supplementary Figure 7b, Supplementary Figure 7c]
